# Supplementary material for: Crystal structure of (7-{[bis­(pyridin-2-ylmeth­yl)amino-κ3 N,N′,N′′]meth­yl}-5-chloro­quinolin-8-ol)di­bromidozinc(II)
Source: Acta Crystallogr E Crystallogr Commun. 2022 Feb 15;78(Pt 3):326–9. doi: 10.1107/S2056989022001530 (PMC8900503; doi:10.1107/S2056989022001530)
Supplement: Supplementary file 1 [file e-78-00326-sup1.cif]

##############################################################################
#                                                                            #
# This CIF contains the data in a paper accepted for publication in          #
# Acta Crystallographica Section E. It conforms to the requirements of       #
# Notes for Authors for Acta Crystallographica Section E, and has been       #
# peer reviewed under the auspices of the IUCr Commission on Journals.       #
#                                                                            #
# Full details of the Crystallographic Information File format               #
# are given in the paper "The Crystallographic Information File (CIF):       #
# a New Standard Archive File for Crystallography" by S. R. Hall, F. H.      #
# Allen and I. D. Brown [Acta Cryst. (1991), A47, 655-685].                  #
#                                                                            #
# The current version of the core CIF dictionary is obtainable from          #
# ftp://ftp.iucr.org/pub/cif_core.dic.                                       #
#                                                                            #
# Software is freely available for graphical display of the structure(s)     #
# in this CIF. For information consult the CIF software page                 #
# http://www.iucr.org/resources/cif/software.                                #
#                                                                            #
# This file may be used for bona fide research purposes within the           #
# scientific community so long as proper attribution is given to the journal # 
# article from which it was obtained.                                        #
#                                                                            #
##############################################################################
data_global
_audit_creation_method     'by CrystalStructure 4.3'
_journal_date_recd_electronic     2022-01-18
_journal_date_accepted     2022-02-09
_journal_name_full     'Acta Crystallographica, Section E'
_journal_year     2022
_journal_volume     78
_journal_issue      3
_journal_page_first     0
_journal_page_last     0
_journal_paper_category     GM
_journal_paper_doi     10.1107/S2056989022001530
_journal_coeditor_code     YZ2016
_publ_contact_author_name     'Koji Kubono'
_publ_contact_author_address
;
Division of Natural Sciences
Osaka Kyoiku University
Kashiwara, Osaka 582-8582
Japan
;
_publ_contact_author_email     kubono@cc.osaka-kyoiku.ac.jp
_publ_contact_author_fax    '(+81)72-978-3652'
_publ_contact_author_phone    '(+81)72-978-3653'
_publ_section_title
;\
Crystal structure of
(7-{[bis(pyridin-2-ylmethyl)amino-\k^3^<i>N</i>,<i>N</i>',\
<i>N</i>'']methyl}-5-chloroquinolin-8-ol)dibromidozinc(II)
;
_publ_section_title_footnote     .
loop_
    _publ_author_name
    _publ_author_footnote
    _publ_author_address
    'Kubono, Koji' .
;
Osaka Kyoiku University,
4-698-1 Asahigaoka, Kashiwara,
Osaka 582-8582,
Japan
;
    'Kashiwagi, Yukiyasu' .
;
Osaka Research Institute of Industrial Science and Technology,
1-6-50 Morinomiya, Joto-ku, Osaka 536-8553,
Japan
;
    'Tani, Keita' .
;
Osaka Kyoiku University,
4-698-1 Asahigaoka, Kashiwara,
Osaka 582-8582,
Japan
;
    'Yokoi, Kunihiko' .
;
Osaka Kyoiku University,
4-698-1 Asahigaoka, Kashiwara,
Osaka 582-8582,
Japan
;
_publ_section_synopsis
;
In the title compound, the Zn^II^ atom has a distorted square-pyramidal
coordination environment. The molecular structure exhibits an intramolecular
O---H...N hydrogen bond. In the crystal, the molecules are linked by
intermolecular C---H...Br hydrogen bonds, generating ribbon structures. These
ribbons are linked though intermolecular C---H...Br hydrogen bonds, forming a
two-dimensional network sheet.
;
data_I
_chemical_name_systematic
;\
(7-{[Bis(pyridin-2-ylmethyl)amino-\k^3^<i>N</i>,<i>N</i>',<i>N</i>'']\
methyl}-5-chloroquinolin-8-ol)dibromidozinc(II)
;
_chemical_formula_moiety     'C22 H19 Br2 Cl N4 O Zn'
_chemical_formula_sum     'C22 H19 Br2 Cl N4 O Zn'
_chemical_formula_iupac     '[Zn Br2 (C22 H19 Cl N4 O)]'
_chemical_formula_weight     616.05
_chemical_melting_point     ?
_space_group_crystal_system     triclinic
_space_group_name_H-M_alt     'P -1'
_space_group_name_Hall     '-P 1'
loop_
    _space_group_symop_id
    _space_group_symop_operation_xyz
    1 '+X,+Y,+Z'
    2 '-X,-Y,-Z'
_cell_length_a     7.6779(3)
_cell_length_b     8.7860(4)
_cell_length_c     18.1379(8)
_cell_angle_alpha     89.460(6)
_cell_angle_beta     89.617(6)
_cell_angle_gamma     66.878(5)
_cell_volume     1125.21(9)
_cell_formula_units_Z     2
_cell_measurement_reflns_used     9577
_cell_measurement_theta_min     2.52
_cell_measurement_theta_max     27.43
_cell_measurement_temperature     173
_exptl_crystal_description     block
_exptl_crystal_colour     colorless
_exptl_crystal_size_max     0.350
_exptl_crystal_size_mid     0.200
_exptl_crystal_size_min     0.150
_exptl_crystal_density_diffrn     1.818
_exptl_crystal_density_meas     ?
_exptl_crystal_density_method     'not measured'
_exptl_crystal_F_000     608.00
_exptl_absorpt_coefficient_mu     4.784
_exptl_absorpt_correction_type     multi-scan
_exptl_absorpt_process_details
;
(ABSCOR; Higashi, 1995)
;
_exptl_absorpt_correction_T_min     0.316
_exptl_absorpt_correction_T_max     0.487
_diffrn_ambient_temperature     173
_diffrn_radiation_type     'Mo K\a'
_diffrn_radiation_wavelength     0.71075
_diffrn_measurement_device_type     'Rigaku R-AXIS RAPID'
_diffrn_measurement_method     \w
_diffrn_detector_area_resol_mean     10.000
_diffrn_reflns_number     11009
_diffrn_reflns_av_R_equivalents     0.0173
_diffrn_reflns_av_unetI/netI     0.0236
_diffrn_reflns_theta_min     2.752
_diffrn_reflns_theta_max     27.432
_diffrn_reflns_theta_full     25.242
_diffrn_measured_fraction_theta_max     0.996
_diffrn_measured_fraction_theta_full     0.996
_diffrn_reflns_limit_h_min     -9
_diffrn_reflns_limit_h_max     9
_diffrn_reflns_limit_k_min     -11
_diffrn_reflns_limit_k_max     11
_diffrn_reflns_limit_l_min     -23
_diffrn_reflns_limit_l_max     23
_diffrn_standards_number     0
_diffrn_standards_interval_count     .
_diffrn_standards_decay_%     ?
_refine_special_details
;
    Refinement was performed using all reflections. The weighted
    R-factor (wR) and goodness of fit (S) are based on F^2^.
    R-factor (gt) are based on F. The threshold expression of
    F^2^ > 2.0 sigma(F^2^) is used only for calculating R-factor (gt).
;
_reflns_number_total     5114
_reflns_number_gt     4386
_reflns_threshold_expression     F^2^>2.0\s(F^2^)
_refine_ls_structure_factor_coef     Fsqd
_refine_ls_R_factor_all     0.0357
_refine_ls_R_factor_gt     0.0266
_refine_ls_wR_factor_gt     0.0556
_refine_ls_wR_factor_ref     0.0587
_refine_ls_goodness_of_fit_ref     1.069
_refine_ls_number_reflns     5114
_refine_ls_number_parameters     284
_refine_ls_number_restraints     0
_refine_ls_hydrogen_treatment     mixed
_refine_ls_weighting_scheme     calc
_refine_ls_weighting_details
            'w = 1/[\s^2^(Fo^2^)+(0.0240P)^2^+0.8532P] where P=(Fo^2^+2Fc^2^)/3'
_atom_sites_solution_hydrogens     geom
_atom_sites_solution_primary     direct
_atom_sites_solution_secondary     difmap
_refine_ls_shift/su_max     0.000
_refine_diff_density_max     0.59
_refine_diff_density_min     -0.65
_refine_ls_extinction_method     none
_refine_ls_extinction_coef     ?
loop_
    _atom_type_symbol
    _atom_type_description
    _atom_type_scat_dispersion_real
    _atom_type_scat_dispersion_imag
    _atom_type_scat_source
    'C' 'C' 0.0033 0.0016
;
International Tables for Crystallography
(Vol. C, Tables 4.2.6.8 and 6.1.1.4)
;
    'H' 'H' 0.0000 0.0000
;
International Tables for Crystallography
(Vol. C, Table 6.1.1.4)
;
    'Br' 'Br' -0.2901 2.4595
;
International Tables for Crystallography
(Vol. C, Tables 4.2.6.8 and 6.1.1.4)
;
    'Cl' 'Cl' 0.1484 0.1585
;
International Tables for Crystallography
(Vol. C, Tables 4.2.6.8 and 6.1.1.4)
;
    'N' 'N' 0.0061 0.0033
;
International Tables for Crystallography
(Vol. C, Tables 4.2.6.8 and 6.1.1.4)
;
    'O' 'O' 0.0106 0.0060
;
International Tables for Crystallography
(Vol. C, Tables 4.2.6.8 and 6.1.1.4)
;
    'Zn' 'Zn' 0.2839 1.4301
;
International Tables for Crystallography
(Vol. C, Tables 4.2.6.8 and 6.1.1.4)
;
_computing_data_collection
;
RAPID-AUTO (Rigaku, 2006)
;
_computing_cell_refinement
;
RAPID-AUTO (Rigaku, 2006)
;
_computing_data_reduction
;
RAPID-AUTO (Rigaku, 2006)
;
_computing_structure_solution
;
SIR92 (Altomare, <i>et al.</i>, 1993)
;
_computing_structure_refinement
;
<i>SHELXL2014/7</i> (Sheldrick, 2015)
;
_computing_molecular_graphics
;
PLATON (Spek, 2020)
;
_computing_publication_material
;
CrystalStructure (Rigaku, 2016)
;
loop_
    _atom_site_type_symbol
    _atom_site_label
    _atom_site_fract_x
    _atom_site_fract_y
    _atom_site_fract_z
    _atom_site_U_iso_or_equiv
    _atom_site_adp_type
    _atom_site_calc_flag
    _atom_site_occupancy
    _atom_site_disorder_assembly
    _atom_site_disorder_group
    Br Br1 0.27928(3) 0.13134(3) 0.42388(2) 0.02925(7) Uani d 1 . .
    Br Br2 0.21673(4) 0.34246(3) 0.22122(2) 0.03710(7) Uani d 1 . .
    Zn Zn3 0.43550(3) 0.18902(3) 0.31584(2) 0.02169(7) Uani d 1 . .
    Cl Cl4 0.52345(11) 0.31327(11) 0.04318(5) 0.0578(2) Uani d 1 . .
    O O5 1.0962(2) -0.2077(2) 0.21912(11) 0.0350(4) Uani d 1 . .
    N N6 1.0498(3) -0.2729(3) 0.07984(13) 0.0399(5) Uani d 1 . .
    N N7 0.7489(3) 0.0783(2) 0.34256(10) 0.0226(4) Uani d 1 . .
    N N8 0.5357(3) -0.0510(2) 0.26615(11) 0.0249(4) Uani d 1 . .
    N N9 0.4920(3) 0.3899(2) 0.36144(10) 0.0252(4) Uani d 1 . .
    C C10 0.9635(3) -0.0864(3) 0.17935(13) 0.0259(5) Uani d 1 . .
    C C11 0.8577(3) 0.0643(3) 0.21048(13) 0.0248(5) Uani d 1 . .
    C C12 0.7210(3) 0.1857(3) 0.16621(14) 0.0294(5) Uani d 1 . .
    H H12 0.649031 0.290977 0.186741 0.035 Uiso calc 1 . .
    C C13 0.6895(4) 0.1560(3) 0.09501(15) 0.0337(5) Uani d 1 . .
    C C14 0.7943(4) 0.0008(3) 0.06192(14) 0.0337(6) Uani d 1 . .
    C C15 0.7731(5) -0.0458(4) -0.01112(16) 0.0489(8) Uani d 1 . .
    H H15 0.679789 0.029174 -0.042671 0.059 Uiso calc 1 . .
    C C16 0.8870(5) -0.1980(5) -0.03553(17) 0.0595(10) Uani d 1 . .
    H H16 0.873842 -0.230341 -0.084318 0.071 Uiso calc 1 . .
    C C17 1.0237(5) -0.3070(4) 0.01133(17) 0.0521(8) Uani d 1 . .
    H H17 1.102771 -0.412396 -0.007394 0.063 Uiso calc 1 . .
    C C18 0.9343(3) -0.1194(3) 0.10505(13) 0.0297(5) Uani d 1 . .
    C C19 0.8847(3) 0.1035(3) 0.28896(13) 0.0291(5) Uani d 1 . .
    H H19A 1.015382 0.032903 0.304228 0.035 Uiso calc 1 . .
    H H19B 0.870946 0.220136 0.291434 0.035 Uiso calc 1 . .
    C C20 0.7877(3) -0.0985(3) 0.35371(14) 0.0278(5) Uani d 1 . .
    H H20A 0.736052 -0.114214 0.402007 0.033 Uiso calc 1 . .
    H H20B 0.926284 -0.163249 0.354144 0.033 Uiso calc 1 . .
    C C21 0.6994(3) -0.1604(3) 0.29331(13) 0.0255(5) Uani d 1 . .
    C C22 0.7819(4) -0.3211(3) 0.26675(15) 0.0334(6) Uani d 1 . .
    H H22 0.896330 -0.397844 0.287479 0.040 Uiso calc 1 . .
    C C23 0.6955(4) -0.3673(3) 0.21001(17) 0.0401(6) Uani d 1 . .
    H H23 0.751460 -0.475780 0.190356 0.048 Uiso calc 1 . .
    C C24 0.5265(4) -0.2547(3) 0.18174(16) 0.0396(6) Uani d 1 . .
    H H24 0.464442 -0.284338 0.142650 0.048 Uiso calc 1 . .
    C C25 0.4499(3) -0.0976(3) 0.21191(14) 0.0325(5) Uani d 1 . .
    H H25 0.332682 -0.020331 0.193508 0.039 Uiso calc 1 . .
    C C26 0.7580(3) 0.1610(3) 0.41217(12) 0.0260(5) Uani d 1 . .
    H H26A 0.891471 0.138494 0.424156 0.031 Uiso calc 1 . .
    H H26B 0.703999 0.117546 0.452978 0.031 Uiso calc 1 . .
    C C27 0.6470(3) 0.3453(3) 0.40353(12) 0.0258(5) Uani d 1 . .
    C C28 0.6961(4) 0.4618(3) 0.43949(14) 0.0349(6) Uani d 1 . .
    H H28 0.808069 0.428428 0.468254 0.042 Uiso calc 1 . .
    C C29 0.5782(5) 0.6278(3) 0.43250(15) 0.0412(7) Uani d 1 . .
    H H29 0.607517 0.709633 0.457163 0.049 Uiso calc 1 . .
    C C30 0.4187(4) 0.6729(3) 0.38959(15) 0.0380(6) Uani d 1 . .
    H H30 0.336091 0.785945 0.384380 0.046 Uiso calc 1 . .
    C C31 0.3804(4) 0.5510(3) 0.35418(14) 0.0327(5) Uani d 1 . .
    H H31 0.271613 0.582321 0.323689 0.039 Uiso calc 1 . .
    H H5 1.131(6) -0.285(5) 0.193(2) 0.071(13) Uiso d 1 . .
loop_
    _atom_site_aniso_label
    _atom_site_aniso_U_11
    _atom_site_aniso_U_22
    _atom_site_aniso_U_33
    _atom_site_aniso_U_12
    _atom_site_aniso_U_13
    _atom_site_aniso_U_23
    Br1 0.02994(12) 0.03405(13) 0.02819(12) -0.01729(10) 0.00204(9) -0.00401(9)
    Br2 0.03370(13) 0.03205(13) 0.03195(13) 0.00201(10) -0.00934(10)
                                                                    -0.00635(10)
    Zn3 0.01991(12) 0.01955(12) 0.02461(13) -0.00657(10) -0.00128(10)
                                                                    -0.00394(10)
    Cl4 0.0467(4) 0.0647(5) 0.0546(5) -0.0144(4) -0.0121(4) 0.0322(4)
    O5 0.0269(9) 0.0347(10) 0.0364(10) -0.0046(8) 0.0016(8) 0.0014(8)
    N6 0.0514(14) 0.0411(13) 0.0359(12) -0.0276(11) 0.0146(11) -0.0090(10)
    N7 0.0225(9) 0.0236(9) 0.0229(9) -0.0104(8) -0.0006(7) -0.0011(7)
    N8 0.0220(9) 0.0220(9) 0.0308(10) -0.0089(8) 0.0037(8) -0.0054(8)
    N9 0.0297(10) 0.0228(9) 0.0243(10) -0.0114(8) 0.0001(8) -0.0022(8)
    C10 0.0246(11) 0.0282(11) 0.0273(12) -0.0131(10) 0.0011(9) 0.0033(9)
    C11 0.0240(11) 0.0275(11) 0.0266(11) -0.0140(9) 0.0021(9) -0.0002(9)
    C12 0.0289(12) 0.0257(12) 0.0354(13) -0.0128(10) 0.0030(10) 0.0036(10)
    C13 0.0309(12) 0.0373(14) 0.0351(13) -0.0161(11) -0.0043(11) 0.0146(11)
    C14 0.0398(14) 0.0455(15) 0.0274(12) -0.0295(13) -0.0022(11) 0.0052(11)
    C15 0.0577(19) 0.074(2) 0.0294(14) -0.0417(18) -0.0053(13) 0.0042(14)
    C16 0.082(2) 0.087(3) 0.0349(16) -0.060(2) 0.0105(16) -0.0206(17)
    C17 0.072(2) 0.0547(19) 0.0442(17) -0.0404(18) 0.0201(16) -0.0204(15)
    C18 0.0347(13) 0.0332(13) 0.0286(12) -0.0216(11) 0.0066(10) -0.0022(10)
    C19 0.0277(12) 0.0354(13) 0.0284(12) -0.0167(10) 0.0039(9) -0.0059(10)
    C20 0.0231(11) 0.0241(11) 0.0335(13) -0.0063(9) -0.0015(10) 0.0020(10)
    C21 0.0226(10) 0.0211(11) 0.0334(12) -0.0092(9) 0.0071(9) -0.0021(9)
    C22 0.0290(12) 0.0198(11) 0.0488(16) -0.0067(10) 0.0130(11) -0.0038(11)
    C23 0.0406(15) 0.0268(13) 0.0563(17) -0.0169(12) 0.0190(13) -0.0170(12)
    C24 0.0438(15) 0.0392(15) 0.0447(16) -0.0255(13) 0.0087(12) -0.0165(12)
    C25 0.0287(12) 0.0323(13) 0.0389(14) -0.0142(11) 0.0032(11) -0.0102(11)
    C26 0.0251(11) 0.0328(12) 0.0225(11) -0.0137(10) -0.0033(9) -0.0009(9)
    C27 0.0313(12) 0.0322(12) 0.0200(10) -0.0189(10) 0.0046(9) -0.0044(9)
    C28 0.0456(15) 0.0472(15) 0.0254(12) -0.0327(13) 0.0033(11) -0.0065(11)
    C29 0.0684(19) 0.0396(15) 0.0326(14) -0.0393(15) 0.0181(13) -0.0140(11)
    C30 0.0573(17) 0.0252(12) 0.0356(14) -0.0206(12) 0.0143(13) -0.0059(10)
    C31 0.0415(14) 0.0252(12) 0.0313(13) -0.0129(11) 0.0049(11) -0.0017(10)
_geom_special_details
;
 All esds (except the esd in the dihedral angle between two l.s. planes)
 are estimated using the full covariance matrix.  The cell esds are taken
 into account individually in the estimation of esds in distances, angles
 and torsion angles; correlations between esds in cell parameters are only
 used when they are defined by crystal symmetry.  An approximate (isotropic)
 treatment of cell esds is used for estimating esds involving l.s. planes.
;
loop_
    _geom_bond_atom_site_label_1
    _geom_bond_atom_site_label_2
    _geom_bond_site_symmetry_2
    _geom_bond_distance
    _geom_bond_publ_flag
    Br1 Zn3 . 2.4419(4) ?
    Br2 Zn3 . 2.4085(4) ?
    Zn3 N8 . 2.1455(18) ?
    Zn3 N9 . 2.1497(18) ?
    Zn3 N7 . 2.2670(18) ?
    Cl4 C13 . 1.740(3) ?
    O5 C10 . 1.355(3) ?
    O5 H5 . 0.79(4) ?
    N6 C17 . 1.316(4) ?
    N6 C18 . 1.371(3) ?
    N7 C20 . 1.474(3) ?
    N7 C26 . 1.478(3) ?
    N7 C19 . 1.498(3) ?
    N8 C21 . 1.341(3) ?
    N8 C25 . 1.341(3) ?
    N9 C27 . 1.339(3) ?
    N9 C31 . 1.342(3) ?
    C10 C11 . 1.377(3) ?
    C10 C18 . 1.419(3) ?
    C11 C12 . 1.414(3) ?
    C11 C19 . 1.502(3) ?
    C12 C13 . 1.362(4) ?
    C12 H12 . 0.9500 ?
    C13 C14 . 1.420(4) ?
    C14 C18 . 1.409(4) ?
    C14 C15 . 1.419(4) ?
    C15 C16 . 1.355(5) ?
    C15 H15 . 0.9500 ?
    C16 C17 . 1.396(5) ?
    C16 H16 . 0.9500 ?
    C17 H17 . 0.9500 ?
    C19 H19A . 0.9900 ?
    C19 H19B . 0.9900 ?
    C20 C21 . 1.506(3) ?
    C20 H20A . 0.9900 ?
    C20 H20B . 0.9900 ?
    C21 C22 . 1.390(3) ?
    C22 C23 . 1.376(4) ?
    C22 H22 . 0.9500 ?
    C23 C24 . 1.385(4) ?
    C23 H23 . 0.9500 ?
    C24 C25 . 1.387(3) ?
    C24 H24 . 0.9500 ?
    C25 H25 . 0.9500 ?
    C26 C27 . 1.512(3) ?
    C26 H26A . 0.9900 ?
    C26 H26B . 0.9900 ?
    C27 C28 . 1.391(3) ?
    C28 C29 . 1.386(4) ?
    C28 H28 . 0.9500 ?
    C29 C30 . 1.374(4) ?
    C29 H29 . 0.9500 ?
    C30 C31 . 1.381(3) ?
    C30 H30 . 0.9500 ?
    C31 H31 . 0.9500 ?
loop_
    _geom_angle_atom_site_label_1
    _geom_angle_atom_site_label_2
    _geom_angle_atom_site_label_3
    _geom_angle_site_symmetry_1
    _geom_angle_site_symmetry_3
    _geom_angle
    _geom_angle_publ_flag
    N8 Zn3 N9 . . 149.88(7) ?
    N8 Zn3 N7 . . 76.13(7) ?
    N9 Zn3 N7 . . 75.20(7) ?
    N8 Zn3 Br2 . . 98.53(5) ?
    N9 Zn3 Br2 . . 98.16(5) ?
    N7 Zn3 Br2 . . 141.63(5) ?
    N8 Zn3 Br1 . . 98.76(5) ?
    N9 Zn3 Br1 . . 97.48(5) ?
    N7 Zn3 Br1 . . 105.26(5) ?
    Br2 Zn3 Br1 . . 113.102(14) ?
    C10 O5 H5 . . 104(3) ?
    C17 N6 C18 . . 116.6(3) ?
    C20 N7 C26 . . 112.22(18) ?
    C20 N7 C19 . . 111.92(18) ?
    C26 N7 C19 . . 108.08(16) ?
    C20 N7 Zn3 . . 102.79(13) ?
    C26 N7 Zn3 . . 102.85(13) ?
    C19 N7 Zn3 . . 118.69(14) ?
    C21 N8 C25 . . 119.2(2) ?
    C21 N8 Zn3 . . 114.94(14) ?
    C25 N8 Zn3 . . 125.90(16) ?
    C27 N9 C31 . . 119.2(2) ?
    C27 N9 Zn3 . . 115.33(15) ?
    C31 N9 Zn3 . . 125.38(16) ?
    O5 C10 C11 . . 120.9(2) ?
    O5 C10 C18 . . 118.3(2) ?
    C11 C10 C18 . . 120.8(2) ?
    C10 C11 C12 . . 118.2(2) ?
    C10 C11 C19 . . 122.2(2) ?
    C12 C11 C19 . . 119.6(2) ?
    C13 C12 C11 . . 122.0(2) ?
    C13 C12 H12 . . 119.0 ?
    C11 C12 H12 . . 119.0 ?
    C12 C13 C14 . . 121.0(2) ?
    C12 C13 Cl4 . . 119.3(2) ?
    C14 C13 Cl4 . . 119.7(2) ?
    C18 C14 C15 . . 116.3(3) ?
    C18 C14 C13 . . 117.4(2) ?
    C15 C14 C13 . . 126.3(3) ?
    C16 C15 C14 . . 119.5(3) ?
    C16 C15 H15 . . 120.2 ?
    C14 C15 H15 . . 120.2 ?
    C15 C16 C17 . . 119.7(3) ?
    C15 C16 H16 . . 120.1 ?
    C17 C16 H16 . . 120.1 ?
    N6 C17 C16 . . 124.0(3) ?
    N6 C17 H17 . . 118.0 ?
    C16 C17 H17 . . 118.0 ?
    N6 C18 C14 . . 123.9(2) ?
    N6 C18 C10 . . 115.5(2) ?
    C14 C18 C10 . . 120.6(2) ?
    N7 C19 C11 . . 114.29(18) ?
    N7 C19 H19A . . 108.7 ?
    C11 C19 H19A . . 108.7 ?
    N7 C19 H19B . . 108.7 ?
    C11 C19 H19B . . 108.7 ?
    H19A C19 H19B . . 107.6 ?
    N7 C20 C21 . . 110.67(19) ?
    N7 C20 H20A . . 109.5 ?
    C21 C20 H20A . . 109.5 ?
    N7 C20 H20B . . 109.5 ?
    C21 C20 H20B . . 109.5 ?
    H20A C20 H20B . . 108.1 ?
    N8 C21 C22 . . 121.6(2) ?
    N8 C21 C20 . . 116.01(19) ?
    C22 C21 C20 . . 122.4(2) ?
    C23 C22 C21 . . 119.1(2) ?
    C23 C22 H22 . . 120.5 ?
    C21 C22 H22 . . 120.5 ?
    C22 C23 C24 . . 119.5(2) ?
    C22 C23 H23 . . 120.2 ?
    C24 C23 H23 . . 120.2 ?
    C23 C24 C25 . . 118.3(2) ?
    C23 C24 H24 . . 120.8 ?
    C25 C24 H24 . . 120.8 ?
    N8 C25 C24 . . 122.3(2) ?
    N8 C25 H25 . . 118.9 ?
    C24 C25 H25 . . 118.9 ?
    N7 C26 C27 . . 109.09(18) ?
    N7 C26 H26A . . 109.9 ?
    C27 C26 H26A . . 109.9 ?
    N7 C26 H26B . . 109.9 ?
    C27 C26 H26B . . 109.9 ?
    H26A C26 H26B . . 108.3 ?
    N9 C27 C28 . . 121.6(2) ?
    N9 C27 C26 . . 115.59(19) ?
    C28 C27 C26 . . 122.7(2) ?
    C29 C28 C27 . . 118.6(2) ?
    C29 C28 H28 . . 120.7 ?
    C27 C28 H28 . . 120.7 ?
    C30 C29 C28 . . 119.5(2) ?
    C30 C29 H29 . . 120.3 ?
    C28 C29 H29 . . 120.3 ?
    C29 C30 C31 . . 118.9(3) ?
    C29 C30 H30 . . 120.6 ?
    C31 C30 H30 . . 120.6 ?
    N9 C31 C30 . . 122.1(3) ?
    N9 C31 H31 . . 118.9 ?
    C30 C31 H31 . . 118.9 ?
loop_
    _geom_torsion_atom_site_label_1
    _geom_torsion_atom_site_label_2
    _geom_torsion_atom_site_label_3
    _geom_torsion_atom_site_label_4
    _geom_torsion_site_symmetry_1
    _geom_torsion_site_symmetry_2
    _geom_torsion_site_symmetry_3
    _geom_torsion_site_symmetry_4
    _geom_torsion
    _geom_torsion_publ_flag
    O5 C10 C11 C12 . . . . -179.8(2) ?
    C18 C10 C11 C12 . . . . -0.7(3) ?
    O5 C10 C11 C19 . . . . 0.8(3) ?
    C18 C10 C11 C19 . . . . 179.9(2) ?
    C10 C11 C12 C13 . . . . 1.3(3) ?
    C19 C11 C12 C13 . . . . -179.3(2) ?
    C11 C12 C13 C14 . . . . -0.3(4) ?
    C11 C12 C13 Cl4 . . . . -178.28(18) ?
    C12 C13 C14 C18 . . . . -1.4(4) ?
    Cl4 C13 C14 C18 . . . . 176.63(18) ?
    C12 C13 C14 C15 . . . . 179.1(2) ?
    Cl4 C13 C14 C15 . . . . -2.9(4) ?
    C18 C14 C15 C16 . . . . -1.0(4) ?
    C13 C14 C15 C16 . . . . 178.5(3) ?
    C14 C15 C16 C17 . . . . 0.0(5) ?
    C18 N6 C17 C16 . . . . -0.5(4) ?
    C15 C16 C17 N6 . . . . 0.8(5) ?
    C17 N6 C18 C14 . . . . -0.7(4) ?
    C17 N6 C18 C10 . . . . 179.2(2) ?
    C15 C14 C18 N6 . . . . 1.4(4) ?
    C13 C14 C18 N6 . . . . -178.1(2) ?
    C15 C14 C18 C10 . . . . -178.5(2) ?
    C13 C14 C18 C10 . . . . 2.0(3) ?
    O5 C10 C18 N6 . . . . -1.7(3) ?
    C11 C10 C18 N6 . . . . 179.1(2) ?
    O5 C10 C18 C14 . . . . 178.2(2) ?
    C11 C10 C18 C14 . . . . -1.0(3) ?
    C20 N7 C19 C11 . . . . 70.4(3) ?
    C26 N7 C19 C11 . . . . -165.5(2) ?
    Zn3 N7 C19 C11 . . . . -49.1(2) ?
    C10 C11 C19 N7 . . . . -96.5(3) ?
    C12 C11 C19 N7 . . . . 84.1(3) ?
    C26 N7 C20 C21 . . . . 155.72(18) ?
    C19 N7 C20 C21 . . . . -82.6(2) ?
    Zn3 N7 C20 C21 . . . . 45.9(2) ?
    C25 N8 C21 C22 . . . . -0.2(3) ?
    Zn3 N8 C21 C22 . . . . 179.88(18) ?
    C25 N8 C21 C20 . . . . 179.6(2) ?
    Zn3 N8 C21 C20 . . . . -0.3(3) ?
    N7 C20 C21 N8 . . . . -33.3(3) ?
    N7 C20 C21 C22 . . . . 146.4(2) ?
    N8 C21 C22 C23 . . . . 1.6(4) ?
    C20 C21 C22 C23 . . . . -178.2(2) ?
    C21 C22 C23 C24 . . . . -1.5(4) ?
    C22 C23 C24 C25 . . . . 0.2(4) ?
    C21 N8 C25 C24 . . . . -1.3(4) ?
    Zn3 N8 C25 C24 . . . . 178.66(19) ?
    C23 C24 C25 N8 . . . . 1.3(4) ?
    C20 N7 C26 C27 . . . . -158.30(18) ?
    C19 N7 C26 C27 . . . . 77.8(2) ?
    Zn3 N7 C26 C27 . . . . -48.52(19) ?
    C31 N9 C27 C28 . . . . -0.5(3) ?
    Zn3 N9 C27 C28 . . . . -176.89(17) ?
    C31 N9 C27 C26 . . . . 176.6(2) ?
    Zn3 N9 C27 C26 . . . . 0.2(2) ?
    N7 C26 C27 N9 . . . . 35.0(3) ?
    N7 C26 C27 C28 . . . . -147.9(2) ?
    N9 C27 C28 C29 . . . . 1.5(4) ?
    C26 C27 C28 C29 . . . . -175.4(2) ?
    C27 C28 C29 C30 . . . . -1.0(4) ?
    C28 C29 C30 C31 . . . . -0.3(4) ?
    C27 N9 C31 C30 . . . . -0.9(4) ?
    Zn3 N9 C31 C30 . . . . 175.09(18) ?
    C29 C30 C31 N9 . . . . 1.3(4) ?
loop_
    _geom_hbond_atom_site_label_D
    _geom_hbond_atom_site_label_H
    _geom_hbond_atom_site_label_A
    _geom_hbond_site_symmetry_D
    _geom_hbond_site_symmetry_H
    _geom_hbond_site_symmetry_A
    _geom_hbond_distance_DH
    _geom_hbond_distance_HA
    _geom_hbond_distance_DA
    _geom_hbond_angle_DHA
    _geom_hbond_publ_flag
    O5 H5 N6 . . . 0.79(4) 2.14(4) 2.653(3) 124(3) yes
    C16 H16 Br2 . . 2_655 0.95 2.87 3.808(3) 170 yes
    C22 H22 Br2 . . 1_645 0.95 2.88 3.581(3) 131 yes
    C29 H29 Br1 . . 2_666 0.95 2.90 3.798(3) 158 yes
_shelx_hkl_file
;
   0   0   2   -0.29    0.11
   0   0  -2   -0.07    0.11
   0   0   3  813.90    8.46
   0   0  -3  842.33    8.31
   0   0   4  121.53    1.19
   0   0   4  120.19    1.28
   0   0  -4  126.10    1.32
   0   0   5 2086.05   31.64
   0   0   5 2122.73   32.66
   0   0  -5 2176.97   34.77
   0   0   6  547.61    5.58
   0   0   6  552.31    5.90
   0   0  -6  552.59    5.82
   0   0   7   25.29    0.89
   0   0   7   25.72    1.80
   0   0   8 2041.02   32.59
   0   0   8 2031.13   33.06
   0   0  -8 2068.48   33.49
   0   0   9 1123.52   14.69
   0   0   9 1091.54   15.00
   0   0  -9 1100.94   17.02
   0   0  10  238.72    3.05
   0   0  10  242.25    3.52
   0   0 -10  243.56    3.48
   0   0  11  955.00   12.76
   0   0  11  932.79   15.13
   0   0 -11  979.25   13.67
   0   0  12   12.86    1.35
   0   0  12   11.40    1.77
   0   0 -12   10.36    1.72
   0   0  13   15.78    2.42
   0   0  13   19.55    2.00
   0   0 -13   15.35    3.30
   0   0  14  291.06    4.34
   0   0  14  284.85    5.05
   0   0 -14  295.24    5.17
   0   0  15  248.22    4.15
   0   0  15  240.85    4.82
   0   0 -15  251.39    5.00
   0   0  16   26.10    3.16
   0   0  16   33.02    2.70
   0   0 -16   31.06    2.66
   0   0  17   -1.59    1.74
   0   0  17    2.73    2.37
   0   0  18    2.68    1.92
   0   0  18    8.76    2.71
   0   0  19  322.24    6.00
   0   0  19  343.79    7.43
   0   0  20  164.15    4.18
   0   0  20  170.28    5.41
   0   0  21   20.66    2.46
   0   0  21   17.39    3.62
   0   0  22   46.36    2.93
   0   0  22   44.40    6.86
   0   0  23   51.85    3.24
   0   0  23   50.31    4.54
   0  -1  23   -0.31    4.34
   0  -1  23    4.31    3.83
   0  -1  22   15.93    2.79
   0  -1  22    6.81    6.50
   0  -1  21   65.57    3.27
   0  -1  21   64.06    4.53
   0   1 -20   22.87    3.74
   0  -1  20   25.72    2.64
   0  -1  20   27.23    3.60
   0   1 -19  103.76    4.41
   0  -1  19   89.24    3.43
   0  -1  19   92.62    4.39
   0   1 -18  496.55   13.42
   0  -1  18  473.89    8.40
   0  -1  18  469.42   13.06
   0   1 -17    7.57    2.79
   0  -1  17    9.22    2.04
   0  -1  17    2.35    2.81
   0   1 -16   35.90    2.90
   0  -1  16   32.75    3.55
   0  -1  16   36.43    2.92
   0   1 -15   11.25    3.99
   0  -1  15    8.11    1.86
   0  -1  15    5.88    2.39
   0   1 -14   11.75    2.25
   0  -1  14   12.65    1.81
   0  -1  14   15.10    2.26
   0   1 -13  101.80    3.00
   0  -1  13  105.53    2.60
   0  -1  13  104.53    3.05
   0   1 -12    4.80    1.74
   0  -1  12    0.65    1.45
   0  -1  12    1.06    2.95
   0   1 -11   28.18    1.89
   0  -1  11   26.30    3.03
   0   1 -10 2906.14   59.78
   0  -1  10 2747.41   53.58
   0   1  -9  402.63    5.30
   0  -1   9  388.01    5.20
   0   1  -8  233.92    4.58
   0  -1   8  236.45    3.33
   0   1  -7 2055.01   32.55
   0  -1   7 1963.78   33.16
   0   1  -6   26.63    1.13
   0  -1   6   23.44    1.12
   0   1  -5   31.69    1.79
   0  -1   5   42.16    1.19
   0   1  -3  868.97    9.23
   0  -1   3  861.98    9.84
   0   1  -2  791.70    7.85
   0  -1   2  801.31    7.92
   0   1   1 1865.86   22.87
   0  -1  -1 1553.12   19.24
   0   1   2  854.01    8.17
   0  -1  -2  864.50    8.53
   0   1   3   17.99    0.63
   0   1   3   17.45    0.44
   0  -1  -3   17.61    0.39
   0   1   4  170.21    1.89
   0  -1  -4  173.78    1.51
   0   1   5 1045.71   11.47
   0   1   5 1009.04   11.61
   0  -1  -5 1022.06   11.26
   0   1   6   23.46    1.07
   0   1   6   23.08    1.37
   0   1   7   30.96    0.79
   0   1   7   29.89    1.01
   0  -1  -7   30.56    0.82
   0   1   8  602.64    7.15
   0   1   8  587.12    6.82
   0  -1  -8  592.00    6.43
   0   1   9  335.64    3.61
   0   1   9  318.81    5.16
   0   1  10 1259.20   16.80
   0   1  10 1211.55   17.27
   0   1  11   13.20    1.13
   0   1  11   16.16    2.45
   0   1  12 1275.45   18.05
   0   1  12 1237.53   18.94
   0   1  13  172.18    3.82
   0   1  13  166.76    4.94
   0   1  14   17.88    2.40
   0   1  14   20.95    2.08
   0   1  15   16.10    1.54
   0   1  15   11.69    2.12
   0   1  16  370.36    5.50
   0   1  16  362.96    8.68
   0   1  17    0.88    1.58
   0   1  17    0.43    2.26
   0   1  18   34.79    3.23
   0   1  18   32.59    2.85
   0   1  19   17.14    1.97
   0   1  19   16.96    2.94
   0   1  20  116.86    3.32
   0   1  20  120.64    4.44
   0   1  21  249.40    5.04
   0   1  21  272.85    6.80
   0   1  22    4.05    3.39
   0   1  22   10.11    3.32
   0   1  23   21.51    2.42
   0   1  23   24.95    3.74
   0   2 -23   78.23    5.77
   0  -2  23   84.92    9.16
   0   2 -22    7.52    3.97
   0  -2  22    1.49    2.79
   0  -2  22   -0.66    3.94
   0   2 -21    0.44    3.81
   0  -2  21    1.02    2.74
   0  -2  21    5.80    3.78
   0   2 -20   49.41    4.31
   0  -2  20   41.40    3.22
   0  -2  20   44.76    4.27
   0   2 -19   46.80    4.01
   0  -2  19   42.82    3.14
   0  -2  19   46.16    4.06
   0   2 -18   73.63    4.21
   0  -2  18   67.93    3.44
   0  -2  18   77.21    4.25
   0   2 -17  721.74   13.63
   0  -2  17  713.35   12.77
   0  -2  17  711.05   17.84
   0   2 -16    3.67    4.42
   0  -2  16   -0.51    2.20
   0  -2  16    4.14    4.51
   0   2 -15   25.72    2.80
   0  -2  15   22.10    2.86
   0   2 -14   18.44    2.49
   0  -2  14   14.60    2.55
   0   2 -13   25.66    2.48
   0  -2  13   26.85    2.47
   0   2 -12  121.73    3.23
   0  -2  12  116.73    3.27
   0   2 -11   16.84    2.02
   0  -2  11   18.41    2.02
   0   2 -10    0.15    1.60
   0  -2  10    0.31    1.65
   0   2  -9 1227.19   18.00
   0  -2   9 1202.70   20.03
   0   2  -8 1714.32   29.99
   0  -2   8 1706.37   27.09
   0   2  -7  179.47    2.81
   0  -2   7  182.96    2.94
   0   2  -6 1448.75   20.58
   0  -2   6 1443.36   20.50
   0   2  -5   23.52    1.18
   0  -2   5   23.48    1.19
   0   2  -4   17.37    1.02
   0  -2   4   17.10    1.01
   0   2  -3 1025.85   12.37
   0  -2   3 1016.22   12.15
   0   2  -2 1071.98   12.80
   0  -2   2 1053.97   12.64
   0   2  -1   36.30    0.92
   0  -2   1   30.69    0.92
   0   2   0 1824.39   25.42
   0  -2   0 1812.96   25.05
   0   2   1  236.27    2.20
   0  -2  -1  233.87    2.62
   0   2   2 3259.82   60.85
   0  -2  -2 3331.77   61.90
   0   2   3 2101.44   30.98
   0  -2  -3 2102.49   30.98
   0   2   4   82.80    1.06
   0  -2  -4   80.98    1.40
   0  -2  -4   80.13    1.45
   0   2   5    6.64    0.66
   0  -2  -5   10.50    1.02
   0   2   6 1610.26   22.85
   0  -2  -6 1531.79   20.68
   0   2   7  148.23    1.73
   0   2   7  139.85    1.85
   0  -2  -7  142.31    1.69
   0   2   8  170.13    1.96
   0   2   8  167.25    2.21
   0   2   8  163.58    2.24
   0  -2  -8  161.37    1.91
   0   2   9  605.74    7.45
   0   2   9  580.58    6.97
   0  -2  -9  600.99    7.56
   0   2  10  710.50    8.19
   0   2  10  683.71    8.68
   0  -2 -10  712.28    9.41
   0   2  11 1794.26   27.68
   0   2  11 1755.43   28.71
   0  -2 -11 1797.18   29.86
   0   2  12   89.96    1.76
   0   2  12   88.70    2.30
   0   2  13  782.39   11.38
   0   2  13  775.23   11.09
   0   2  14  189.14    3.87
   0   2  14  190.72    3.66
   0   2  15   80.87    2.90
   0   2  15   79.84    2.73
   0   2  16    0.55    2.19
   0   2  16    0.85    2.03
   0   2  17  337.48    5.04
   0   2  17  355.49    6.36
   0   2  18  107.42    2.57
   0   2  18  112.25    3.73
   0   2  19   13.75    1.74
   0   2  19   11.83    4.37
   0   2  20   29.93    1.98
   0   2  20   28.84    3.08
   0   2  21   14.49    3.10
   0   2  21   18.73    5.09
   0   2  22  229.70    6.40
   0   2  22  256.62    6.44
   0   2  22  254.04    6.59
   0   2  23   21.82    2.18
   0   2  23   25.24    3.64
   0   2  23   24.33    3.57
   0   3 -22   30.54    4.93
   0  -3  22   18.11    6.01
   0  -3  22   32.08    5.06
   0   3 -21    2.24    6.98
   0  -3  21    8.02    3.25
   0  -3  21   10.04    4.34
   0   3 -20    6.24    3.93
   0  -3  20    4.78    5.01
   0  -3  20    7.05    3.90
   0   3 -19   11.00    3.79
   0  -3  19   10.41    2.96
   0  -3  19   14.66    3.86
   0   3 -18  276.62    7.46
   0  -3  18  262.75    7.36
   0   3 -17   27.21    3.70
   0  -3  17   20.23    3.65
   0   3 -16  287.49   10.12
   0  -3  16  263.60    6.63
   0   3 -15  476.31    9.13
   0  -3  15  454.04    8.83
   0   3 -14   31.09    2.95
   0  -3  14   29.60    2.98
   0   3 -13   -4.72    2.42
   0  -3  13   -0.94    2.43
   0   3 -12  264.81    5.14
   0  -3  12  261.86    5.31
   0   3 -11   21.81    2.41
   0  -3  11   22.09    2.39
   0   3 -10    8.23    3.48
   0  -3  10   11.43    2.08
   0   3  -9  190.58    3.59
   0  -3   9  186.00    3.65
   0   3  -8  650.15    8.99
   0  -3   8  651.24   11.20
   0   3  -7 2240.80   42.52
   0  -3   7 2238.41   39.57
   0   3  -6   36.29    1.76
   0  -3   6   37.65    2.83
   0   3  -5 1572.96   23.57
   0  -3   5 1560.07   23.30
   0   3  -4   71.80    1.79
   0  -3   4   67.05    1.70
   0   3  -3    0.86    1.04
   0  -3   3    1.28    0.97
   0   3  -2  222.03    2.76
   0  -3   2  222.59    2.65
   0   3  -1 1610.42   22.57
   0  -3   1 1559.52   23.15
   0   3   0   15.12    0.93
   0  -3   0   19.36    0.90
   0   3   1 1056.75   12.73
   0  -3  -1 1049.17   12.49
   0   3   2    3.90    0.76
   0  -3  -2   10.40    0.75
   0   3   3  760.81    8.36
   0  -3  -3  769.93    8.42
   0   3   4 2979.50   55.10
   0  -3  -4 3080.76   56.71
   0   3   5  196.39    2.25
   0  -3  -5  189.00    2.16
   0  -3  -5  197.16    2.21
   0   3   6  202.37    2.39
   0  -3  -6  190.24    2.89
   0   3   7  728.65    8.53
   0  -3  -7  740.51    8.45
   0   3   8  855.15   10.49
   0  -3  -8  852.46   11.19
   0   3   9    8.35    1.14
   0  -3  -9   11.14    0.94
   0   3  10  196.44    2.85
   0   3  10  192.55    2.90
   0  -3 -10  194.76    2.54
   0   3  11  121.04    2.31
   0   3  11  117.54    2.37
   0  -3 -11  116.78    1.93
   0   3  12  634.12   10.24
   0   3  12  620.29    8.42
   0  -3 -12  627.09    7.79
   0   3  13  227.26    3.68
   0   3  13  217.98    3.73
   0  -3 -13  225.13    3.19
   0   3  14   91.49    2.52
   0   3  14   92.67    2.61
   0  -3 -14   89.92    2.05
   0   3  15   25.65    1.50
   0   3  15   27.58    2.08
   0   3  15   27.30    3.50
   0   3  16  112.32    2.31
   0   3  16  106.24    3.02
   0   3  16  107.61    3.20
   0   3  17    2.10    1.40
   0   3  17    2.79    2.06
   0   3  17    2.12    2.11
   0   3  18  187.02    3.37
   0   3  18  184.62    4.39
   0   3  18  183.52    4.41
   0   3  19  150.67    3.13
   0   3  19  160.38    4.31
   0   3  19  160.42    4.38
   0   3  20   13.88    2.66
   0   3  20   10.01    2.79
   0   3  21   15.95    2.90
   0   3  21   13.59    4.85
   0   3  22    8.26    2.98
   0   3  22    6.38    2.93
   0   4 -21   -0.31    4.54
   0  -4  21   -1.66    3.56
   0  -4  21   -4.20    4.59
   0   4 -20    4.56    7.02
   0  -4  20    4.39    3.53
   0  -4  20   -3.97    4.19
   0   4 -19   36.61    4.78
   0  -4  19   41.91    4.76
   0   4 -18   50.13    4.66
   0  -4  18   50.10    4.64
   0   4 -17  348.57    8.80
   0  -4  17  334.55    8.76
   0   4 -16   -3.04    3.42
   0  -4  16    0.28    3.40
   0   4 -15  560.76   11.21
   0  -4  15  537.89   11.14
   0   4 -14  304.58    7.07
   0  -4  14  300.27    7.11
   0   4 -13   59.83    3.66
   0  -4  13   69.81    3.60
   0   4 -12   26.53    2.96
   0  -4  12   29.07    3.05
   0   4 -11  359.69    6.63
   0  -4  11  345.58    6.69
   0   4 -10   -2.43    2.22
   0  -4  10    0.95    3.79
   0   4  -9    3.01    2.07
   0  -4   9    1.34    2.09
   0   4  -8   17.31    2.24
   0  -4   8   23.52    2.17
   0   4  -7  198.51    3.70
   0  -4   7  188.25    5.31
   0   4  -6 2626.69   49.85
   0  -4   6 2536.76   48.31
   0   4  -5   55.07    2.04
   0  -4   5   53.50    1.91
   0   4  -4   50.14    1.86
   0  -4   4   47.67    2.81
   0   4  -3   37.51    1.69
   0  -4   3   37.77    1.61
   0   4  -2  552.67    6.88
   0  -4   2  537.26    6.60
   0   4  -1  323.06    4.10
   0  -4   1  318.39    5.08
   0   4   0 1835.61   28.73
   0  -4   0 1852.67   28.46
   0   4   1 1039.22   13.45
   0  -4  -1 1048.89   13.33
   0   4   2  116.09    2.76
   0  -4  -2  120.35    1.82
   0   4   3  330.61    3.86
   0  -4  -3  322.89    3.69
   0   4   4  372.65    4.25
   0  -4  -4  366.46    4.13
   0   4   5 1301.42   17.83
   0  -4  -5 1298.18   17.59
   0   4   6   18.60    1.14
   0  -4  -6   19.32    1.13
   0  -4  -6   22.01    1.11
   0   4   7   31.91    1.27
   0  -4  -7   33.02    1.19
   0  -4  -7   30.00    1.24
   0   4   8  472.64    5.72
   0  -4  -8  457.50    6.48
   0   4   9 1035.22   14.05
   0  -4  -9 1036.37   13.67
   0   4  10  109.56    2.30
   0  -4 -10  117.62    2.03
   0   4  11   57.27    1.86
   0  -4 -11   55.17    1.58
   0   4  12    0.92    1.49
   0   4  12    1.22    1.49
   0  -4 -12    1.14    1.19
   0   4  13  726.74   12.43
   0   4  13  713.51   10.31
   0  -4 -13  709.55    9.41
   0   4  14  265.41    4.47
   0   4  14  268.64    4.49
   0  -4 -14  269.58    3.84
   0   4  15   27.36    2.11
   0   4  15   26.90    3.48
   0  -4 -15   30.24    1.62
   0   4  16  196.13    4.12
   0   4  16  193.47    4.13
   0  -4 -16  202.27    3.42
   0   4  17  127.72    3.48
   0   4  17  122.65    3.47
   0   4  18   73.62    3.03
   0   4  18   73.78    3.11
   0   4  19  135.40    3.92
   0   4  19  125.93    3.94
   0   4  20  138.09    4.23
   0   4  20  139.78    4.31
   0   4  21   36.85    3.13
   0   4  21   29.96    3.15
   0   5 -20   21.76    5.18
   0  -5  20   19.13    5.24
   0   5 -19   -0.66    7.52
   0  -5  19    2.95    4.51
   0   5 -18   18.57    4.62
   0  -5  18   18.99    4.68
   0   5 -17    4.03    7.07
   0  -5  17   14.47    4.29
   0   5 -16  321.16    8.81
   0  -5  16  306.98    8.63
   0   5 -15   35.96    4.27
   0  -5  15   37.32    4.23
   0   5 -14   71.58    4.41
   0  -5  14   72.19    4.52
   0   5 -13  271.90    6.76
   0  -5  13  270.43    6.73
   0   5 -12   57.63    3.81
   0  -5  12   65.18    3.69
   0   5 -11    1.87    2.81
   0  -5  11    4.37    4.48
   0   5 -10  145.74    4.40
   0  -5  10  146.42    4.36
   0   5  -9  232.25    7.50
   0  -5   9  222.19    4.96
   0   5  -8    6.95    2.31
   0  -5   8   -2.72    3.64
   0   5  -7   -0.57    2.17
   0  -5   7   10.23    2.01
   0   5  -6   52.49    4.15
   0  -5   6   49.80    3.91
   0   5  -5 1017.75   15.28
   0  -5   5  984.17   14.76
   0   5  -4  138.82    3.12
   0  -5   4  135.51    2.94
   0   5  -3   65.23    2.19
   0  -5   3   61.55    3.27
   0   5  -2   54.19    2.08
   0  -5   2   59.59    1.96
   0   5  -1  918.84   14.57
   0  -5   1  907.86   12.21
   0   5   0   39.71    2.83
   0  -5   0   40.83    2.58
   0   5   1  651.64    9.98
   0  -5  -1  633.76    7.86
   0   5   2  292.45    5.24
   0  -5  -2  283.88    3.71
   0   5   3  222.18    4.55
   0  -5  -3  232.47    3.14
   0   5   4  282.18    3.77
   0  -5  -4  270.84    3.53
   0   5   5   33.24    1.53
   0  -5  -5   32.75    1.44
   0   5   6  813.03   10.69
   0  -5  -6  814.06   10.48
   0   5   7   22.60    1.46
   0  -5  -7   23.75    1.43
   0  -5  -7   23.52    1.39
   0   5   8  121.19    2.30
   0  -5  -8  117.05    2.18
   0  -5  -8  118.51    2.25
   0   5   9  160.40    4.03
   0  -5  -9  157.44    2.55
   0   5  10  514.69    6.93
   0  -5 -10  519.57    8.09
   0   5  11  195.66    4.81
   0  -5 -11  190.33    4.27
   0   5  12   83.84    2.39
   0  -5 -12   80.65    2.07
   0   5  13  155.24    3.22
   0   5  13  155.15    3.27
   0  -5 -13  158.55    2.77
   0   5  14  135.03    3.14
   0   5  14  133.07    3.11
   0  -5 -14  133.37    2.62
   0   5  15  133.15    3.25
   0   5  15  127.16    4.84
   0  -5 -15  136.87    2.71
   0   5  16    2.09    1.95
   0   5  16   -0.53    1.97
   0  -5 -16    3.77    2.46
   0   5  17   22.88    2.41
   0   5  17   24.48    2.39
   0  -5 -17   26.71    2.84
   0   5  18   59.14    4.63
   0   5  18   51.94    4.58
   0  -5 -18   61.46    2.26
   0   5  19   65.40    5.01
   0   5  19   68.52    3.18
   0   5  20   49.38    5.05
   0   5  20   50.29    5.05
   0   6 -19   38.45    5.81
   0  -6  19   32.30    5.78
   0   6 -18   49.06    5.82
   0  -6  18   45.62    5.71
   0   6 -17   16.34    4.96
   0  -6  17   17.89    4.80
   0   6 -16   31.70    4.82
   0  -6  16   29.31    4.84
   0   6 -15   78.37    5.57
   0  -6  15   90.85    5.49
   0   6 -14   33.81    4.57
   0  -6  14   45.79    4.46
   0   6 -13  148.45    5.69
   0  -6  13  143.35    5.72
   0   6 -12  167.30    5.82
   0  -6  12  159.62    8.61
   0   6 -11  103.99    4.60
   0  -6  11  101.97    4.58
   0   6 -10    7.20    2.99
   0  -6  10    3.03    2.89
   0   6  -9   99.06    4.14
   0  -6   9  102.68    3.93
   0   6  -8  522.49    9.23
   0  -6   8  484.71    8.77
   0   6  -7   49.46    3.17
   0  -6   7   47.59    2.95
   0   6  -6   34.14    4.49
   0  -6   6   33.42    2.59
   0   6  -5  217.43    4.58
   0  -6   5  212.80    4.33
   0   6  -4  793.00   12.32
   0  -6   4  762.48   11.70
   0   6  -3  132.53    5.19
   0  -6   3  134.77    4.87
   0   6  -2   19.71    2.07
   0  -6   2   17.86    1.93
   0   6  -1   50.18    2.33
   0  -6   1   53.08    2.16
   0   6   0  651.28    9.30
   0  -6   0  632.15    8.84
   0   6   1  106.98    2.61
   0  -6  -1  103.56    2.46
   0   6   2  147.06    4.43
   0  -6  -2  147.18    2.82
   0   6   3  369.82    5.32
   0  -6  -3  359.87    5.02
   0   6   4  163.86    3.05
   0  -6  -4  151.81    2.82
   0   6   5  544.44    7.46
   0  -6  -5  536.26    7.13
   0   6   6  157.28    4.44
   0  -6  -6  157.16    4.10
   0   6   7   84.44    2.31
   0  -6  -7   81.63    3.32
   0   6   8   42.90    1.93
   0  -6  -8   47.75    3.06
   0  -6  -8   43.25    2.95
   0   6   9   24.24    2.87
   0  -6  -9   22.09    2.69
   0   6  10  121.40    2.77
   0  -6 -10  118.48    3.98
   0   6  11 1073.00   18.85
   0  -6 -11 1083.19   18.33
   0   6  12  107.45    2.81
   0  -6 -12  112.49    3.86
   0   6  13   25.80    3.31
   0  -6 -13   23.84    2.84
   0   6  14   62.48    2.49
   0   6  14   56.93    2.55
   0  -6 -14   65.78    3.30
   0   6  15   11.70    2.07
   0   6  15    7.91    2.02
   0  -6 -15    7.64    2.69
   0   6  16   82.43    3.06
   0   6  16   80.68    4.46
   0  -6 -16   86.41    3.57
   0   6  17    6.42    3.56
   0   6  17    3.43    2.05
   0  -6 -17   -1.26    2.60
   0   6  18    5.22    2.25
   0   6  18   -1.10    2.26
   0  -6 -18    1.98    1.66
   0   6  19   77.91    3.44
   0   6  19   84.58    5.24
   0  -6 -19   80.77    2.55
   0   7 -17    3.31    5.02
   0  -7  17   -2.64    4.93
   0   7 -16   17.47    8.27
   0  -7  16    1.92    4.86
   0   7 -15   88.82    6.18
   0  -7  15   88.88    5.97
   0   7 -14   47.30    8.39
   0  -7  14   43.25    5.03
   0   7 -13   61.35    4.99
   0  -7  13   51.78    8.20
   0   7 -12   14.17    4.04
   0  -7  12   15.49    3.94
   0   7 -11  107.18    5.16
   0  -7  11  105.77    4.97
   0   7 -10   41.56    4.03
   0  -7  10   46.46    3.97
   0   7  -9  162.48    5.47
   0  -7   9  155.25    7.97
   0   7  -8  125.95    4.63
   0  -7   8  116.18    4.55
   0   7  -7  721.53   13.10
   0  -7   7  699.14   12.63
   0   7  -6   21.32    4.85
   0  -7   6   19.90    2.81
   0   7  -5   11.45    2.59
   0  -7   5   11.70    2.49
   0   7  -4   12.27    2.59
   0  -7   4   14.60    2.39
   0   7  -3   26.59    2.65
   0  -7   3   28.74    4.18
   0   7  -2  821.79   13.23
   0  -7   2  805.61   12.80
   0   7  -1   74.91    4.72
   0  -7   1   74.77    2.72
   0   7   0   56.27    2.62
   0  -7   0   53.70    2.43
   0   7   1  321.11    5.54
   0  -7  -1  314.58    7.20
   0   7   2  256.98    6.60
   0  -7  -2  248.67    6.20
   0   7   3   77.00    2.66
   0  -7  -3   71.47    2.46
   0   7   4  260.52    4.55
   0  -7  -4  257.69    4.29
   0   7   5    1.43    2.99
   0  -7  -5    1.22    1.65
   0   7   6  170.64    3.55
   0  -7  -6  168.40    3.31
   0   7   7   24.21    2.05
   0  -7  -7   23.48    1.88
   0   7   8   62.61    2.48
   0  -7  -8   65.69    2.42
   0  -7  -8   62.34    2.28
   0   7   9    0.30    1.81
   0  -7  -9   -0.21    1.73
   0  -7  -9    4.16    1.71
   0   7  10  208.92    3.98
   0  -7 -10  206.65    3.78
   0   7  11   12.96    2.02
   0  -7 -11    5.81    1.83
   0   7  12  508.24    8.12
   0  -7 -12  499.43    7.45
   0   7  13  202.60    6.17
   0  -7 -13  204.75    3.81
   0   7  14   22.96    2.27
   0  -7 -14   21.07    1.92
   0   7  15   11.26    2.21
   0   7  15   11.52    2.18
   0  -7 -15   11.79    1.81
   0   7  16   15.98    3.66
   0   7  16    8.95    2.24
   0  -7 -16   13.08    2.97
   0   7  17   54.75    2.88
   0   7  17   52.10    4.59
   0  -7 -17   63.55    3.66
   0   8 -15   -1.06    5.05
   0  -8  15   13.17    5.08
   0   8 -14   56.18    9.54
   0  -8  14   60.78    5.84
   0   8 -13    5.51    4.68
   0  -8  13   17.42    7.46
   0   8 -12  120.22   10.04
   0  -8  12  116.24    5.98
   0   8 -11    8.58    4.12
   0  -8  11    3.77    3.87
   0   8 -10   17.53    4.08
   0  -8  10   15.29    3.99
   0   8  -9   -0.53    3.51
   0  -8   9    4.43    5.66
   0   8  -8   35.65    3.97
   0  -8   8   35.56    3.75
   0   8  -7   15.63    3.44
   0  -8   7   15.21    3.30
   0   8  -6  261.16    6.47
   0  -8   6  247.45    6.12
   0   8  -5   25.50    3.20
   0  -8   5   17.31    3.06
   0   8  -4   39.05    3.23
   0  -8   4   31.72    3.03
   0   8  -3    1.25    2.56
   0  -8   3    3.54    2.48
   0   8  -2   68.68    5.42
   0  -8   2   62.93    3.13
   0   8  -1  102.52    3.77
   0  -8   1  101.76    3.38
   0   8   0   31.88    4.57
   0  -8   0   33.03    2.55
   0   8   1    4.14    2.32
   0  -8  -1   -0.76    2.09
   0   8   2  249.59    5.25
   0  -8  -2  240.94    4.90
   0   8   3  523.02    8.85
   0  -8  -3  505.61    8.18
   0   8   4   17.97    2.45
   0   8   5  282.41    5.34
   0  -8  -5  278.31    5.06
   0   8   6  154.37    3.81
   0  -8  -6  146.60    3.54
   0   8   7   14.28    3.74
   0  -8  -7   16.47    2.07
   0   8   8   36.01    2.50
   0  -8  -8   35.42    2.54
   0  -8  -8   36.76    2.30
   0   8   9    2.18    3.39
   0  -8  -9   -4.66    2.04
   0  -8  -9    1.15    1.89
   0   8  10    9.45    2.20
   0  -8 -10    8.93    2.07
   0   8  11   67.94    2.87
   0  -8 -11   66.11    4.28
   0   8  12   22.51    2.45
   0  -8 -12   23.09    3.58
   0   8  13  188.14    4.44
   0  -8 -13  190.05    3.98
   0   8  14  239.24    5.11
   0  -8 -14  238.13    4.48
   0   8  15    1.94    3.68
   0   8  15    1.82    2.23
   0  -8 -15    2.30    1.88
   0   9 -11   60.82    5.46
   0  -9  11   41.59    5.36
   0   9 -10    0.39    4.21
   0  -9  10    1.44    4.10
   0   9  -9    3.32    4.05
   0  -9   9   -3.65    6.49
   0   9  -8    5.67    3.90
   0  -9   8    6.91    3.64
   0   9  -7  204.75   10.25
   0  -9   7  190.29    6.30
   0   9  -6    5.27    3.61
   0  -9   6    4.44    3.38
   0   9  -5  264.56   10.81
   0  -9   5  258.91    6.82
   0   9  -4  160.60    5.53
   0  -9   4  154.05    5.05
   0   9  -3    0.22    5.22
   0  -9   3   -3.32    2.87
   0   9  -2    8.72    2.93
   0  -9   2    2.11    2.71
   0   9  -1    5.30    4.86
   0  -9   1    5.03    2.64
   0   9   0   52.93    3.40
   0  -9   0   43.08    3.16
   0   9   1   -7.38    4.49
   0  -9  -1   -2.13    2.50
   0   9   2    6.40    2.67
   0  -9  -2   -0.39    2.39
   0   9   3   92.53    3.70
   0  -9  -3   87.44    3.49
   0   9   4  376.37    7.34
   0  -9  -4  358.60    6.83
   0   9   5   -0.03    2.55
   0  -9  -5    4.00    2.25
   0   9   6  166.52    4.36
   0  -9  -6  155.04    6.12
   0   9   7   45.42    3.02
   0  -9  -7   42.29    2.74
   0   9   8    3.09    2.30
   0  -9  -8    1.16    2.40
   0  -9  -8   -4.92    2.14
   0   9   9   20.94    2.60
   0  -9  -9   21.59    2.66
   0  -9  -9   19.00    2.45
   0   9  10    5.66    4.08
   0  -9 -10   12.36    2.44
   0   9  11    8.09    2.44
   0  -9 -11    1.88    3.80
   0   9  12   47.03    3.01
   0  -9 -12   48.49    2.78
   0  10  -6  116.09    5.94
   0 -10   6  115.48    5.51
   0  10  -5    3.46    3.85
   0 -10   5    0.58    3.65
   0  10  -4  116.86    8.76
   0 -10   4  110.28    8.31
   0  10  -3  115.80    5.26
   0 -10   3  105.74    4.86
   0  10  -2    5.44    3.55
   0 -10   2    7.83    5.36
   0  10  -1    4.43    3.23
   0 -10   1   -2.54    2.92
   0  10   0    7.94    3.26
   0 -10   0    1.73    2.95
   0  10   1   -5.05    3.10
   0 -10  -1   -0.95    2.85
   0  10   2   -0.96    3.00
   0 -10  -2   -0.75    2.74
   0  10   3   20.35    5.30
   0 -10  -3   16.11    4.83
   0  10   4   33.94    3.55
   0 -10  -4   36.74    3.10
   0  10   5  271.48    6.50
   0 -10  -5  262.98    6.01
   0  10   6   53.43    3.43
   0 -10  -6   46.27    3.26
   0  10   7   28.62    3.13
   0 -10  -7   25.45    3.33
   0 -10  -7   31.56    4.71
   1  -9 -10   15.41    3.70
   1  -9  -9   34.12    4.35
   1  -9  -9   42.00    3.28
  -1   9   9   32.91    5.63
   1  -9  -8   27.20    2.74
   1  -9  -8   29.29    3.16
  -1   9   8   33.05    3.35
   1  -9  -7   93.82    3.91
  -1   9   7   81.91    4.18
   1  -9  -6   14.39    4.76
  -1   9   6    6.84    3.14
   1  -9  -5  187.16    5.23
  -1   9   5  192.33    5.65
   1  -9  -4   96.72    4.12
  -1   9   4   93.14    7.09
   1  -9  -3    7.03    4.96
  -1   9   3    9.23    3.24
   1  -9  -2    2.72    2.81
  -1   9   2   -0.56    5.22
   1  -9  -1    4.25    3.01
  -1   9   1    3.76    3.28
   1  -9   0  106.52    4.57
  -1   9   0  111.95    7.74
   1  -9   1    2.95    3.19
  -1   9  -1    4.40    3.45
   1  -9   2   45.38    6.48
  -1   9  -2   53.56    4.28
   1  -9   3   18.57    3.67
  -1   9  -3   23.45    4.02
   1  -9   4  219.15    6.73
  -1   9  -4  241.57    7.37
   1  -9   5   -0.25    3.63
  -1   9  -5   -0.95    3.85
   1  -9   6   84.83    5.22
  -1   9  -6   85.06    5.43
   1  -9   7  101.21    5.61
  -1   9  -7   99.38    5.86
   1  -9   8   12.16    4.21
  -1   9  -8    3.77    4.41
   1  -9   9   31.00    4.89
  -1   9  -9   30.19    8.45
   1  -8 -13    8.72    1.80
  -1   8  13    7.12    2.88
   1  -8 -12   77.35    2.55
  -1   8  12   78.78    3.70
   1  -8 -11   41.30    2.18
  -1   8  11   41.93    5.24
   1  -8 -10   20.93    3.26
  -1   8  10   26.08    2.90
   1  -8  -9   59.20    3.93
   1  -8  -9   57.61    3.15
  -1   8   9   61.13    3.35
   1  -8  -8   17.50    2.59
  -1   8   8   15.79    2.83
   1  -8  -7   34.49    2.84
  -1   8   7   33.61    2.99
   1  -8  -6   69.06    3.26
  -1   8   6   64.35    3.49
   1  -8  -5   73.05    3.41
  -1   8   5   74.46    3.61
   1  -8  -4  258.26    5.68
  -1   8   4  265.30    6.09
   1  -8  -3  447.37    8.31
  -1   8   3  459.38    8.78
   1  -8  -2    2.94    4.25
  -1   8   2    1.45    2.71
   1  -8  -1    9.18    2.78
  -1   8   1   10.87    2.79
   1  -8   0    5.44    2.66
  -1   8   0    5.50    2.88
   1  -8   1   40.93    5.23
  -1   8  -1   43.39    3.52
   1  -8   2   40.57    3.34
  -1   8  -2   43.80    3.62
   1  -8   3   53.83    3.67
  -1   8  -3   55.47    3.90
   1  -8   4   19.33    3.39
  -1   8  -4   22.45    3.58
   1  -8   5  356.23    8.24
  -1   8  -5  357.47    8.41
   1  -8   6   28.17    3.89
  -1   8  -6   31.98    4.09
   1  -8   7  198.43    9.80
  -1   8  -7  185.58    6.58
   1  -8   8  105.08    5.38
  -1   8  -8  112.40    5.42
   1  -8   9   14.85    3.91
  -1   8  -9   13.78    4.18
   1  -8  10    7.33    7.08
  -1   8 -10   12.17    4.40
   1  -8  11    3.56    4.15
  -1   8 -11   -3.82    4.33
   1  -8  12   14.22    4.72
  -1   8 -12   11.95    4.81
   1  -8  13   -0.48    4.64
  -1   8 -13    2.04    4.69
  -1   7  16    0.67    2.67
  -1   7  16    4.20    2.64
   1  -7 -15    2.31    1.42
  -1   7  15    3.54    2.59
   1  -7 -14   91.31    2.33
  -1   7  14   89.82    3.67
   1  -7 -13  294.47    4.51
  -1   7  13  297.69    8.77
   1  -7 -12   -0.14    1.48
  -1   7  12    2.05    2.40
   1  -7 -11  147.66    4.26
  -1   7  11  152.43    4.14
   1  -7 -10  110.16    3.91
  -1   7  10  121.99    5.72
   1  -7  -9   49.85    3.30
   1  -7  -9   52.62    2.75
  -1   7   9   44.95    2.87
   1  -7  -8  111.94    3.37
  -1   7   8  122.38    5.50
   1  -7  -7   55.53    2.76
  -1   7   7   65.63    2.95
   1  -7  -6   26.23    2.35
  -1   7   6   20.05    4.11
   1  -7  -5  230.97    6.79
  -1   7   5  227.64    4.84
   1  -7  -4  122.48    3.48
  -1   7   4  127.98    5.86
   1  -7  -3  360.72    6.37
  -1   7   3  363.81    6.75
   1  -7  -2  625.86   10.23
  -1   7   2  633.49   10.53
   1  -7  -1    7.57    2.35
  -1   7   1    8.97    2.56
   1  -7   0    6.34    2.29
  -1   7   0    7.40    2.48
   1  -7   1    3.52    2.37
  -1   7  -1    6.87    4.22
   1  -7   2   -1.47    2.35
  -1   7  -2   -0.59    2.55
   1  -7   3   11.08    2.61
  -1   7  -3   10.95    2.87
   1  -7   4   17.23    2.80
  -1   7  -4    8.98    2.92
   1  -7   5   92.77    6.22
  -1   7  -5   86.05    4.12
   1  -7   6  198.89    5.49
  -1   7  -6  203.61    8.85
   1  -7   7  204.16    5.55
  -1   7  -7  197.49    6.01
   1  -7   8  118.25    4.90
  -1   7  -8  120.42    5.08
   1  -7   9  114.61    5.05
  -1   7  -9  121.15    5.29
   1  -7  10   -6.00    5.94
  -1   7 -10    4.05    3.65
   1  -7  11   15.70    3.94
  -1   7 -11    5.09    3.98
   1  -7  12   24.41    4.42
  -1   7 -12   28.02    4.43
   1  -7  13   25.78    4.85
  -1   7 -13   33.29    4.90
   1  -7  14   -0.06    4.46
  -1   7 -14   -2.38    4.55
   1  -7  15   71.59   10.59
  -1   7 -15   94.93    6.58
   1  -7  16   23.41    5.65
  -1   7 -16   29.94    5.72
  -1   6  18    7.26    2.90
  -1   6  18   13.90    2.86
  -1   6  17    6.58    2.77
  -1   6  17   13.45    2.72
   1  -6 -16   31.06    1.55
  -1   6  16   33.67    2.93
  -1   6  16   28.18    2.96
   1  -6 -15    8.13    1.34
  -1   6  15   11.84    2.49
  -1   6  15    8.83    2.55
   1  -6 -14   77.46    2.92
  -1   6  14   73.98    5.14
   1  -6 -13   15.24    2.29
  -1   6  13   19.83    2.45
   1  -6 -12  632.75    8.40
  -1   6  12  632.92   10.31
   1  -6 -11   97.57    2.18
  -1   6  11  103.81    3.22
   1  -6 -10  157.56    2.71
  -1   6  10  166.00    3.84
   1  -6  -9    4.46    1.33
   1  -6  -9    4.08    1.96
  -1   6   9    6.52    3.43
   1  -6  -8   19.41    1.56
   1  -6  -8   19.75    2.07
  -1   6   8   22.80    2.19
   1  -6  -7   69.74    2.49
  -1   6   7   61.73    4.27
   1  -6  -6  123.17    3.03
  -1   6   6  125.38    3.22
   1  -6  -5   39.85    3.61
  -1   6   5   44.23    2.37
   1  -6  -4  150.07    5.01
  -1   6   4  153.30    5.30
   1  -6  -3  450.82    6.86
  -1   6   3  448.12    7.11
   1  -6  -2  419.19    6.58
  -1   6   2  424.11    6.86
   1  -6  -1  859.00   13.18
  -1   6   1  910.61   17.06
   1  -6   0  112.74    3.13
  -1   6   0  120.62    3.39
   1  -6   1   70.67    2.76
  -1   6  -1   70.56    2.90
   1  -6   2    5.58    2.11
  -1   6  -2    8.07    2.28
   1  -6   3  128.41    3.60
  -1   6  -3  138.24    3.77
   1  -6   4   87.64    3.30
  -1   6  -4   95.04    3.53
   1  -6   5   87.01    3.36
  -1   6  -5   80.83    3.57
   1  -6   6   -0.87    2.53
  -1   6  -6    4.12    2.64
   1  -6   7  381.33    7.39
  -1   6  -7  392.44    8.02
   1  -6   8  813.15   14.82
  -1   6  -8  845.67   19.94
   1  -6   9   94.04    4.30
  -1   6  -9   96.76    4.52
   1  -6  10  224.32    9.28
  -1   6 -10  222.78    6.26
   1  -6  11    9.98    3.32
  -1   6 -11   -2.08    3.38
   1  -6  12   26.97    4.00
  -1   6 -12   21.19    4.01
   1  -6  13  106.72    5.47
  -1   6 -13  106.83    5.63
   1  -6  14   20.73    4.50
  -1   6 -14   30.61    4.60
   1  -6  15   11.63    7.16
  -1   6 -15    2.21    4.25
   1  -6  16   28.06    5.00
  -1   6 -16   26.86    5.08
   1  -6  17    6.21    4.78
  -1   6 -17    7.85    5.00
   1  -6  18   23.24    5.65
  -1   6 -18   33.92    5.60
  -1   5  20   47.66    3.61
  -1   5  20   51.37    5.88
  -1   5  19  142.34    4.79
  -1   5  19  145.36    4.76
  -1   5  18   10.76    2.77
  -1   5  18    8.63    2.80
   1  -5 -17    6.85    1.25
  -1   5  17    7.40    2.57
  -1   5  17   11.21    4.27
   1  -5 -16   11.26    1.26
  -1   5  16    8.47    4.13
  -1   5  16    8.37    2.48
   1  -5 -15   38.05    1.47
  -1   5  15   36.63    2.76
  -1   5  15   38.10    2.74
   1  -5 -14   65.56    1.65
  -1   5  14   67.68    2.91
   1  -5 -13   42.04    1.45
  -1   5  13   45.29    2.61
   1  -5 -12   29.98    2.16
  -1   5  12   36.94    3.83
   1  -5 -11  440.66    5.43
  -1   5  11  455.42    7.07
   1  -5 -10  167.61    2.47
  -1   5  10  170.73    3.59
   1  -5  -9  384.13    5.83
  -1   5   9  387.42    5.87
   1  -5  -8   88.94    1.81
   1  -5  -8   89.80    2.51
  -1   5   8   90.62    3.97
   1  -5  -7   17.57    1.73
  -1   5   7   17.80    1.83
   1  -5  -6    6.41    1.59
  -1   5   6    0.36    1.64
   1  -5  -5   53.68    2.04
  -1   5   5   53.30    2.08
   1  -5  -4   32.63    1.80
  -1   5   4   30.27    1.92
   1  -5  -3  223.45    3.63
  -1   5   3  229.18    3.88
   1  -5  -2  725.25   10.03
  -1   5   2  750.32   10.48
   1  -5  -1  160.89    3.14
  -1   5   1  166.26    5.08
   1  -5   0 1640.31   26.64
  -1   5   0 1636.60   26.77
   1  -5   1  436.11    6.42
  -1   5  -1  448.42    6.70
   1  -5   2  530.24    7.70
  -1   5  -2  540.65    7.94
   1  -5   3   40.87    2.28
  -1   5  -3   47.04    2.43
   1  -5   4  143.32    5.10
  -1   5  -4  143.44    3.58
   1  -5   5   54.45    2.60
  -1   5  -5   61.13    4.48
   1  -5   6    0.27    2.11
  -1   5  -6    3.88    2.25
   1  -5   7    6.65    2.32
  -1   5  -7    3.39    2.45
   1  -5   8  516.02    9.07
  -1   5  -8  531.09   12.54
   1  -5   9  911.80   15.83
  -1   5  -9  938.19   16.30
   1  -5  10   16.91    5.05
  -1   5 -10   17.85    3.02
   1  -5  11   43.63    3.39
  -1   5 -11   43.00    3.53
   1  -5  12    3.07    3.06
  -1   5 -12   -1.24    3.06
   1  -5  13   51.31    4.02
  -1   5 -13   41.71    6.53
   1  -5  14  206.25    6.51
  -1   5 -14  208.73    6.52
   1  -5  15   99.82    8.57
  -1   5 -15   93.57    5.35
   1  -5  16   73.17    5.08
  -1   5 -16   74.49    5.28
   1  -5  17   14.97    4.50
  -1   5 -17   23.24    7.48
   1  -5  18    7.78    4.52
  -1   5 -18    8.45    4.63
   1  -5  19   53.80    5.68
  -1   5 -19   38.95    9.53
  -1   4  21   38.71    5.90
  -1   4  21   35.07    5.98
  -1   4  20  141.82    7.59
  -1   4  20  141.77    4.95
  -1   4  19   91.70    6.33
  -1   4  19   87.04    6.32
  -1   4  18  365.21   10.48
  -1   4  18  355.58    7.41
  -1   4  17   38.77    2.96
  -1   4  17   35.16    2.96
  -1   4  16   14.54    2.52
  -1   4  16   11.97    2.44
   1  -4 -15   37.95    1.38
  -1   4  15   33.20    2.63
  -1   4  15   38.88    2.69
   1  -4 -14   68.45    2.36
  -1   4  14   72.38    2.85
  -1   4  14   66.54    2.81
   1  -4 -13   61.59    2.13
  -1   4  13   59.72    2.58
  -1   4  13   59.94    2.61
   1  -4 -12  172.76    2.28
  -1   4  12  168.07    3.58
   1  -4 -11   26.27    1.10
  -1   4  11   25.03    1.99
   1  -4 -10 1125.77   14.79
  -1   4  10 1146.42   19.91
   1  -4  -9  986.61   12.37
  -1   4   9  966.85   14.15
   1  -4  -8  292.98    3.29
   1  -4  -8  290.14    4.25
  -1   4   8  294.53    6.01
   1  -4  -7  145.14    1.99
   1  -4  -7  145.72    2.63
  -1   4   7  148.36    2.75
   1  -4  -6  115.20    2.31
  -1   4   6  115.38    2.35
   1  -4  -5   53.22    1.68
  -1   4   5   51.73    1.73
   1  -4  -4  635.30    7.99
  -1   4   4  645.46    8.20
   1  -4  -3   -0.41    1.20
  -1   4   3    0.83    2.16
   1  -4  -2  325.28    4.25
  -1   4   2  341.43    5.77
   1  -4  -1  754.45   11.26
  -1   4   1  777.91   11.76
   1  -4   0  141.57    2.52
  -1   4   0  140.88    2.58
   1  -4   1  994.05   13.59
  -1   4  -1  991.85   13.58
   1  -4   2  440.35    5.86
  -1   4  -2  454.36    6.01
   1  -4   3  588.79    7.89
  -1   4  -3  609.98    8.19
   1  -4   4  146.05    2.88
  -1   4  -4  155.53    4.75
   1  -4   5  751.74   10.57
  -1   4  -5  756.24   10.86
   1  -4   6  396.45    6.06
  -1   4  -6  410.43    6.32
   1  -4   7  159.03    3.52
  -1   4  -7  152.63    3.64
   1  -4   8    0.33    2.06
  -1   4  -8    0.41    2.13
   1  -4   9  209.03    4.55
  -1   4  -9  221.48    6.96
   1  -4  10  593.75   13.24
  -1   4 -10  607.72   10.26
   1  -4  11   20.27    2.82
  -1   4 -11   21.54    2.88
   1  -4  12  222.85    5.50
  -1   4 -12  219.81    5.49
   1  -4  13    0.80    2.83
  -1   4 -13   -1.25    2.81
   1  -4  14  327.18   11.03
  -1   4 -14  347.04   11.20
   1  -4  15    4.74    5.70
  -1   4 -15    8.66    3.42
   1  -4  16   45.84    4.35
  -1   4 -16   50.42    6.99
   1  -4  17   79.97    4.87
  -1   4 -17   83.11    4.93
   1  -4  18   52.28    4.74
  -1   4 -18   51.76    7.85
   1  -4  19  171.90    7.07
  -1   4 -19  166.24    6.91
   1  -4  20   50.13    4.88
   1  -4  20   40.62    5.38
  -1   4 -20   35.58    8.76
   1  -4  21   83.79    9.31
   1  -4  21   77.11    6.39
  -1   4 -21   88.77    6.33
  -1   3  22    0.90    3.27
  -1   3  22    5.92    3.31
  -1   3  21    1.09    2.97
  -1   3  21    2.46    3.08
  -1   3  20  195.50    5.64
  -1   3  20  199.22    5.59
  -1   3  19  209.64    5.60
  -1   3  19  213.18    5.58
  -1   3  18   57.06    3.39
  -1   3  18   60.76    3.39
  -1   3  17  252.24    5.44
  -1   3  17  247.70    5.54
  -1   3  16    9.95    2.36
  -1   3  16    9.17    2.43
  -1   3  15    0.75    2.09
  -1   3  15    1.07    2.11
  -1   3  14  353.68    5.89
  -1   3  14  335.63    5.79
   1  -3 -13    6.02    1.57
  -1   3  13    2.78    3.13
  -1   3  13    3.62    1.90
   1  -3 -12  143.44    2.58
  -1   3  12  140.94    3.13
  -1   3  12  143.76    3.21
   1  -3 -11    2.04    0.78
  -1   3  11    3.85    1.59
   1  -3 -10    2.56    1.21
  -1   3  10    3.23    1.51
   1  -3  -9 1142.97   14.17
  -1   3   9 1132.47   16.38
   1  -3  -8 1007.05   11.83
  -1   3   8  998.88   15.58
   1  -3  -7    1.84    1.06
  -1   3   7    2.52    1.23
   1  -3  -6  153.85    2.33
  -1   3   6  154.39    2.37
   1  -3  -5   75.29    1.66
  -1   3   5   74.47    1.68
   1  -3  -4  306.93    3.68
  -1   3   4  308.90    3.72
   1  -3  -3  129.94    2.01
  -1   3   3  130.05    2.09
   1  -3  -2  239.38    2.96
  -1   3   2  241.19    3.04
   1  -3  -1  317.65    4.68
  -1   3   1  290.16    3.62
   1  -3   0  385.83    4.47
  -1   3   0  384.93    4.59
   1  -3   1   42.80    1.45
  -1   3  -1   40.58    1.51
   1  -3   2 1100.13   14.68
  -1   3  -2 1125.08   14.91
   1  -3   3  121.24    3.45
  -1   3  -3  127.27    3.53
   1  -3   4  285.79    3.96
  -1   3  -4  318.71    5.78
   1  -3   5  142.03    2.66
  -1   3  -5  140.31    2.77
   1  -3   6  229.79    3.64
  -1   3  -6  237.78    5.33
   1  -3   7  608.68   10.39
  -1   3  -7  603.35   10.55
   1  -3   8    3.84    1.73
  -1   3  -8    1.63    1.78
   1  -3   9   28.97    3.65
  -1   3  -9   31.55    2.29
   1  -3  10  494.12    7.88
  -1   3 -10  510.75    7.95
   1  -3  11  389.02    6.81
  -1   3 -11  396.26    6.79
   1  -3  12  188.12    4.52
  -1   3 -12  185.74    4.48
   1  -3  13  128.47    6.43
  -1   3 -13  138.02    4.15
   1  -3  14    9.24    4.71
  -1   3 -14    5.89    2.81
   1  -3  15  140.93    4.84
  -1   3 -15  147.23    4.82
   1  -3  16   91.74    4.41
  -1   3 -16   84.96    4.29
   1  -3  17  175.82    5.82
  -1   3 -17  164.73    5.75
   1  -3  18  226.53    6.55
   1  -3  18  213.12    6.82
  -1   3 -18  225.75    6.72
   1  -3  19   30.31    3.83
   1  -3  19   26.54    4.22
  -1   3 -19   25.61    4.15
   1  -3  20   48.08    4.29
   1  -3  20   50.00    7.87
  -1   3 -20   42.54    4.65
   1  -3  21    6.36    3.83
   1  -3  21    0.18    7.16
  -1   3 -21    9.46    6.93
   1  -3  22   15.48    4.00
   1  -3  22   20.72    4.71
  -1   3 -22   10.58    4.62
  -1   2  22   -2.09    5.43
  -1   2  22    2.26    5.52
  -1   2  21   37.03    6.01
  -1   2  21   38.54    3.78
  -1   2  20    3.58    1.24
  -1   2  20    0.71    2.88
  -1   2  20    1.38    5.08
  -1   2  19   73.55    3.79
  -1   2  19   70.28    3.87
  -1   2  18  326.25    6.77
  -1   2  18  326.48    6.85
  -1   2  17   41.10    1.40
  -1   2  17   41.95    3.00
  -1   2  17   47.38    3.02
  -1   2  16  429.60    5.30
  -1   2  16  431.90    7.57
  -1   2  16  443.52    7.71
  -1   2  15  143.12    2.11
  -1   2  15  147.90    3.68
  -1   2  15  144.08    3.78
  -1   2  14  168.52    2.20
  -1   2  14  170.64    3.69
  -1   2  14  173.66    5.67
  -1   2  13    4.13    0.83
  -1   2  13    4.47    1.79
  -1   2  13    4.63    1.89
  -1   2  12  358.20    7.10
  -1   2  12  353.99    5.34
   1  -2 -11  160.07    1.90
  -1   2  11  160.90    3.06
  -1   2  11  160.47    3.05
   1  -2 -10   40.60    0.89
  -1   2  10   40.87    1.76
  -1   2  10   40.97    1.75
   1  -2  -9  511.54    5.63
  -1   2   9  507.12    7.85
   1  -2  -8  935.73   10.28
  -1   2   8  926.77   12.12
   1  -2  -7 2248.72   34.27
  -1   2   7 2219.96   39.40
   1  -2  -6   30.97    0.95
  -1   2   6   32.83    1.25
   1  -2  -5 1155.05   14.65
  -1   2   5 1158.27   14.92
   1  -2  -4 1576.45   21.80
  -1   2   4 1573.13   21.80
   1  -2  -3 1518.78   21.72
  -1   2   3 1512.90   20.54
   1  -2  -2  876.65    9.91
  -1   2   2  875.23    9.93
   1  -2  -1 1212.08   14.96
  -1   2   1 1210.36   15.07
   1  -2   0  203.62    2.26
  -1   2   0  209.03    2.33
   1  -2   1  665.92    8.17
  -1   2  -1  656.63    7.17
   1  -2   2 2018.12   30.92
  -1   2  -2 2011.16   30.82
   1  -2   3  958.37   13.11
  -1   2  -3  977.50   13.41
   1  -2   4  641.16    7.43
  -1   2  -4  650.65    7.58
   1  -2   5   32.58    1.44
  -1   2  -5   35.58    1.48
   1  -2   6 1062.42   14.27
  -1   2  -6 1102.56   14.89
   1  -2   7 1829.98   29.74
  -1   2  -7 1858.42   30.01
   1  -2   8 1205.64   19.80
  -1   2  -8 1209.39   17.56
   1  -2   9   10.29    1.70
  -1   2  -9    9.54    1.68
   1  -2  10    2.57    1.73
  -1   2 -10    4.11    1.74
   1  -2  11   66.89    2.57
  -1   2 -11   71.82    2.61
   1  -2  12  206.56    6.36
  -1   2 -12  212.46    4.39
   1  -2  13  688.59   11.23
  -1   2 -13  721.81   14.51
   1  -2  14  359.31    6.77
  -1   2 -14  378.44    6.91
   1  -2  15   -3.35    2.49
   1  -2  15   -1.31    2.59
  -1   2 -15   -6.30    2.60
   1  -2  16  485.27    9.27
   1  -2  16  476.88    9.14
  -1   2 -16  484.05    9.22
   1  -2  17   30.08    5.21
   1  -2  17   30.84    3.50
  -1   2 -17   28.32    5.59
   1  -2  18  221.88    5.91
   1  -2  18  215.49    6.17
  -1   2 -18  222.28    6.19
   1  -2  19   70.32    6.51
   1  -2  19   70.82    4.41
  -1   2 -19   71.45    7.11
   1  -2  20    8.88    3.12
   1  -2  20    2.24    5.91
  -1   2 -20    1.96    3.57
   1  -2  21   55.38    4.20
   1  -2  21   64.15    4.75
  -1   2 -21   63.64    4.72
   1  -2  22    3.75    3.36
   1  -2  22    8.94    4.05
  -1   2 -22    2.14    3.94
  -1   1  23   22.19    4.08
  -1   1  22   21.81    1.78
  -1   1  22   37.57    3.91
  -1   1  21   17.56    1.61
  -1   1  21   27.65    3.59
  -1   1  20    3.15    2.27
  -1   1  20    6.72    5.14
  -1   1  19   11.95    1.40
  -1   1  19   17.71    3.11
  -1   1  18  168.64    2.92
  -1   1  18  180.10    4.94
  -1   1  17  557.03    8.88
  -1   1  17  577.92   10.27
  -1   1  16   18.23    2.04
  -1   1  16   22.25    2.68
  -1   1  15  588.09    7.28
  -1   1  15  602.22    9.70
  -1   1  14  204.64    2.65
  -1   1  14  203.29    4.29
  -1   1  13   60.03    1.26
  -1   1  13   64.40    3.92
  -1   1  12   23.38    0.90
  -1   1  12   20.62    1.92
  -1   1  11  511.74    5.30
  -1   1  11  497.77    6.88
  -1   1  10  439.09    4.83
  -1   1  10  422.30    5.63
  -1   1   9   32.26    0.71
  -1   1   9   32.03    1.51
  -1   1   8  128.58    1.64
  -1   1   8  125.02    2.24
   1  -1  -7  296.84    2.53
  -1   1   7  299.27    2.49
  -1   1   7  296.59    3.53
   1  -1  -6 1276.83   14.62
  -1   1   6 1311.89   17.20
   1  -1  -5 1188.96   12.75
  -1   1   5 1187.93   14.86
   1  -1  -4  423.48    3.20
  -1   1   4  419.68    4.16
   1  -1  -3 1393.81   17.71
  -1   1   3 1428.53   19.22
   1  -1  -2  877.02    9.37
  -1   1   2  882.02    9.47
   1  -1  -1  113.53    1.22
  -1   1   1  115.43    1.66
   1  -1   0 2214.31   33.15
  -1   1   0 2222.26   33.33
   1  -1   1  196.49    1.87
  -1   1  -1  196.70    1.90
   1  -1   2  237.97    2.53
  -1   1  -2  236.01    2.42
   1  -1   3 1514.07   20.35
  -1   1  -3 1559.88   20.98
   1  -1   4   56.43    1.15
  -1   1  -4   57.40    1.19
   1  -1   5  114.13    1.70
  -1   1  -5  115.14    1.73
   1  -1   6   51.47    1.36
  -1   1  -6   52.62    1.33
   1  -1   7  711.86    8.73
  -1   1  -7  712.50    8.72
   1  -1   8  984.44   13.25
  -1   1  -8 1002.03   15.23
   1  -1   9 1364.92   22.22
  -1   1  -9 1353.13   19.86
   1  -1  10  523.51    7.12
  -1   1 -10  535.86    7.18
   1  -1  11    9.10    1.73
   1  -1  11    5.27    1.69
  -1   1 -11    9.11    1.67
   1  -1  12   43.55    2.23
   1  -1  12   41.60    2.19
  -1   1 -12   42.97    2.22
   1  -1  13  426.49    9.08
   1  -1  13  406.69    6.66
  -1   1 -13  430.44    6.79
   1  -1  14  222.37    4.62
   1  -1  14  223.33    4.63
  -1   1 -14  231.08    4.68
   1  -1  15   -0.65    2.17
   1  -1  15    2.10    2.27
  -1   1 -15    1.49    2.26
   1  -1  16    1.62    3.72
   1  -1  16    3.99    2.43
  -1   1 -16    4.67    2.45
   1  -1  17  230.18    5.31
   1  -1  17  224.09    5.52
  -1   1 -17  234.37    5.52
   1  -1  18  268.28    6.12
   1  -1  18  262.88    6.46
  -1   1 -18  283.00    6.47
   1  -1  19   75.84    3.71
   1  -1  19   81.56    6.70
  -1   1 -19   77.27    6.58
   1  -1  20  129.48    4.59
   1  -1  20  145.75    8.07
  -1   1 -20  139.55    5.17
   1  -1  21   47.20    5.98
   1  -1  21   56.11    4.27
  -1   1 -21   56.15    4.23
   1  -1  22   12.13    3.21
   1  -1  22   17.13    3.82
  -1   1 -22   13.96    3.79
   1  -1  23    7.18    3.23
   1  -1  23    3.30    3.91
  -1   1 -23    8.57    3.88
  -1   0  23    1.64    1.78
  -1   0  23    5.43    6.49
  -1   0  22    8.67    1.83
  -1   0  22   10.22    3.84
  -1   0  21   87.65    2.71
  -1   0  21  104.30    4.84
  -1   0  20   31.97    1.96
  -1   0  20   36.45    6.23
  -1   0  19   -0.00    2.55
  -1   0  19    4.04    2.96
  -1   0  18   22.43    1.72
  -1   0  18   21.60    3.17
  -1   0  17  175.87    3.13
  -1   0  17  185.76    7.61
  -1   0  16  401.47    6.91
  -1   0  16  393.47    7.47
  -1   0  15  223.72    3.32
  -1   0  15  218.21    4.94
  -1   0  14  413.85    5.22
  -1   0  14  414.17    6.82
  -1   0  13    5.75    1.05
  -1   0  13    4.79    1.96
  -1   0  12  229.21    2.83
  -1   0  12  219.73    5.62
  -1   0  11  190.88    3.00
  -1   0  11  185.78    3.30
  -1   0  10 2249.95   36.02
  -1   0  10 2104.57   36.90
  -1   0   9  108.04    1.41
  -1   0   9  110.99    2.26
  -1   0   8  110.38    1.67
  -1   0   8  106.68    2.10
  -1   0   7  237.78    2.10
  -1   0   7  230.78    2.85
  -1   0   6   53.26    0.67
  -1   0   6   58.83    1.31
  -1   0   5  773.72    7.47
  -1   0   5  764.98    9.35
  -1   0   4  125.87    0.88
  -1   0   2   39.14    0.23
  -1   0   2   40.14    0.62
   1   0  -1 2119.44   28.50
  -1   0   1 2017.03   27.20
  -1   0   1 2162.64   30.27
   1   0   0 1533.45   18.38
  -1   0   0 1549.32   18.59
   1   0   1  451.39    4.15
   1   0   1  472.66    3.81
  -1   0  -1  470.63    3.80
   1   0   2  193.59    1.74
   1   0   2  196.84    1.57
  -1   0  -2  195.99    1.56
   1   0   3  507.12    4.94
   1   0   3  516.54    4.69
  -1   0  -3  511.62    4.63
   1   0   4 1804.54   26.11
   1   0   4 1800.16   25.18
  -1   0  -4 1804.41   26.29
   1   0   5  218.79    3.24
   1   0   5  216.82    2.26
  -1   0  -5  220.63    2.25
   1   0   6  838.26    9.95
   1   0   6  833.06   10.56
  -1   0  -6  849.50    9.72
   1   0   7   42.48    1.30
   1   0   7   40.92    1.15
  -1   0  -7   39.97    1.17
   1   0   8 1006.14   13.28
   1   0   8  976.33   12.70
  -1   0  -8 1024.43   13.17
   1   0   9  299.26    3.97
   1   0   9  287.32    5.02
  -1   0  -9  307.90    5.16
   1   0  10 1393.71   22.90
   1   0  10 1370.34   22.36
  -1   0 -10 1406.42   20.89
   1   0  11  225.34    3.51
   1   0  11  218.69    4.80
  -1   0 -11  226.29    3.50
   1   0  12  148.88    2.94
   1   0  12  147.54    4.41
  -1   0 -12  151.20    2.97
   1   0  13   77.40    2.44
   1   0  13   76.23    3.84
  -1   0 -13   76.65    3.80
   1   0  14   12.36    1.93
   1   0  14   14.69    1.99
  -1   0 -14   13.97    2.01
   1   0  15  116.43    3.14
   1   0  15  110.90    3.26
  -1   0 -15  118.92    3.28
   1   0  16   12.17    2.15
   1   0  16    9.80    2.28
  -1   0 -16    9.57    2.27
   1   0  17    0.70    3.45
   1   0  17   -0.66    2.28
  -1   0 -17    1.04    2.33
   1   0  18  292.06    6.07
   1   0  18  293.89    6.27
  -1   0 -18  306.22    9.21
   1   0  19  426.22    8.18
   1   0  19  415.33    8.51
  -1   0 -19  431.11    8.84
   1   0  20   37.56    5.04
   1   0  20   35.03    5.84
  -1   0 -20   43.41    3.60
   1   0  21  198.67    5.39
   1   0  21  193.69    5.79
   1   0  22   23.00    3.19
   1   0  22   35.41    3.78
   1   0  23   -2.30    4.72
   1   0  23   -2.65    3.46
  -1  -1  23   87.69    3.44
  -1  -1  23  108.25    5.82
  -1  -1  22    4.96    2.09
  -1  -1  22    0.28    3.84
  -1  -1  21   15.46    2.19
  -1  -1  21   18.66    3.95
  -1  -1  20   71.82    2.75
  -1  -1  20   83.05    7.44
  -1  -1  19  124.57    3.28
  -1  -1  19  135.53    5.08
  -1  -1  18    2.76    1.69
  -1  -1  18   -0.83    2.97
  -1  -1  17  152.48    3.27
  -1  -1  17  157.24    4.79
   1   1 -16   10.20    2.82
  -1  -1  16   15.15    1.65
  -1  -1  16   11.06    4.53
   1   1 -15  159.16    4.25
  -1  -1  15  153.25    2.97
  -1  -1  15  153.39    4.21
   1   1 -14  323.52    5.94
  -1  -1  14  310.20    4.50
  -1  -1  14  310.79    5.75
   1   1 -13   49.83    2.62
  -1  -1  13   51.39    1.70
  -1  -1  13   50.81    2.62
   1   1 -12  117.40    3.05
  -1  -1  12  120.65    3.01
   1   1 -11  350.58    5.27
  -1  -1  11  358.79    5.32
   1   1 -10  125.53    2.67
  -1  -1  10  120.87    2.64
   1   1  -9  924.86   12.56
  -1  -1   9  907.56   14.41
   1   1  -8 1603.70   24.30
  -1  -1   8 1603.46   24.48
   1   1  -7  747.32   10.31
  -1  -1   7  728.22    8.85
   1   1  -6    5.29    1.04
  -1  -1   6    7.89    1.05
   1   1  -5  257.32    2.82
  -1  -1   5  252.58    2.83
   1   1  -4 8082.71  253.15
  -1  -1   4 8230.62  256.85
   1   1  -3   56.86    0.90
  -1  -1   3   53.84    0.88
   1   1  -2  397.43    3.38
  -1  -1   2  386.19    3.32
   1   1  -1  404.06    3.19
  -1  -1   1  403.29    3.20
   1   1   1 3043.83   52.00
  -1  -1  -1 3080.89   48.89
   1   1   2 2070.87   29.63
  -1  -1  -2 2101.51   30.03
  -1  -1  -2 2073.22   27.50
   1   1   3   93.14    1.46
   1   1   3   88.14    0.88
  -1  -1  -3   87.93    1.03
  -1  -1  -3   87.47    0.69
   1   1   4  416.98    4.15
   1   1   4  425.17    4.11
  -1  -1  -4  425.18    4.15
  -1  -1  -4  429.51    3.68
   1   1   5  467.01    4.70
   1   1   5  457.31    4.23
  -1  -1  -5  467.63    4.73
  -1  -1  -5  472.77    4.31
   1   1   6  913.71   10.68
   1   1   6  892.72    9.99
  -1  -1  -6  914.76   10.70
  -1  -1  -6  914.88   10.88
   1   1   7    3.04    1.44
   1   1   7    2.66    0.73
  -1  -1  -7    1.88    0.88
   1   1   8  103.00    1.80
   1   1   8  102.00    1.65
  -1  -1  -8  104.38    1.85
  -1  -1  -8  108.52    1.64
   1   1   9  773.20    9.67
   1   1   9  760.79    9.38
  -1  -1  -9  795.62   10.99
   1   1  10   69.80    1.71
   1   1  10   66.64    1.67
  -1  -1 -10   72.38    1.65
   1   1  11 1078.06   16.92
   1   1  11 1070.25   16.79
  -1  -1 -11 1082.35   15.08
   1   1  12  581.56    9.58
   1   1  12  574.75    7.74
  -1  -1 -12  596.88    7.87
   1   1  13    7.53    1.56
   1   1  13    5.15    1.61
  -1  -1 -13    4.06    1.64
   1   1  14   34.15    1.97
   1   1  14   30.35    2.04
  -1  -1 -14   32.85    2.03
   1   1  15    3.76    1.75
   1   1  15    4.59    1.89
  -1  -1 -15    6.04    1.82
   1   1  16   -0.72    1.83
   1   1  16   -0.17    1.94
   1   1  17    8.95    3.38
   1   1  17    1.72    2.20
   1   1  18   -5.15    2.14
   1   1  18   -3.69    2.33
   1   1  19  290.81    5.93
   1   1  19  279.15    6.01
   1   1  20  510.39    9.61
   1   1  20  494.56    9.56
   1   1  21   14.29    4.24
   1   1  21    5.50    2.99
   1   1  22   84.07    3.78
   1   1  22   81.67    4.26
   1   1  23   16.17    2.98
   1   1  23   24.67    5.65
  -1  -2  23    1.07    4.10
  -1  -2  23    1.14    4.39
  -1  -2  22   65.78    3.31
  -1  -2  22   78.83    5.49
  -1  -2  21    3.27    3.83
  -1  -2  21    9.34    3.89
   1   2 -20    4.82    3.79
  -1  -2  20    7.36    2.25
  -1  -2  20   -2.63    6.12
   1   2 -19   97.86    4.98
  -1  -2  19   99.53    3.36
  -1  -2  19  100.54    5.03
   1   2 -18  392.28    8.73
  -1  -2  18  387.35    6.96
  -1  -2  18  376.30    8.74
   1   2 -17   65.08    3.99
  -1  -2  17   60.11    2.67
  -1  -2  17   57.23    3.94
   1   2 -16   63.90    3.65
  -1  -2  16   65.11    2.57
  -1  -2  16   64.34    3.61
   1   2 -15   43.13    3.11
  -1  -2  15   42.34    5.13
   1   2 -14  423.87    7.40
  -1  -2  14  405.51    7.51
   1   2 -13  327.83    5.89
  -1  -2  13  316.41    5.90
   1   2 -12   -1.39    2.02
  -1  -2  12    4.89    2.02
   1   2 -11  104.16    4.46
  -1  -2  11   97.82    2.77
   1   2 -10  385.33    5.57
  -1  -2  10  373.01    5.47
   1   2  -9  814.21   11.02
  -1  -2   9  782.41   10.81
   1   2  -8  607.22    7.89
  -1  -2   8  585.73    7.76
   1   2  -7 1623.09   24.56
  -1  -2   7 1570.21   23.73
   1   2  -6  644.88    8.88
  -1  -2   6  634.49    7.53
   1   2  -5    0.72    1.01
  -1  -2   5    0.73    0.99
   1   2  -4  936.88   12.07
  -1  -2   4  916.69   10.77
   1   2  -3  153.25    1.93
  -1  -2   3  155.37    1.89
   1   2  -2 1352.95   17.06
  -1  -2   2 1345.06   16.97
   1   2  -1   35.60    1.05
  -1  -2   1   41.05    0.69
   1   2   0  117.51    1.00
  -1  -2   0  115.93    0.98
   1   2   1 3466.16   62.63
  -1  -2  -1 3521.39   63.25
   1   2   2 4103.98   81.98
  -1  -2  -2 4310.32   90.36
  -1  -2  -2 4181.56   82.62
   1   2   3  478.31    3.95
  -1  -2  -3  460.50    4.62
   1   2   4  116.68    1.45
   1   2   4  114.68    0.93
  -1  -2  -4  113.00    1.43
   1   2   5   50.07    1.05
   1   2   5   50.55    0.65
   1   2   5   49.54    0.69
  -1  -2  -5   49.96    1.06
   1   2   6  236.27    2.56
   1   2   6  227.45    2.55
  -1  -2  -6  233.74    2.56
   1   2   7  703.62    8.05
   1   2   7  671.55    7.16
  -1  -2  -7  679.27    7.83
   1   2   8  935.46   11.63
   1   2   8  891.59   10.63
  -1  -2  -8  902.10   11.21
   1   2   9  263.79    3.31
   1   2   9  260.08    3.82
  -1  -2  -9  258.15    3.27
   1   2  10 1235.51   18.95
   1   2  10 1202.11   16.48
  -1  -2 -10 1206.68   17.05
   1   2  11  308.42    4.15
   1   2  11  298.01    5.14
  -1  -2 -11  307.97    5.38
   1   2  12 1370.16   20.85
   1   2  12 1365.06   20.51
  -1  -2 -12 1340.51   20.78
   1   2  13  497.69    6.82
   1   2  13  491.14    6.75
   1   2  14    1.12    1.55
   1   2  14    1.60    1.57
   1   2  15    1.63    1.69
   1   2  15    4.14    1.70
   1   2  16   67.88    2.52
   1   2  16   71.40    2.53
   1   2  17    1.68    3.20
   1   2  17    4.94    2.01
   1   2  18   19.39    2.20
   1   2  18   17.59    2.39
   1   2  19   52.93    2.77
   1   2  19   59.18    2.96
   1   2  20   29.20    2.59
   1   2  20   31.56    2.85
   1   2  21  196.51    4.94
   1   2  21  189.60    5.18
   1   2  22   20.53    4.44
   1   2  22   21.51    3.06
   1   2  23   49.98    3.08
   1   2  23   42.48    3.64
   1   3 -22   20.48    4.86
  -1  -3  22   15.59    4.82
  -1  -3  22   21.89    4.97
   1   3 -21   38.53    4.85
  -1  -3  21   30.58    3.20
  -1  -3  21   36.24    4.87
   1   3 -20    7.57    3.95
  -1  -3  20    7.48    4.38
  -1  -3  20    3.05    3.94
   1   3 -19   18.22    3.94
  -1  -3  19   16.68    2.70
  -1  -3  19   21.03    6.49
   1   3 -18    3.22    3.43
  -1  -3  18    1.16    3.48
   1   3 -17  469.97   10.12
  -1  -3  17  453.99    9.95
   1   3 -16  217.94    5.98
  -1  -3  16  219.39    5.96
   1   3 -15  138.43    7.26
  -1  -3  15  146.71    4.71
   1   3 -14   41.16    3.13
  -1  -3  14   39.36    3.14
   1   3 -13  119.00    3.83
  -1  -3  13  116.66    3.85
   1   3 -12  140.11    5.86
  -1  -3  12  146.43    3.86
   1   3 -11  214.14    4.30
  -1  -3  11  208.75    4.29
   1   3 -10  154.47    3.39
  -1  -3  10  150.73    3.38
   1   3  -9  426.57    6.18
  -1  -3   9  422.76    6.19
   1   3  -8 1144.22   16.56
  -1  -3   8 1130.00   16.47
   1   3  -7   35.34    1.78
  -1  -3   7   31.22    1.80
   1   3  -6 1687.58   28.77
  -1  -3   6 1708.75   28.83
   1   3  -5  664.08    8.05
  -1  -3   5  646.07    7.92
   1   3  -4   81.88    1.57
  -1  -3   4   82.51    2.32
   1   3  -3  337.07    3.74
  -1  -3   3  336.77    3.69
   1   3  -2    5.78    0.82
  -1  -3   2    5.54    1.30
   1   3  -1  176.65    1.90
  -1  -3   1  177.52    1.86
   1   3   0   26.94    0.74
  -1  -3   0   28.36    0.71
   1   3   1  672.87    6.66
  -1  -3  -1  675.48    6.55
   1   3   2 2393.73   37.69
  -1  -3  -2 2363.64   36.20
   1   3   3 3520.66   66.22
  -1  -3  -3 3529.03   66.98
   1   3   4   23.22    0.55
  -1  -3  -4   24.11    1.64
  -1  -3  -4   25.04    0.54
   1   3   5 1905.47   26.71
  -1  -3  -5 1870.75   28.43
   1   3   6  246.52    2.32
  -1  -3  -6  240.18    2.90
   1   3   7    1.30    0.64
   1   3   7    2.60    0.70
   1   3   8  172.21    2.45
   1   3   8  171.44    1.93
   1   3   8  165.54    1.95
  -1  -3  -8  163.35    3.23
   1   3   9   44.23    1.46
   1   3   9   41.44    1.09
   1   3   9   42.78    1.15
  -1  -3  -9   45.32    2.27
   1   3  10   17.74    1.36
   1   3  10   17.59    1.70
   1   3  10   14.37    1.08
  -1  -3 -10   16.24    2.16
   1   3  11  625.84    8.04
   1   3  11  621.05    7.43
   1   3  11  596.75    8.64
  -1  -3 -11  593.32    7.73
   1   3  12  422.15    5.63
   1   3  12  408.54    5.14
   1   3  12  408.69    5.23
  -1  -3 -12  396.49    5.47
   1   3  13  780.86   10.82
   1   3  13  780.77   10.44
   1   3  13  757.22   10.35
  -1  -3 -13  769.26   10.89
   1   3  14  659.50    9.27
   1   3  14  651.90    8.90
   1   3  14  662.87    9.26
  -1  -3 -14  670.30    9.57
   1   3  15    9.72    1.65
   1   3  15    5.73    1.59
   1   3  15   11.71    1.70
   1   3  16    4.44    2.66
   1   3  16   -0.63    1.62
   1   3  16   -0.63    1.72
   1   3  17  117.08    2.93
   1   3  17  120.74    3.04
   1   3  17  123.07    4.70
   1   3  18   18.24    2.02
   1   3  18   13.77    2.14
   1   3  18   16.22    2.20
   1   3  19   20.99    2.15
   1   3  19   23.91    2.25
   1   3  19   19.92    3.85
   1   3  20    1.46    2.06
   1   3  20    4.04    2.23
   1   3  20    6.08    2.28
   1   3  21   34.04    2.65
   1   3  21   40.20    3.04
   1   3  21   34.78    2.86
   1   3  22  155.17    4.32
   1   3  22  175.49    4.85
   1   3  22  153.82    7.00
   1   4 -21   40.53    5.25
  -1  -4  21   37.08    3.69
  -1  -4  21   24.16    5.13
   1   4 -20   47.04    8.33
  -1  -4  20   45.44    5.20
   1   4 -19    2.82    3.92
  -1  -4  19    1.86    6.69
   1   4 -18   75.46    4.84
  -1  -4  18   66.32    8.04
   1   4 -17    0.58    5.90
  -1  -4  17    4.19    3.61
   1   4 -16  492.93   10.78
  -1  -4  16  487.17   10.63
   1   4 -15   58.14    3.99
  -1  -4  15   53.25    4.06
   1   4 -14   29.16    3.30
  -1  -4  14   30.71    3.34
   1   4 -13   31.79    3.06
  -1  -4  13   25.54    3.05
   1   4 -12   33.98    3.00
  -1  -4  12   38.88    2.99
   1   4 -11   64.84    3.05
  -1  -4  11   58.21    3.07
   1   4 -10   47.14    4.28
  -1  -4  10   43.30    4.26
   1   4  -9  103.54    3.01
  -1  -4   9   99.93    2.94
   1   4  -8  713.12   12.66
  -1  -4   8  706.08   10.24
   1   4  -7  200.99    3.55
  -1  -4   7  206.81    3.61
   1   4  -6  272.16    4.11
  -1  -4   6  265.98    4.04
   1   4  -5 1407.55   23.17
  -1  -4   5 1389.43   20.73
   1   4  -4  160.92    2.67
  -1  -4   4  157.29    2.57
   1   4  -3   19.97    1.35
  -1  -4   3   22.13    1.26
   1   4  -2   44.52    1.35
  -1  -4   2   41.41    1.30
   1   4  -1    8.44    0.97
  -1  -4   1    3.05    0.94
   1   4   0    1.62    1.48
  -1  -4   0    5.49    0.82
   1   4   1  765.70    8.50
  -1  -4  -1  745.56    8.22
   1   4   2  876.56   10.84
  -1  -4  -2  860.00    9.55
   1   4   3 2508.28   41.68
  -1  -4  -3 2538.61   41.85
   1   4   4 2115.68   32.38
  -1  -4  -4 2105.14   31.91
   1   4   5  314.92    3.78
  -1  -4  -5  311.22    3.87
  -1  -4  -5  314.48    3.69
   1   4   6  370.81    3.72
  -1  -4  -6  358.19    4.32
  -1  -4  -6  376.01    3.75
   1   4   7    4.64    1.22
  -1  -4  -7    2.79    1.93
   1   4   8   11.41    1.40
  -1  -4  -8   10.61    2.09
   1   4   9   17.04    1.61
  -1  -4  -9   17.56    1.42
   1   4  10  123.33    1.89
   1   4  10  119.41    1.93
  -1  -4 -10  119.41    2.35
   1   4  11  328.69    4.00
   1   4  11  327.73    5.25
  -1  -4 -11  334.49    6.12
   1   4  12  266.81    3.55
   1   4  12  259.23    4.79
  -1  -4 -12  263.42    5.47
   1   4  13  196.06    4.15
   1   4  13  183.71    3.04
  -1  -4 -13  187.40    3.32
   1   4  14   92.41    2.22
   1   4  14   92.00    2.29
  -1  -4 -14   96.33    2.49
   1   4  15  339.60    4.95
   1   4  15  318.37    6.51
  -1  -4 -15  330.37    5.29
   1   4  16   27.88    1.93
   1   4  16   27.21    1.94
  -1  -4 -16   31.44    2.05
   1   4  17   12.69    1.88
   1   4  17   10.00    3.13
  -1  -4 -17   12.52    2.06
   1   4  18   83.32    2.80
   1   4  18   88.34    2.88
   1   4  19   52.38    2.59
   1   4  19   50.53    4.19
   1   4  20    3.54    2.16
   1   4  20    1.83    2.14
   1   4  21   -0.27    2.29
   1   4  21    6.12    3.67
   1   4  22    2.87    2.44
   1   4  22   -6.02    2.40
   1   5 -20    5.44    4.80
  -1  -5  20   12.43    4.92
   1   5 -19    2.80    7.44
  -1  -5  19    8.19    4.61
   1   5 -18   -6.61    4.08
  -1  -5  18    3.35    6.99
   1   5 -17    4.87    3.91
  -1  -5  17    2.77    6.59
   1   5 -16   48.43    4.54
  -1  -5  16   43.89    7.20
   1   5 -15  272.70    7.48
  -1  -5  15  261.04   11.04
   1   5 -14  271.78   10.59
  -1  -5  14  243.97   10.19
   1   5 -13   34.74    3.48
  -1  -5  13   29.02    3.50
   1   5 -12   53.70    3.47
  -1  -5  12   49.06    3.46
   1   5 -11  103.96    3.90
  -1  -5  11  102.48    3.87
   1   5 -10   91.81    3.53
  -1  -5  10   96.62    3.50
   1   5  -9  282.21    5.39
  -1  -5   9  274.03    5.38
   1   5  -8   39.87    2.51
  -1  -5   8   42.00    2.44
   1   5  -7   19.90    2.14
  -1  -5   7   23.15    2.09
   1   5  -6  989.11   17.61
  -1  -5   6  982.27   17.33
   1   5  -5  295.11    4.64
  -1  -5   5  291.86    4.51
   1   5  -4 1774.60   29.25
  -1  -5   4 1737.19   28.27
   1   5  -3  633.21    8.34
  -1  -5   3  624.76    9.68
   1   5  -2   77.79    2.96
  -1  -5   2   77.25    2.76
   1   5  -1   34.76    2.24
  -1  -5   1   28.70    1.32
   1   5   0  456.71    6.61
  -1  -5   0  441.12    5.14
   1   5   1  264.31    4.14
  -1  -5  -1  258.74    3.03
   1   5   2   54.10    1.31
  -1  -5  -2   52.31    1.20
   1   5   3  128.25    1.86
  -1  -5  -3  125.21    1.76
   1   5   4  131.41    1.87
  -1  -5  -4  123.64    1.74
   1   5   5 2358.55   41.34
  -1  -5  -5 2301.29   38.61
   1   5   6  483.51    6.45
  -1  -5  -6  489.08    6.33
  -1  -5  -6  471.83    5.18
   1   5   7  490.31    6.52
  -1  -5  -7  482.34    6.33
  -1  -5  -7  491.28    5.47
   1   5   8    6.78    1.61
  -1  -5  -8    5.80    1.42
   1   5   9   88.77    2.45
  -1  -5  -9   87.82    2.18
   1   5  10   15.24    1.19
  -1  -5 -10   19.13    1.63
   1   5  11  357.81    4.52
   1   5  11  356.30    4.59
  -1  -5 -11  361.22    5.19
   1   5  12   85.34    2.98
   1   5  12   86.72    1.95
  -1  -5 -12   86.65    2.39
   1   5  13  381.73    5.12
   1   5  13  375.65    5.16
  -1  -5 -13  383.95    5.85
   1   5  14  653.28    9.00
   1   5  14  635.49   10.80
  -1  -5 -14  657.33    9.70
   1   5  15   12.25    2.67
   1   5  15   12.26    1.65
  -1  -5 -15    8.17    3.12
   1   5  16  320.24    4.99
   1   5  16  305.45    4.97
  -1  -5 -16  315.30    7.09
   1   5  17   -1.97    1.69
   1   5  17    3.59    2.76
  -1  -5 -17    0.34    1.86
   1   5  18   58.94    2.47
   1   5  18   57.28    2.47
  -1  -5 -18   62.64    2.66
   1   5  19   80.33    2.86
   1   5  19   81.27    2.89
   1   5  20  118.43    3.50
   1   5  20  128.10    3.61
   1   5  21   12.52    2.36
   1   5  21   10.34    2.29
   1   6 -19   29.91    5.55
  -1  -6  19   19.78    5.39
   1   6 -18   27.66    5.15
  -1  -6  18   26.53    5.14
   1   6 -17    0.07    4.14
  -1  -6  17    1.35    4.21
   1   6 -16   35.75    4.76
  -1  -6  16   44.14    4.70
   1   6 -15   44.33    7.40
  -1  -6  15   33.52    4.47
   1   6 -14  154.05    6.10
  -1  -6  14  155.22    6.01
   1   6 -13  343.58   12.25
  -1  -6  13  339.13    8.19
   1   6 -12  122.15    4.92
  -1  -6  12  122.44    4.83
   1   6 -11   31.41    3.37
  -1  -6  11   32.10    3.39
   1   6 -10   58.86    3.46
  -1  -6  10   52.77    5.52
   1   6  -9    9.47    2.65
  -1  -6   9   10.65    2.61
   1   6  -8    1.02    2.36
  -1  -6   8    2.48    2.25
   1   6  -7    4.23    2.31
  -1  -6   7   16.60    3.65
   1   6  -6    8.24    2.17
  -1  -6   6    8.29    2.05
   1   6  -5 1037.19   18.80
  -1  -6   5  961.04   14.59
   1   6  -4  360.26    5.80
  -1  -6   4  358.32    5.55
   1   6  -3  259.32    4.31
  -1  -6   3  247.09    4.05
   1   6  -2  244.44    3.90
  -1  -6   2  238.61    3.72
   1   6  -1   -0.20    2.40
  -1  -6   1    0.89    1.30
   1   6   0   80.91    2.08
  -1  -6   0   80.07    1.95
   1   6   1  295.36    4.02
  -1  -6  -1  284.99    3.76
   1   6   2   15.84    1.36
  -1  -6  -2   15.23    1.24
   1   6   3  179.60    2.70
  -1  -6  -3  174.86    2.54
   1   6   4  124.52    2.20
  -1  -6  -4  122.28    2.04
   1   6   5    0.89    1.12
  -1  -6  -5   -1.43    1.73
   1   6   6  836.45   10.67
  -1  -6  -6  824.54   11.79
  -1  -6  -6  816.81   10.30
   1   6   7  196.53    3.92
  -1  -6  -7  195.61    5.13
  -1  -6  -7  193.43    2.67
   1   6   8  209.24    4.03
  -1  -6  -8  197.08    5.02
   1   6   9   17.67    1.34
  -1  -6  -9   19.87    1.81
   1   6  10  412.62    5.31
  -1  -6 -10  407.69    6.04
   1   6  11   41.79    2.58
  -1  -6 -11   43.21    2.10
   1   6  12   22.33    1.52
   1   6  12   19.74    1.54
  -1  -6 -12   20.60    1.96
   1   6  13   79.26    3.22
   1   6  13   72.54    2.09
  -1  -6 -13   75.89    2.57
   1   6  14  124.52    2.65
   1   6  14  119.75    3.83
  -1  -6 -14  125.39    3.11
   1   6  15  184.16    3.36
   1   6  15  177.89    3.32
  -1  -6 -15  187.84    5.62
   1   6  16    0.67    2.67
   1   6  16   -0.12    1.62
  -1  -6 -16   -0.41    3.01
   1   6  17  167.77    3.66
   1   6  17  173.86    3.57
  -1  -6 -17  181.67    3.94
   1   6  18   -0.04    1.83
   1   6  18   -3.66    1.82
  -1  -6 -18    1.08    2.00
   1   6  19   29.46    2.31
   1   6  19   25.13    2.29
  -1  -6 -19   34.25    2.48
   1   7 -18   -0.16    5.07
  -1  -7  18    9.00    5.06
   1   7 -17   27.49    5.29
  -1  -7  17   28.30    5.22
   1   7 -16    3.26    7.60
  -1  -7  16    4.50    4.36
   1   7 -15   95.44    5.92
  -1  -7  15   89.78    5.83
   1   7 -14   74.94    5.16
  -1  -7  14   77.92    5.22
   1   7 -13   27.67    4.35
  -1  -7  13   24.59    4.25
   1   7 -12  613.76   13.30
  -1  -7  12  607.98   12.81
   1   7 -11   64.09    4.26
  -1  -7  11   68.07    6.79
   1   7 -10   57.78    3.95
  -1  -7  10   60.79    3.72
   1   7  -9    9.77    2.93
  -1  -7   9    0.59    2.76
   1   7  -8   12.01    2.79
  -1  -7   8    4.14    4.50
   1   7  -7   16.74    2.72
  -1  -7   7   18.42    2.63
   1   7  -6   21.18    2.64
  -1  -7   6   23.81    2.50
   1   7  -5    2.73    2.24
  -1  -7   5   -0.06    2.16
   1   7  -4  915.18   14.52
  -1  -7   4  900.73   17.28
   1   7  -3  396.01    6.64
  -1  -7   3  401.61    6.42
   1   7  -2   17.65    3.43
  -1  -7   2   20.22    1.99
   1   7  -1  294.65    4.89
  -1  -7   1  286.91    4.52
   1   7   0   -2.45    1.65
  -1  -7   0    2.67    1.50
   1   7   1    5.04    2.77
  -1  -7  -1    3.66    1.45
   1   7   2  491.92    6.86
  -1  -7  -2  476.37    6.46
   1   7   3  301.24    4.47
  -1  -7  -3  292.05    4.17
   1   7   4    3.45    1.46
  -1  -7  -4    7.57    1.33
   1   7   5    6.79    2.34
  -1  -7  -5    3.25    1.29
   1   7   6    8.66    1.46
  -1  -7  -6   -1.44    2.19
   1   7   7  582.19    7.78
  -1  -7  -7  568.01    8.66
  -1  -7  -7  559.14    8.72
   1   7   8  184.30    3.08
  -1  -7  -8  182.79    3.87
  -1  -7  -8  181.85    2.91
   1   7   9   50.81    1.86
  -1  -7  -9   45.80    2.44
   1   7  10   51.80    1.91
  -1  -7 -10   50.77    2.53
   1   7  11  308.78    6.05
  -1  -7 -11  311.73    7.34
   1   7  12   87.28    2.39
  -1  -7 -12   92.99    2.92
   1   7  13   21.32    1.76
  -1  -7 -13   24.10    2.26
   1   7  14   72.02    2.30
   1   7  14   67.92    2.24
  -1  -7 -14   73.16    2.82
   1   7  15   60.17    2.29
   1   7  15   54.62    3.43
  -1  -7 -15   63.22    2.69
   1   7  16  143.27    4.75
   1   7  16  141.84    3.16
  -1  -7 -16  159.35    5.57
   1   7  17   24.94    2.06
   1   7  17   25.44    2.06
  -1  -7 -17   31.18    2.40
   1   7  18   35.27    2.28
   1   7  18   39.79    2.27
  -1  -7 -18   40.73    2.61
   1   8 -15    3.84    4.59
  -1  -8  15    4.29    4.46
   1   8 -14  142.07   10.91
  -1  -8  14  137.59    6.67
   1   8 -13   63.47    5.39
  -1  -8  13   68.12    5.32
   1   8 -12   10.78    4.14
  -1  -8  12    9.99    6.65
   1   8 -11  303.56    8.26
  -1  -8  11  289.57    7.97
   1   8 -10   16.14    3.75
  -1  -8  10   16.95    3.62
   1   8  -9   -1.40    3.23
  -1  -8   9   -3.96    3.13
   1   8  -8   35.93    3.52
  -1  -8   8   32.24    3.38
   1   8  -7  117.60    4.41
  -1  -8   7  111.33    4.20
   1   8  -6    0.97    2.65
  -1  -8   6   -2.75    4.15
   1   8  -5    9.91    2.63
  -1  -8   5    8.73    2.52
   1   8  -4   44.57    2.93
  -1  -8   4   43.27    2.79
   1   8  -3  162.77    4.24
  -1  -8   3  162.63    3.99
   1   8  -2  250.89    5.11
  -1  -8   2  243.15    4.73
   1   8  -1   21.07    2.35
  -1  -8   1   21.11    2.15
   1   8   0  157.96    3.64
  -1  -8   0  147.46    5.00
   1   8   1   33.47    2.25
  -1  -8  -1   31.62    2.04
   1   8   2   84.39    4.23
  -1  -8  -2   90.19    2.55
   1   8   3    1.56    1.84
  -1  -8  -3    6.99    1.67
   1   8   4  272.01    4.63
  -1  -8  -4  260.04    4.25
   1   8   5  212.82    5.53
  -1  -8  -5  202.11    3.49
   1   8   6   88.15    2.53
  -1  -8  -6   84.85    2.31
   1   8   7   61.34    2.31
  -1  -8  -7   64.80    3.00
  -1  -8  -7   55.33    3.25
   1   8   8  152.76    3.14
  -1  -8  -8  147.11    3.97
  -1  -8  -8  143.13    4.23
   1   8   9  132.81    2.96
  -1  -8  -9  131.43    5.57
   1   8  10    5.22    1.70
  -1  -8 -10    5.67    2.22
   1   8  11    5.73    1.74
  -1  -8 -11    9.30    2.27
   1   8  12  121.77    2.95
  -1  -8 -12  120.46    3.59
   1   8  13   73.82    2.47
  -1  -8 -13   76.92    4.91
   1   8  14    2.44    1.71
   1   8  14    0.28    1.62
  -1  -8 -14    0.59    3.55
   1   8  15    6.27    3.10
   1   8  15   10.30    1.77
  -1  -8 -15   12.90    2.31
   1   8  16    8.94    1.91
   1   8  16    5.44    1.84
  -1  -8 -16   11.59    2.33
   1   9 -13   27.89    5.05
  -1  -9  13   16.17    8.17
   1   9 -12   36.10    8.53
  -1  -9  12   41.46    4.96
   1   9 -11   31.08    4.67
  -1  -9  11   30.37    4.47
   1   9 -10  118.94    5.77
  -1  -9  10  115.88    5.65
   1   9  -9   51.07    4.56
  -1  -9   9   51.30    7.10
   1   9  -8    4.82    3.44
  -1  -9   8    1.36    3.29
   1   9  -7   30.75    6.07
  -1  -9   7   31.47    3.59
   1   9  -6  141.01    4.94
  -1  -9   6  126.32    4.81
   1   9  -5  126.99    7.21
  -1  -9   5  122.33    4.31
   1   9  -4    7.54    2.86
  -1  -9   4    9.27    2.66
   1   9  -3   -2.08    4.36
  -1  -9   3    2.78    2.44
   1   9  -2   65.99    3.42
  -1  -9   2   63.05    3.06
   1   9  -1  321.62    6.49
  -1  -9   1  320.71    8.45
   1   9   0   19.69    2.63
  -1  -9   0   18.92    2.40
   1   9   1  178.96    4.31
  -1  -9  -1  167.82    3.98
   1   9   2    8.18    2.32
  -1  -9  -2   11.02    2.07
   1   9   3  234.29    6.75
  -1  -9  -3  223.69    4.27
   1   9   4   13.97    2.32
  -1  -9  -4   16.04    3.30
   1   9   5  271.54    7.14
  -1  -9  -5  264.36    6.48
   1   9   6   30.31    2.31
  -1  -9  -6   31.71    3.35
   1   9   7   35.22    3.78
  -1  -9  -7   42.37    3.10
  -1  -9  -7   34.59    3.42
   1   9   8   55.50    2.48
  -1  -9  -8   59.01    3.33
  -1  -9  -8   51.08    2.22
   1   9   9   13.21    2.02
  -1  -9  -9   12.04    2.72
  -1  -9  -9   12.02    1.82
   1   9  10  163.24    3.67
  -1  -9 -10  168.04    4.53
   1   9  11    2.93    1.87
  -1  -9 -11   -1.24    2.55
   1   9  12   21.63    3.37
  -1  -9 -12   20.10    4.50
   1   9  13   22.02    2.19
  -1  -9 -13   23.03    2.74
   1  10  -9  102.09    9.28
  -1 -10   9  103.46    9.02
   1  10  -8   29.27    4.40
  -1 -10   8   29.27    4.26
   1  10  -7   13.20    3.77
  -1 -10   7   -0.87    3.61
   1  10  -6   14.10    3.70
  -1 -10   6   13.24    3.38
   1  10  -5   81.43    4.63
  -1 -10   5   73.62    4.26
   1  10  -4   73.81    6.85
  -1 -10   4   67.77    3.90
   1  10  -3    2.85    3.02
  -1 -10   3    1.08    2.80
   1  10  -2   22.04    5.13
  -1 -10   2   16.16    2.85
   1  10  -1   12.09    3.00
  -1 -10   1   15.73    2.66
   1  10   0   91.27    3.92
  -1 -10   0   90.16    3.63
   1  10   1   18.98    2.88
  -1 -10  -1   19.20    2.62
   1  10   2   32.30    2.96
  -1 -10  -2   33.59    4.32
   1  10   3    3.15    4.02
  -1 -10  -3   -1.22    2.15
   1  10   4   92.43    3.53
  -1 -10  -4   88.54    3.18
   1  10   5   19.44    4.21
  -1 -10  -5   18.44    2.31
   1  10   6   98.19    3.50
  -1 -10  -6   98.72    3.13
   1  10   7   30.00    2.69
  -1 -10  -7   37.44    3.59
  -1 -10  -7   36.53    3.81
   1  10   8   13.15    2.26
  -1 -10  -8   12.24    3.19
  -1 -10  -8   13.35    3.42
   1  10   9   20.54    2.37
  -1 -10  -9   19.53    5.18
   2  -9  -6   54.81    4.21
  -2   9   6   53.47    7.21
   2  -9  -5    3.18    3.37
  -2   9   5    2.99    3.59
   2  -9  -4   13.17    3.66
  -2   9   4   19.35    3.85
   2  -9  -3    4.95    3.49
  -2   9   3    3.21    3.69
  -2   9   2   17.62    3.99
   2  -9  -1  104.09    5.23
  -2   9   1  112.34    8.91
   2  -9   0   14.59    6.61
  -2   9   0   21.59    4.24
   2  -9   1   45.88    4.36
  -2   9  -1   28.48    7.83
   2  -9   2   16.32    6.81
  -2   9  -2   16.43    4.37
   2  -9   3   19.62    4.31
  -2   9  -3   27.88    4.61
   2  -9   4    9.88    6.72
  -2   9  -4   -2.30    4.26
   2  -9   5  129.41    6.35
  -2   9  -5  130.45    6.66
   2  -8 -11   41.68    1.94
  -2   8  11   43.83    4.01
   2  -8 -10   34.13    1.98
   2  -8 -10   34.77    3.58
  -2   8  10   36.18    3.83
   2  -8  -9   73.50    2.58
   2  -8  -9   78.96    4.14
  -2   8   9   77.70    4.31
   2  -8  -8  138.82    4.93
  -2   8   8  148.59    5.22
   2  -8  -7    1.59    2.96
  -2   8   7    3.42    3.17
   2  -8  -6   10.43    3.16
  -2   8   6   12.09    5.51
   2  -8  -5  118.67    4.58
  -2   8   5  114.41    4.80
   2  -8  -4   88.11    4.18
  -2   8   4   83.40    4.51
   2  -8  -3   -1.91    3.03
  -2   8   3    6.84    3.26
   2  -8  -2   36.02    3.59
  -2   8   2   39.95    3.86
   2  -8  -1   11.74    5.51
  -2   8   1   13.65    3.58
   2  -8   0  207.04    6.14
  -2   8   0  211.78    6.42
   2  -8   1   64.30    4.22
  -2   8  -1   65.24    4.55
   2  -8   2   50.78    4.12
  -2   8  -2   42.09    4.29
   2  -8   3   71.53    4.55
  -2   8  -3   75.78    4.85
   2  -8   4   96.03    4.97
  -2   8  -4   96.51    5.37
   2  -8   5    5.40    6.30
  -2   8  -5    1.92    3.93
   2  -8   6  139.61    6.01
  -2   8  -6  143.96    6.12
   2  -8   7   46.67    4.78
  -2   8  -7   44.76    4.94
   2  -8   8   11.90    4.37
  -2   8  -8   13.84    4.51
   2  -8   9    7.49    4.26
  -2   8  -9   -1.08    4.41
   2  -8  10    6.51    4.38
  -2   8 -10   -6.68    4.62
   2  -8  11  119.09    6.98
  -2   8 -11  117.76    7.14
  -2   7  14  108.74    7.25
  -2   7  13    3.27    3.03
   2  -7 -12   80.07    2.00
  -2   7  12   83.86    4.14
   2  -7 -11   45.62    2.73
  -2   7  11   54.48    3.57
   2  -7 -10   90.51    2.22
   2  -7 -10   89.56    3.88
  -2   7  10   91.74    4.17
   2  -7  -9   93.50    2.38
   2  -7  -9   96.31    3.90
  -2   7   9   94.92    4.10
   2  -7  -8   40.11    3.26
  -2   7   8   52.17    5.64
   2  -7  -7  323.31    6.88
  -2   7   7  342.89    7.18
   2  -7  -6   -1.38    4.40
  -2   7   6   -2.46    2.78
   2  -7  -5   51.07    3.24
  -2   7   5   48.55    3.46
   2  -7  -4   63.90    3.44
  -2   7   4   68.21    3.62
   2  -7  -3  230.45    8.29
  -2   7   3  241.71    5.92
   2  -7  -2    4.45    2.69
  -2   7   2   -0.38    2.86
   2  -7  -1   32.68    3.23
  -2   7   1   38.98    3.24
   2  -7   0    4.65    4.62
  -2   7   0   -0.36    4.73
   2  -7   1  166.05    4.99
  -2   7  -1  172.90    5.22
   2  -7   2   62.99    3.72
  -2   7  -2   79.05    6.54
   2  -7   3    4.96    2.95
  -2   7  -3    4.02    3.22
   2  -7   4   36.10    3.58
  -2   7  -4   42.14    3.91
   2  -7   5  240.80    6.54
  -2   7  -5  250.07    6.87
   2  -7   6   42.41    4.03
  -2   7  -6   54.67    4.28
   2  -7   7  103.48    5.01
  -2   7  -7   99.57    5.16
   2  -7   8  263.17   11.41
  -2   7  -8  269.07    7.83
   2  -7   9   13.49    3.94
  -2   7  -9    9.79    6.96
   2  -7  10    6.69    4.16
  -2   7 -10    8.59    4.19
   2  -7  11   -6.37    7.03
  -2   7 -11    9.74    7.15
   2  -7  12   50.46    5.53
  -2   7 -12   61.07    5.50
   2  -7  13    2.71    4.64
  -2   7 -13    5.41    7.89
   2  -7  14    8.73    4.92
  -2   7 -14    6.36    5.02
  -2   6  17  190.13    8.99
  -2   6  17  185.92    5.80
  -2   6  16   18.25    3.38
  -2   6  16   21.83    3.37
  -2   6  15   88.56    4.19
  -2   6  14   18.55    3.11
   2  -6 -13  131.03    2.14
  -2   6  13  137.31    4.42
   2  -6 -12   17.59    1.93
  -2   6  12   16.29    2.94
   2  -6 -11  109.59    2.06
  -2   6  11  117.66    4.01
   2  -6 -10  124.38    2.20
  -2   6  10  127.14    4.12
   2  -6  -9   59.30    2.63
   2  -6  -9   57.83    3.17
  -2   6   9   67.19    3.18
   2  -6  -8   42.71    2.84
  -2   6   8   43.70    2.97
   2  -6  -7    2.65    2.40
  -2   6   7    5.25    2.50
   2  -6  -6  406.01    9.92
  -2   6   6  415.87    7.45
   2  -6  -5    4.69    2.33
  -2   6   5    3.36    2.46
   2  -6  -4  137.77    3.86
  -2   6   4  146.90    3.99
   2  -6  -3   43.01    2.87
  -2   6   3   40.29    3.05
   2  -6  -2 1157.61   22.75
  -2   6   2 1088.10   18.45
   2  -6  -1   20.10    2.80
  -2   6   1   19.39    2.86
   2  -6   0  253.65    5.32
  -2   6   0  264.71    5.49
   2  -6   1   -0.52    2.39
  -2   6  -1    2.73    2.51
   2  -6   2    6.84    2.61
  -2   6  -2   17.27    2.81
   2  -6   3  539.60    9.55
  -2   6  -3  543.55    9.83
   2  -6   4    1.27    2.78
  -2   6  -4    5.95    2.91
   2  -6   5  134.63    4.33
  -2   6  -5  128.29    4.60
   2  -6   6  103.08    6.70
  -2   6  -6  109.34    7.13
   2  -6   7  180.23    5.38
  -2   6  -7  185.00    5.62
   2  -6   8   29.03    3.57
  -2   6  -8   31.50    3.89
   2  -6   9  478.76   10.15
  -2   6  -9  485.52   10.59
   2  -6  10    5.56    3.55
  -2   6 -10    3.50    3.59
   2  -6  11   32.49    4.15
  -2   6 -11   29.51    4.38
   2  -6  12    6.91    6.70
  -2   6 -12    3.98    3.96
   2  -6  13   -2.26    4.08
  -2   6 -13    8.54    6.80
   2  -6  14   22.19    4.60
  -2   6 -14   12.30    4.62
   2  -6  15   15.20    4.73
  -2   6 -15    9.49    7.93
   2  -6  16   16.62    5.21
  -2   6 -16   16.05    5.05
  -2   5  18   13.79    3.48
  -2   5  18   17.26    3.37
  -2   5  17    7.41    3.20
  -2   5  17    7.86    3.10
  -2   5  16  201.16    5.58
  -2   5  16  188.88    5.48
  -2   5  15  120.73    4.46
   2  -5 -14    0.94    1.35
  -2   5  14    1.32    4.43
   2  -5 -13   24.61    1.03
  -2   5  13   26.65    2.90
   2  -5 -12  419.10    5.67
  -2   5  12  426.38    7.74
   2  -5 -11   31.35    1.12
  -2   5  11   31.33    4.66
   2  -5 -10  466.28    6.35
  -2   5  10  464.98    8.04
   2  -5  -9  444.70    5.22
   2  -5  -9  448.06    7.46
  -2   5   9  440.87    7.50
   2  -5  -8   54.01    2.69
  -2   5   8   53.83    2.75
   2  -5  -7  226.86    6.48
  -2   5   7  226.89    4.54
   2  -5  -6    3.55    2.02
  -2   5   6    2.74    2.10
   2  -5  -5  181.31    3.77
  -2   5   5  186.29    5.95
   2  -5  -4    7.98    1.94
  -2   5   4   -0.79    2.08
   2  -5  -3  167.54    3.68
  -2   5   3  177.01    3.90
   2  -5  -2   14.97    2.27
  -2   5   2   10.41    2.25
   2  -5  -1 1230.00   23.39
  -2   5   1 1255.47   20.30
   2  -5   0  125.03    3.53
  -2   5   0  130.71    3.59
   2  -5   1  213.08    4.32
  -2   5  -1  215.57    4.50
   2  -5   2   90.74    3.19
  -2   5  -2   92.29    3.30
   2  -5   3  221.68    4.58
  -2   5  -3  233.96    4.91
   2  -5   4  303.49    5.85
  -2   5  -4  307.41    5.90
   2  -5   5    0.48    2.37
  -2   5  -5   -1.82    4.08
   2  -5   6   71.51    3.34
  -2   5  -6   75.55    3.43
   2  -5   7  102.89    3.95
  -2   5  -7  109.59    4.08
   2  -5   8  311.31    6.65
  -2   5  -8  318.58   10.17
   2  -5   9    4.67    4.84
  -2   5  -9    6.45    3.10
   2  -5  10  373.89    8.08
  -2   5 -10  384.04    8.25
   2  -5  11   24.71    3.57
  -2   5 -11   23.89    6.07
   2  -5  12    6.54    3.41
  -2   5 -12    3.81    3.46
   2  -5  13    3.62    3.54
  -2   5 -13    0.37    5.89
   2  -5  14   95.67    5.06
  -2   5 -14   84.44    5.15
   2  -5  15    5.39    4.02
  -2   5 -15    9.95    3.95
   2  -5  16   22.83    4.51
  -2   5 -16   18.65    4.54
   2  -5  17    9.69    4.35
  -2   5 -17   -2.47    4.52
   2  -5  18  135.50    7.22
  -2   5 -18  143.72    7.29
  -2   4  20   52.73    4.30
  -2   4  20   54.05    4.35
  -2   4  19  183.76    5.89
  -2   4  19  197.27    9.31
  -2   4  18   12.22    3.24
  -2   4  18   12.44    3.28
  -2   4  17   12.84    5.15
  -2   4  17   12.12    3.10
  -2   4  16   -3.24    4.49
  -2   4  16    0.85    2.69
  -2   4  15   25.47    3.00
  -2   4  15   22.53    2.94
   2  -4 -14  154.63    1.89
  -2   4  14  157.34    4.37
   2  -4 -13   34.86    0.94
  -2   4  13   37.42    2.82
   2  -4 -12   -0.37    1.11
  -2   4  12    2.06    3.68
   2  -4 -11  451.05    4.74
  -2   4  11  455.25    7.61
   2  -4 -10  487.39    5.19
  -2   4  10  500.37    8.00
   2  -4  -9   85.12    1.33
  -2   4   9   83.40    2.96
   2  -4  -8  631.58    6.98
   2  -4  -8  630.43    9.30
  -2   4   8  648.95    9.64
   2  -4  -7   58.35    2.31
  -2   4   7   55.96    2.37
   2  -4  -6  194.73    3.57
  -2   4   6  190.21    3.61
   2  -4  -5   92.50    2.53
  -2   4   5   95.50    2.72
   2  -4  -4   98.95    2.55
  -2   4   4   98.06    2.67
   2  -4  -3  108.88    2.63
  -2   4   3  113.59    4.27
   2  -4  -2  620.17    8.63
  -2   4   2  630.88    8.79
   2  -4  -1   41.30    3.43
  -2   4   1   30.91    2.13
   2  -4   0 1822.39   34.07
  -2   4   0 1831.86   30.91
   2  -4   1 1215.68   18.58
  -2   4  -1 1238.72   19.05
   2  -4   2   48.72    2.30
  -2   4  -2   46.22    2.39
   2  -4   3  194.61    3.74
  -2   4  -3  194.19    3.85
   2  -4   4   17.54    2.13
  -2   4  -4   18.14    3.59
   2  -4   5  319.73    5.46
  -2   4  -5  326.03    5.59
   2  -4   6   57.12    2.77
  -2   4  -6   58.01    2.83
   2  -4   7    2.67    3.61
  -2   4  -7    0.08    2.23
   2  -4   8   32.46    2.69
  -2   4  -8   26.63    4.67
   2  -4   9  756.51   12.63
  -2   4  -9  784.19   13.17
   2  -4  10   -0.54    2.61
  -2   4 -10   -1.05    2.71
   2  -4  11  767.93   13.67
  -2   4 -11  779.64   13.76
   2  -4  12   95.73    4.19
  -2   4 -12   92.00    4.28
   2  -4  13   -4.19    5.07
  -2   4 -13    6.44    3.09
   2  -4  14   -3.83    3.26
  -2   4 -14   -3.07    5.49
   2  -4  15   74.58    4.59
  -2   4 -15   73.98    4.55
   2  -4  16   47.41    4.37
  -2   4 -16   54.09    7.29
   2  -4  17   29.93    4.23
  -2   4 -17   25.21    4.32
   2  -4  18    1.03    4.23
   2  -4  18    1.58    3.94
  -2   4 -18   -0.18    4.01
   2  -4  19    1.86    4.46
   2  -4  19    4.56    4.29
  -2   4 -19   -1.41    4.30
   2  -4  20  187.71   12.92
   2  -4  20  189.45    7.82
  -2   4 -20  188.07    7.84
  -2   3  21    3.80    3.45
  -2   3  21   -2.20    3.51
  -2   3  20   95.60    4.73
  -2   3  20   92.18    4.79
  -2   3  19   18.66    3.40
  -2   3  19   11.72    3.44
  -2   3  18  381.41    8.37
  -2   3  18  397.88    8.75
  -2   3  17  115.67    4.33
  -2   3  17  120.69    4.38
  -2   3  16    0.81    2.62
  -2   3  16    0.13    4.41
  -2   3  15    3.41    2.46
  -2   3  15   -1.10    2.45
  -2   3  14    4.15    2.30
  -2   3  14    2.48    2.41
  -2   3  13  118.67    5.45
  -2   3  13  109.44    3.55
   2  -3 -12   46.21    1.27
  -2   3  12   46.12    2.60
   2  -3 -11   35.58    0.72
  -2   3  11   36.64    2.35
   2  -3 -10  666.10    6.81
  -2   3  10  680.88   12.66
   2  -3  -9 1047.74   12.75
  -2   3   9 1050.77   15.87
   2  -3  -8   19.70    0.64
  -2   3   8   16.92    1.92
   2  -3  -7  686.67    7.10
   2  -3  -7  688.95    9.48
  -2   3   7  710.44    9.71
   2  -3  -6  136.65    2.67
  -2   3   6  134.96    2.72
   2  -3  -5  196.62    3.12
  -2   3   5  194.81    3.24
   2  -3  -4  635.68    8.22
  -2   3   4  644.30    8.31
   2  -3  -3   65.03    1.88
  -2   3   3   67.62    1.93
   2  -3  -2   52.51    1.71
  -2   3   2   53.92    1.78
   2  -3  -1  591.70    9.24
  -2   3   1  599.55    7.59
   2  -3   0   13.34    2.49
  -2   3   0   11.69    1.54
   2  -3   1 1497.59   24.87
  -2   3  -1 1489.19   22.41
   2  -3   2 2697.35   53.71
  -2   3  -2 2683.53   50.33
   2  -3   3    7.25    2.65
  -2   3  -3    5.07    1.61
   2  -3   4  281.40    4.25
  -2   3  -4  286.50    4.33
   2  -3   5  131.51    2.85
  -2   3  -5  142.91    2.99
   2  -3   6    3.22    1.77
  -2   3  -6   13.34    1.86
   2  -3   7   42.28    2.20
  -2   3  -7   42.86    2.36
   2  -3   8   47.01    2.40
  -2   3  -8   43.85    2.50
   2  -3   9   30.85    2.36
  -2   3  -9   22.49    4.04
   2  -3  10 1443.79   25.07
  -2   3 -10 1475.16   25.45
   2  -3  11  193.19    4.71
  -2   3 -11  198.98    4.83
   2  -3  12  239.26    5.31
  -2   3 -12  245.68    5.55
   2  -3  13  384.54   10.52
  -2   3 -13  387.42    7.50
   2  -3  14   -1.43    2.81
  -2   3 -14   -3.66    2.85
   2  -3  15   25.96    3.36
  -2   3 -15   25.40    5.56
   2  -3  16   75.33    4.52
   2  -3  16   77.58    4.33
  -2   3 -16   68.86    4.28
   2  -3  17    1.38    3.48
   2  -3  17   -3.86    3.32
  -2   3 -17   -1.93    3.26
   2  -3  18   -0.89    3.85
   2  -3  18    7.35    3.63
  -2   3 -18    7.06    3.60
   2  -3  19   21.10    4.24
   2  -3  19   22.36    4.21
  -2   3 -19   27.28    4.25
   2  -3  20   -2.38    4.05
   2  -3  20   -1.96    4.02
  -2   3 -20    1.69    4.03
   2  -3  21  173.55   11.41
   2  -3  21  176.33    7.30
  -2   3 -21  172.32    7.25
  -2   2  22   31.72    7.14
  -2   2  22   44.57    7.30
  -2   2  21    0.88    5.75
  -2   2  21    0.50    3.53
  -2   2  20   12.88    5.80
  -2   2  20   11.36    5.80
  -2   2  19   64.20    4.05
  -2   2  19   69.24    4.14
  -2   2  18   34.18    3.41
  -2   2  18   31.74    5.80
  -2   2  17  286.46    6.34
  -2   2  17  288.71    6.55
  -2   2  16  203.89    7.62
  -2   2  16  206.49    7.83
  -2   2  15   13.39    4.36
  -2   2  15   13.29    2.68
  -2   2  14  103.61    3.43
  -2   2  14   92.77    3.45
  -2   2  13   10.77    2.28
  -2   2  13   12.93    2.29
  -2   2  12  314.72    5.41
  -2   2  12  309.82    5.42
  -2   2  11    0.43    1.80
  -2   2  10   53.12    3.61
   2  -2  -9  221.13    2.06
  -2   2   9  230.92    3.86
   2  -2  -8 2597.86   40.80
  -2   2   8 2516.54   50.15
   2  -2  -7   36.72    0.74
  -2   2   7   35.23    1.75
   2  -2  -6  903.49   11.97
  -2   2   6  928.09   12.13
   2  -2  -5   23.12    1.42
  -2   2   5   27.02    2.43
   2  -2  -4   28.25    1.38
  -2   2   4   26.17    1.43
   2  -2  -3   18.95    2.10
  -2   2   3   14.50    1.29
   2  -2  -2  434.93    5.08
  -2   2   2  430.95    6.30
   2  -2  -1   13.78    1.18
  -2   2   1   16.51    1.22
   2  -2   0 1590.52   22.99
  -2   2   0 1592.96   23.16
   2  -2   1  297.69    4.74
  -2   2  -1  259.20    3.64
   2  -2   2  601.14    7.29
  -2   2  -2  596.42    8.87
   2  -2   3 4324.23   98.71
  -2   2  -3 4250.73   96.77
   2  -2   4   -1.02    1.31
  -2   2  -4   -2.12    1.38
   2  -2   5   38.83    1.68
  -2   2  -5   40.98    1.73
   2  -2   6  156.33    4.04
  -2   2  -6  160.30    2.77
   2  -2   7   24.95    1.61
  -2   2  -7   25.27    1.76
   2  -2   8   24.13    1.82
  -2   2  -8   29.22    1.85
   2  -2   9    2.88    1.70
  -2   2  -9    0.63    1.75
   2  -2  10    0.45    1.92
  -2   2 -10    3.17    1.92
   2  -2  11 1518.85   26.49
  -2   2 -11 1585.04   27.03
   2  -2  12  355.34    6.38
  -2   2 -12  357.39    8.98
   2  -2  13  259.30    8.10
  -2   2 -13  273.84    5.57
   2  -2  14  307.11    6.79
   2  -2  14  303.53    6.30
  -2   2 -14  313.03    6.20
   2  -2  15   35.48    3.43
   2  -2  15   39.03    3.22
  -2   2 -15   42.77    3.16
   2  -2  16   -3.28    3.00
   2  -2  16    9.25    2.87
  -2   2 -16    3.55    2.85
   2  -2  17  110.48    4.81
   2  -2  17  113.52    4.52
  -2   2 -17  120.70    7.17
   2  -2  18   93.84    4.83
   2  -2  18   91.08    4.52
  -2   2 -18   96.53    4.47
   2  -2  19   -2.10    3.36
   2  -2  19   -1.98    3.35
  -2   2 -19   -0.32    5.51
   2  -2  20   14.18    3.80
   2  -2  20   11.17    3.78
  -2   2 -20    6.50    3.66
   2  -2  21    2.26    6.24
   2  -2  21    7.17    3.89
  -2   2 -21   -2.27    3.76
   2  -2  22  119.89    6.20
   2  -2  22  135.15    6.34
  -2   2 -22  132.67    6.13
  -2   1  22   48.42    4.55
  -2   1  22   38.40    4.77
  -2   1  21   57.49    4.60
  -2   1  21   64.20    4.70
  -2   1  20    1.17    3.32
  -2   1  20   -3.93    3.44
  -2   1  19    0.92    0.81
  -2   1  19   -2.63    3.12
  -2   1  19    6.60    3.12
  -2   1  18  388.10    8.17
  -2   1  18  385.38   12.09
  -2   1  17   64.87    1.83
  -2   1  17   64.05    3.71
  -2   1  17   70.34    3.80
  -2   1  16  304.76    6.43
  -2   1  16  320.31    9.70
  -2   1  15  517.42    6.20
  -2   1  15  527.75    9.12
  -2   1  15  541.81    9.42
  -2   1  14   70.56    1.39
  -2   1  14   68.58    3.03
  -2   1  14   75.02    5.00
  -2   1  13  107.10    1.19
  -2   1  13  107.93    3.21
  -2   1  13  108.26    3.29
  -2   1  12   66.44    2.58
  -2   1  12   62.10    2.60
  -2   1  11   34.62    2.06
  -2   1  11   29.38    2.11
  -2   1  10    0.98    2.68
  -2   1  10    5.39    1.70
  -2   1   9    1.24    1.45
  -2   1   8  392.11    5.17
  -2   1   7 3054.14   59.65
  -2   1   6   99.63    2.02
   2  -1  -4  553.62    6.16
  -2   1   4  568.12    6.38
   2  -1  -3  352.18    3.84
  -2   1   3  354.23    3.88
   2  -1  -2  207.34    3.20
  -2   1   2  216.10    3.37
   2  -1  -1  649.31    7.03
  -2   1   1  657.40    7.09
   2  -1   0  314.19    3.31
  -2   1   0  324.08    4.22
   2  -1   1  547.12    5.79
  -2   1  -1  563.84    6.00
   2  -1   2 1603.46   22.49
  -2   1  -2 1618.43   22.65
   2  -1   3 1145.59   14.53
  -2   1  -3 1147.16   14.56
   2  -1   4 4093.03   91.06
  -2   1  -4 4034.48   87.33
   2  -1   5    6.19    1.17
  -2   1  -5   15.36    1.18
   2  -1   6  168.05    2.54
  -2   1  -6  173.38    2.57
   2  -1   7    7.79    1.30
  -2   1  -7   13.21    1.33
   2  -1   8  863.89   11.60
  -2   1  -8  898.02   11.91
   2  -1   9    2.14    1.72
   2  -1   9   -4.46    2.31
  -2   1  -9    1.78    1.42
   2  -1  10   -0.24    1.87
   2  -1  10    4.46    1.56
  -2   1 -10    5.32    1.60
   2  -1  11   77.65    2.84
   2  -1  11   75.17    2.48
  -2   1 -11   75.98    2.47
   2  -1  12  694.33   13.78
   2  -1  12  690.01   12.88
  -2   1 -12  688.53   12.81
   2  -1  13  169.00    4.27
   2  -1  13  165.14    3.90
  -2   1 -13  175.74    3.88
   2  -1  14   62.50    3.18
   2  -1  14   59.74    2.93
  -2   1 -14   59.78    2.86
   2  -1  15  338.42    9.73
   2  -1  15  331.38    6.26
  -2   1 -15  339.20    6.33
   2  -1  16   71.77    3.63
   2  -1  16   72.40    3.38
  -2   1 -16   78.26    3.36
   2  -1  17    5.63    2.84
   2  -1  17    6.74    2.66
  -2   1 -17   -1.70    4.38
   2  -1  18   55.63    6.31
   2  -1  18   61.78    3.62
  -2   1 -18   56.07    3.60
   2  -1  19  193.01    5.95
   2  -1  19  202.62    5.91
  -2   1 -19  204.29    5.70
   2  -1  20   12.71    3.39
   2  -1  20    8.21    3.38
  -2   1 -20   12.83    3.28
   2  -1  21   29.39    6.40
   2  -1  21   26.08    3.93
  -2   1 -21   24.79    3.75
   2  -1  22    4.42    3.75
   2  -1  22    9.37    6.14
  -2   1 -22    7.72    3.61
  -2   0  22   10.44    4.03
  -2   0  21   15.50    4.02
  -2   0  20    5.16    1.87
  -2   0  20    8.64    3.62
  -2   0  19    2.45    1.08
  -2   0  19    4.05    3.33
  -2   0  18    1.94    0.98
  -2   0  18    2.22    5.18
  -2   0  17  365.96    5.55
  -2   0  17  403.57    8.22
  -2   0  16  229.06    2.96
  -2   0  16  248.03    5.70
  -2   0  15  181.68    2.33
  -2   0  15  191.23    4.74
  -2   0  14  663.74    8.48
  -2   0  14  671.27   11.12
  -2   0  13   12.92    0.74
  -2   0  13   12.99    2.27
  -2   0  12   47.81    0.89
  -2   0  12   52.70    2.50
  -2   0  11  171.63    1.66
  -2   0  11  163.56    3.43
  -2   0  10   10.68    0.71
  -2   0  10   10.04    1.68
  -2   0   9   75.73    0.95
  -2   0   9   75.89    2.10
  -2   0   7  204.60    1.32
  -2   0   7  224.97    3.14
  -2   0   6 3158.70   60.90
  -2   0   5  228.46    2.75
  -2   0   4  482.93    5.15
   2   0  -3  548.46    4.40
  -2   0   3  562.21    5.81
   2   0  -2 1156.44   12.26
   2   0  -2 1127.04   13.46
  -2   0   2 1141.66   13.66
   2   0  -1  360.21    3.05
   2   0  -1  367.79    3.50
  -2   0   1  362.23    3.48
   2   0   0  649.97    6.40
   2   0   0  647.35    6.57
  -2   0   0  646.34    7.17
   2   0   1 1469.27   20.32
   2   0   1 1501.33   19.32
  -2   0  -1 1519.02   19.55
   2   0   2  844.16    9.53
   2   0   2  832.25    8.92
  -2   0  -2  841.58    9.75
   2   0   3  996.71   12.02
   2   0   3  967.19   11.00
  -2   0  -3 1016.27   11.56
   2   0   4  205.33    2.59
   2   0   4  207.40    2.21
  -2   0  -4  206.40    2.25
   2   0   5 3733.13   78.85
   2   0   5 3739.51   77.36
  -2   0  -5 3801.77   78.51
   2   0   6  325.46    4.14
   2   0   6  319.51    3.58
  -2   0  -6  323.71    3.62
   2   0   7   41.01    1.63
   2   0   7   36.69    1.28
  -2   0  -7   38.90    1.29
   2   0   8   29.26    1.66
   2   0   8   32.16    1.32
  -2   0  -8   30.08    1.32
   2   0   9 1212.58   20.09
   2   0   9 1205.76   17.05
  -2   0  -9 1227.42   17.18
   2   0  10    0.76    1.57
   2   0  10   -0.32    1.33
  -2   0 -10    2.03    1.28
   2   0  11   32.18    2.10
   2   0  11   40.61    2.86
  -2   0 -11   35.30    1.78
   2   0  12  101.08    2.92
   2   0  12  100.33    2.53
  -2   0 -12  105.44    2.54
   2   0  13  157.18    5.69
   2   0  13  150.30    3.25
  -2   0 -13  154.45    3.23
   2   0  14 1127.61   19.02
   2   0  14 1118.73   18.13
  -2   0 -14 1155.24   18.47
   2   0  15    0.65    2.34
   2   0  15    4.63    2.04
  -2   0 -15    2.10    2.06
   2   0  16  209.72    4.98
   2   0  16  198.60    4.51
  -2   0 -16  212.21    4.46
   2   0  17    6.78    4.56
   2   0  17    9.97    2.47
  -2   0 -17   13.33    2.35
   2   0  18  108.06    4.17
   2   0  18  107.40    3.91
  -2   0 -18  121.40    3.84
   2   0  19   17.53    3.19
   2   0  19   23.00    2.95
  -2   0 -19   18.63    4.73
   2   0  20  185.75    5.72
   2   0  20  183.07    5.25
  -2   0 -20  186.18    5.29
   2   0  21    6.15    3.28
   2   0  21    9.82    5.13
  -2   0 -21    7.75    5.07
   2   0  22   63.22    4.37
   2   0  22   77.36    4.41
  -2   0 -22   77.87    4.24
  -2  -1  22    4.17    1.51
  -2  -1  22    9.76    4.16
  -2  -1  21    6.02    1.50
  -2  -1  21    2.03    4.00
  -2  -1  20   37.42    1.79
  -2  -1  20   46.02    4.35
  -2  -1  19   58.86    2.02
  -2  -1  19   79.64    4.41
  -2  -1  18   10.58    2.22
  -2  -1  18    4.47    3.30
  -2  -1  17   86.49    2.07
  -2  -1  17   87.81    4.20
  -2  -1  16  305.60    5.34
  -2  -1  16  315.13    6.91
  -2  -1  15  409.93    5.29
  -2  -1  15  390.94    7.64
  -2  -1  14   76.92    1.66
  -2  -1  14   75.91    3.41
  -2  -1  13  576.29    6.95
  -2  -1  13  579.56    9.46
  -2  -1  12   67.20    1.37
  -2  -1  12   59.35    4.43
  -2  -1  11    1.25    1.86
  -2  -1  10  124.44    2.81
  -2  -1   9 2017.39   34.20
  -2  -1   8   37.30    1.74
  -2  -1   7  309.46    4.03
  -2  -1   6    8.16    1.18
  -2  -1   5 3271.53   63.51
  -2  -1   410161.54  365.73
  -2  -1   2 4197.44   85.55
  -2  -1   2 4166.10   87.34
   2   1  -1 2747.25   46.09
  -2  -1   1 2875.60   48.32
  -2  -1   1 2851.68   49.03
   2   1   0    7.59    0.46
  -2  -1   0    9.00    0.46
   2   1   1 1459.08   18.77
   2   1   1 1469.17   17.66
  -2  -1  -1 1448.29   19.54
  -2  -1  -1 1460.09   18.10
   2   1   2 2162.77   33.17
   2   1   2 2173.31   31.03
  -2  -1  -2 2155.94   34.36
  -2  -1  -2 2153.37   30.89
   2   1   3   22.06    0.92
   2   1   3   23.41    0.48
  -2  -1  -3   24.06    0.92
   2   1   4 2097.18   32.85
   2   1   4 2154.90   31.33
  -2  -1  -4 2123.84   33.22
  -2  -1  -4 2118.72   31.65
   2   1   5   50.63    1.33
   2   1   5   48.83    0.80
  -2  -1  -5   47.85    0.81
   2   1   6  750.63    8.97
   2   1   6  732.24    8.45
  -2  -1  -6  742.68    8.89
  -2  -1  -6  751.27    7.93
   2   1   7  295.51    3.81
   2   1   7  289.56    3.74
  -2  -1  -7  297.59    3.83
  -2  -1  -7  297.51    3.88
   2   1   8  781.91   10.24
   2   1   8  790.08    9.24
  -2  -1  -8  806.07   10.50
  -2  -1  -8  811.88   10.67
   2   1   9  206.24    3.25
   2   1   9  216.14    3.57
  -2  -1  -9  219.51    2.72
   2   1  10 1941.28   33.50
   2   1  10 1958.70   32.34
  -2  -1 -10 2021.01   33.01
   2   1  11  332.81    4.95
   2   1  11  319.26    4.25
  -2  -1 -11  327.39    5.59
   2   1  12   16.91    1.95
   2   1  12   17.05    1.55
  -2  -1 -12   21.15    1.55
   2   1  13  105.80    2.92
   2   1  13   96.78    2.39
  -2  -1 -13  104.43    2.43
   2   1  14   26.23    3.90
   2   1  14   29.07    1.93
  -2  -1 -14   32.48    1.95
   2   1  15  766.01   12.53
   2   1  15  755.23   11.49
  -2  -1 -15  780.42   14.31
   2   1  16    4.58    2.33
   2   1  16    0.24    1.98
  -2  -1 -16    1.75    1.88
   2   1  17  166.52    4.59
   2   1  17  168.11    4.03
  -2  -1 -17  176.23    3.96
   2   1  18   -2.34    2.51
   2   1  18    0.45    2.25
  -2  -1 -18   -0.66    2.19
   2   1  19  344.70   10.43
   2   1  19  334.45    6.71
  -2  -1 -19  344.05    6.77
   2   1  20    6.06    2.93
   2   1  20    5.10    4.34
   2   1  21  123.85    4.84
   2   1  21  125.64    4.42
   2   1  22   47.96    3.85
   2   1  22   47.65    3.55
   2   1  23    5.18    3.26
   2   1  23    3.99    3.11
  -2  -2  22   22.03    3.50
  -2  -2  22   27.27    4.94
  -2  -2  21    3.30    1.90
  -2  -2  21    6.93    4.20
  -2  -2  20    7.30    3.13
  -2  -2  20   15.64    3.95
  -2  -2  19   70.20    2.48
  -2  -2  19   75.85    4.53
  -2  -2  18    7.40    1.71
  -2  -2  18    9.11    3.50
  -2  -2  17    1.15    2.47
  -2  -2  17    6.87    5.16
  -2  -2  16   42.78    1.95
  -2  -2  16   46.17    3.51
   2   2 -15  324.36    6.83
  -2  -2  15  312.70    6.70
   2   2 -14  861.28   14.74
  -2  -2  14  835.62   14.36
   2   2 -13   15.39    2.72
  -2  -2  13   16.05    4.44
   2   2 -12  881.43   13.93
  -2  -2  12  867.82   13.83
   2   2 -11    6.09    1.97
  -2  -2  11    0.28    1.97
   2   2 -10  194.66    5.37
  -2  -2  10  187.85    3.62
   2   2  -9   12.15    1.69
  -2  -2   9   11.24    2.79
   2   2  -8  181.91    3.17
  -2  -2   8  179.37    3.05
   2   2  -7  258.28    3.66
  -2  -2   7  259.14    3.71
   2   2  -6 1958.81   31.57
  -2  -2   6 1963.33   31.52
   2   2  -5   68.30    1.47
  -2  -2   5   66.39    2.23
   2   2  -4 1228.44   15.81
  -2  -2   4 1203.57   15.68
   2   2  -3 2987.20   55.02
  -2  -2   3 2909.49   52.38
   2   2  -2 3595.05   70.02
  -2  -2   2 3550.78   69.09
  -2  -2   1 2150.86   32.68
  -2  -2   0  173.17    2.45
  -2  -2   0  163.89    1.39
  -2  -2  -1  578.66    5.93
  -2  -2  -1  582.41    4.82
   2   2   2  614.75    6.49
  -2  -2  -2  611.09    6.45
  -2  -2  -2  635.65    4.91
  -2  -2  -2  633.35    4.93
   2   2   3 1074.59   12.93
  -2  -2  -3 1071.60   12.89
  -2  -2  -3 1081.40   10.15
   2   2   4  228.96    3.52
  -2  -2  -4  234.23    3.55
  -2  -2  -4  233.19    1.70
   2   2   5 1026.59   12.71
   2   2   5 1022.86   10.92
  -2  -2  -5  994.83   12.33
  -2  -2  -5 1031.22   10.64
   2   2   6   45.42    2.28
  -2  -2  -6   37.92    1.34
  -2  -2  -6   38.50    0.99
   2   2   7    5.24    0.60
  -2  -2  -7    6.16    1.20
  -2  -2  -7    2.63    0.99
   2   2   8  401.02    5.15
   2   2   8  398.76    4.80
  -2  -2  -8  405.28    5.10
  -2  -2  -8  407.26    4.05
   2   2   9   15.58    1.48
   2   2   9   15.17    0.89
  -2  -2  -9   19.61    2.45
  -2  -2  -9   17.71    0.87
   2   2  10    4.65    2.39
   2   2  10    2.10    0.91
  -2  -2 -10    2.39    1.37
  -2  -2 -10    0.75    0.89
   2   2  11  994.33   16.78
   2   2  11  981.73   12.89
  -2  -2 -11  975.99   14.37
  -2  -2 -11 1022.23   14.67
   2   2  12  781.36   11.32
   2   2  12  765.66   10.08
  -2  -2 -12  783.23   11.49
  -2  -2 -12  788.59   10.25
   2   2  13    6.12    3.02
   2   2  13   -1.02    2.19
  -2  -2 -13    1.89    1.27
   2   2  14   43.74    3.87
   2   2  14   39.94    2.91
   2   2  15  111.95    5.08
   2   2  15  111.05    2.69
   2   2  16  589.20    9.84
   2   2  16  579.49    8.75
   2   2  17   44.69    2.80
   2   2  17   38.81    2.33
   2   2  18   14.69    2.62
   2   2  18   13.36    2.16
   2   2  19   -2.59    2.53
   2   2  19    1.66    3.50
   2   2  20  133.09    4.56
   2   2  20  142.54    3.96
   2   2  21    4.16    4.58
   2   2  21   -0.60    2.39
   2   2  22  105.30    4.54
   2   2  22  109.06    4.04
  -2  -3  22  101.84    3.77
  -2  -3  22  112.89    6.64
  -2  -3  21   90.91    3.57
  -2  -3  21  102.32    6.01
  -2  -3  20   20.16    3.87
  -2  -3  20   27.31    4.45
   2   3 -19   -1.13    3.76
  -2  -3  19   -0.92    2.10
  -2  -3  19    8.39    3.68
   2   3 -18   57.13    4.56
  -2  -3  18   57.09    4.54
   2   3 -17   52.38    4.08
  -2  -3  17   38.69    4.06
   2   3 -16    3.63    5.11
  -2  -3  16   -2.54    5.05
   2   3 -15   67.11    3.85
  -2  -3  15   69.32    3.65
   2   3 -14  181.39    4.92
  -2  -3  14  181.65    4.89
   2   3 -13  831.96   13.82
  -2  -3  13  821.49   14.04
   2   3 -12    1.32    2.25
  -2  -3  12    1.79    2.25
   2   3 -11  245.76    4.70
  -2  -3  11  233.00    4.69
   2   3 -10  170.88    3.70
  -2  -3  10  162.21    3.61
   2   3  -9  711.72    9.98
  -2  -3   9  694.76    9.82
   2   3  -8  234.59    3.80
  -2  -3   8  223.06    5.14
   2   3  -7 1874.61   30.62
  -2  -3   7 1772.97   31.63
   2   3  -6  452.22    5.82
  -2  -3   6  440.90    5.63
  -2  -3   5   -2.07    1.16
   2   3  -4   53.30    1.36
  -2  -3   4   48.30    1.36
   2   3  -3   84.56    1.40
  -2  -3   3   87.63    1.42
   2   3  -2 2418.31   39.59
  -2  -3   2 2417.31   39.46
   2   3  -1  124.04    1.85
  -2  -3   1  124.71    1.36
   2   3   0   11.41    0.49
  -2  -3   0    9.19    0.77
   2   3   1  566.48    5.20
  -2  -3  -1  557.85    5.04
   2   3   2 3381.94   59.75
  -2  -3  -2 3504.24   70.75
  -2  -3  -2 3391.02   59.77
   2   3   3   51.43    0.33
  -2  -3  -3   55.58    1.31
   2   3   4  750.42    6.38
  -2  -3  -4  732.84    8.72
   2   3   5 1015.35   13.08
   2   3   5 1045.94   10.62
   2   3   5 1018.05   10.28
  -2  -3  -5  996.47   12.87
   2   3   6  894.08   13.16
   2   3   6  916.25    9.39
   2   3   6  884.77    9.43
  -2  -3  -6  865.72   11.16
   2   3   7 1579.82   23.83
   2   3   7 1604.36   20.59
   2   3   7 1619.79   21.19
  -2  -3  -7 1555.46   23.51
   2   3   8   33.14    2.45
   2   3   8   35.06    1.20
  -2  -3  -8   28.53    2.46
   2   3   9  609.59    7.91
   2   3   9  604.02    6.40
  -2  -3  -9  584.90    7.64
   2   3  10  153.97    2.96
   2   3  10  154.67    1.98
  -2  -3 -10  147.10    2.82
   2   3  11  108.25    2.61
   2   3  11  107.74    1.75
  -2  -3 -11  112.45    2.62
   2   3  12  539.46    7.75
   2   3  12  542.79    7.79
  -2  -3 -12  548.78   10.10
   2   3  13 1072.46   16.57
   2   3  13 1087.01   15.19
  -2  -3 -13 1058.19   16.58
   2   3  14    7.54    3.29
   2   3  14   10.73    1.36
  -2  -3 -14   11.15    2.02
   2   3  15   18.97    3.62
   2   3  15   21.25    2.60
   2   3  16    2.92    2.09
   2   3  16    1.47    1.56
   2   3  17   12.50    2.46
   2   3  17   20.51    1.86
   2   3  18  204.06    4.85
   2   3  18  195.54    3.99
   2   3  19    0.28    2.40
   2   3  19    2.27    3.11
   2   3  20    4.10    2.70
   2   3  20    8.08    2.12
   2   3  21  293.96    6.93
   2   3  21  295.96    5.97
   2   3  22   54.19    3.63
   2   3  22   52.31    4.80
   2   4 -21   39.95    5.40
  -2  -4  21   29.84    3.14
  -2  -4  21   40.54    5.30
   2   4 -20  103.52    6.36
  -2  -4  20  114.47   10.20
   2   4 -19   13.08    4.44
  -2  -4  19   20.79    4.48
   2   4 -18   42.10    4.48
  -2  -4  18   34.17    4.53
   2   4 -17   24.59    3.92
  -2  -4  17   20.00    4.04
   2   4 -16  371.52   12.69
  -2  -4  16  360.29    8.54
   2   4 -15   18.49    3.48
  -2  -4  15   27.61    3.48
   2   4 -14   55.59    3.63
  -2  -4  14   57.82    3.60
   2   4 -13  235.73    8.21
  -2  -4  13  233.91    5.44
   2   4 -12  711.19   12.11
  -2  -4  12  690.11   15.26
   2   4 -11   49.57    2.91
  -2  -4  11   55.25    4.55
   2   4 -10  146.50    5.47
  -2  -4  10  138.95    3.54
   2   4  -9  110.19    2.94
  -2  -4   9  101.22    2.91
   2   4  -8  376.27    5.74
  -2  -4   8  373.46    5.60
   2   4  -7    1.96    2.54
  -2  -4   7    0.13    1.54
   2   4  -6  855.89   11.72
  -2  -4   6  855.95   11.64
   2   4  -5  795.57   10.32
  -2  -4   5  795.19   11.96
   2   4  -4  102.30    1.97
  -2  -4   4   96.35    1.93
   2   4  -3  191.32    2.57
  -2  -4   3  187.51    2.51
   2   4  -2  134.70    1.90
  -2  -4   2  132.77    1.84
   2   4  -1  853.60    9.74
  -2  -4   1  827.29    9.46
   2   4   0  177.71    2.46
  -2  -4   0  174.35    1.80
   2   4   1  216.97    2.50
  -2  -4  -1  220.86    2.01
   2   4   2   32.79    0.65
  -2  -4  -2   36.09    0.89
   2   4   3 2444.65   38.28
  -2  -4  -3 2423.72   42.50
  -2  -4  -3 2534.80   39.64
   2   4   4  118.97    1.05
  -2  -4  -4  121.48    2.18
   2   4   5  143.40    1.21
  -2  -4  -5  137.17    2.39
   2   4   6  264.77    2.49
  -2  -4  -6  261.30    3.60
   2   4   7  162.25    1.47
   2   4   7  156.81    1.81
  -2  -4  -7  158.49    2.72
   2   4   8  618.55    6.13
   2   4   8  625.90    6.29
  -2  -4  -8  615.59    8.08
   2   4   9    5.93    0.62
   2   4   9    5.51    1.13
  -2  -4  -9    6.81    1.50
   2   4  10   94.66    2.44
   2   4  10   86.98    1.99
  -2  -4 -10   91.81    3.67
   2   4  11  233.08    3.94
   2   4  11  223.29    2.54
   2   4  11  222.17    2.69
  -2  -4 -11  216.05    3.79
   2   4  12  179.37    3.56
   2   4  12  167.06    2.20
   2   4  12  167.74    2.38
  -2  -4 -12  167.56    3.41
   2   4  13  273.15    4.81
   2   4  13  269.54    4.30
   2   4  13  275.58    3.58
  -2  -4 -13  265.10    4.69
   2   4  14  914.02   14.08
   2   4  14  868.23   11.63
   2   4  14  865.38   11.69
  -2  -4 -14  849.12   13.53
   2   4  15   35.52    3.98
   2   4  15   39.28    1.59
   2   4  15   40.54    1.66
  -2  -4 -15   40.63    2.50
   2   4  16    3.14    3.52
   2   4  16    3.03    1.35
   2   4  16    3.17    2.36
  -2  -4 -16    1.55    2.14
   2   4  17    7.14    3.61
   2   4  17    2.00    1.43
   2   4  17   -0.15    1.54
  -2  -4 -17    5.77    2.26
   2   4  18   10.26    3.93
   2   4  18    8.77    1.64
   2   4  18    3.83    1.74
   2   4  19   57.79    3.14
   2   4  19   49.84    2.23
   2   4  19   52.53    2.32
   2   4  20    6.44    2.48
   2   4  20    2.94    1.84
   2   4  20    4.59    1.96
   2   4  21    4.82    2.65
   2   4  21    7.01    2.07
   2   4  21    8.99    3.40
   2   4  22  111.99    4.25
   2   4  22  106.82    3.42
   2   4  22  102.84    3.43
   2   5 -21   19.43    5.52
  -2  -5  21   26.38    5.54
   2   5 -20   26.00    5.29
  -2  -5  20   35.34    8.93
   2   5 -19   78.99    5.75
  -2  -5  19   58.88    9.13
   2   5 -18    5.61    4.06
  -2  -5  18   -9.53    4.10
   2   5 -17   51.10    4.77
  -2  -5  17   51.41    4.70
   2   5 -16  216.83    6.87
  -2  -5  16  213.48    7.02
   2   5 -15  420.66    9.38
  -2  -5  15  410.76    9.36
   2   5 -14   14.81    3.23
  -2  -5  14    1.23    3.21
   2   5 -13   13.98    2.99
  -2  -5  13   10.55    2.98
   2   5 -12   91.96    3.72
  -2  -5  12   81.19    3.79
   2   5 -11  116.81    3.89
  -2  -5  11  118.47    3.85
   2   5 -10  379.83    9.17
  -2  -5  10  353.86    6.57
   2   5  -9   30.23    2.48
  -2  -5   9   34.15    4.02
   2   5  -8    7.77    1.99
  -2  -5   8    5.20    1.99
   2   5  -7  957.98   14.50
  -2  -5   7  960.49   14.40
   2   5  -6   23.00    1.90
  -2  -5   6   20.17    1.84
   2   5  -5  368.24    5.32
  -2  -5   5  368.09    5.18
   2   5  -4 2020.50   34.31
  -2  -5   4 2025.59   36.41
   2   5  -3  211.61    3.00
  -2  -5   3  211.67    2.98
   2   5  -2  322.07    4.97
  -2  -5   2  314.68    3.74
   2   5  -1   95.90    1.63
  -2  -5   1   95.11    2.29
   2   5   0  214.72    2.54
  -2  -5   0  215.06    2.44
   2   5   1  490.60    5.25
  -2  -5  -1  488.72    5.00
   2   5   2  359.26    3.63
  -2  -5  -2  356.81    3.45
   2   5   3   88.07    1.68
  -2  -5  -3   87.73    1.54
   2   5   4 2064.37   31.07
  -2  -5  -4 2021.69   34.37
  -2  -5  -4 2096.83   31.01
   2   5   5  383.36    3.65
  -2  -5  -5  383.44    5.26
  -2  -5  -5  391.89    4.07
   2   5   6  390.34    4.23
  -2  -5  -6  370.46    5.21
   2   5   7  326.61    3.14
  -2  -5  -7  332.36    6.55
   2   5   8    1.86    0.61
  -2  -5  -8    1.16    1.58
   2   5   9  393.64    3.99
   2   5   9  390.21    4.00
  -2  -5  -9  391.70    5.75
   2   5  10  212.17    2.37
   2   5  10  208.59    2.41
  -2  -5 -10  220.11    3.85
   2   5  11   66.39    1.29
  -2  -5 -11   63.74    2.42
   2   5  12   25.40    1.11
   2   5  12   24.65    1.15
  -2  -5 -12   26.87    2.14
   2   5  13  242.01    4.01
   2   5  13  236.87    4.14
  -2  -5 -13  241.02    4.45
   2   5  14   20.31    1.25
   2   5  14   20.28    1.34
  -2  -5 -14   22.85    2.26
   2   5  15  627.90    8.22
   2   5  15  619.28    8.37
  -2  -5 -15  637.43   10.38
   2   5  16  119.86    3.42
   2   5  16  120.74    3.65
  -2  -5 -16  126.97    5.57
   2   5  17   14.33    2.46
   2   5  17   16.56    1.61
  -2  -5 -17   13.21    2.47
   2   5  18   11.53    1.59
   2   5  18   12.47    2.66
  -2  -5 -18   13.15    2.56
   2   5  19    1.81    1.56
   2   5  19    2.84    1.67
   2   5  20   12.41    1.82
   2   5  20   10.96    1.87
   2   5  21    2.88    1.85
   2   5  21    3.97    1.88
   2   6 -19   10.90    4.98
  -2  -6  19    3.98    8.12
   2   6 -18   16.64    4.71
  -2  -6  18    7.59    7.94
   2   6 -17   14.77    7.06
  -2  -6  17    2.37    7.26
   2   6 -16   -0.94    3.91
  -2  -6  16    7.75    6.31
   2   6 -15  115.92    5.38
  -2  -6  15  107.20    8.68
   2   6 -14  196.19    6.25
  -2  -6  14  182.23    9.70
   2   6 -13    7.26    3.24
  -2  -6  13    4.72    5.40
   2   6 -12   -1.84    2.94
  -2  -6  12   -0.08    2.86
   2   6 -11   47.98    3.40
  -2  -6  11   44.18    3.23
   2   6 -10   46.92    3.17
  -2  -6  10   50.42    3.13
   2   6  -9   96.71    5.75
  -2  -6   9  104.48    3.56
   2   6  -8   30.69    2.60
  -2  -6   8   29.87    4.15
   2   6  -7   21.70    3.84
  -2  -6   7   26.26    2.29
   2   6  -6  408.77    6.48
  -2  -6   6  408.04    6.35
   2   6  -5  290.81    6.49
  -2  -6   5  275.39    4.53
   2   6  -4  367.62    5.49
  -2  -6   4  373.04    5.31
   2   6  -3 1370.91   23.38
  -2  -6   3 1323.42   20.09
   2   6  -2   81.95    2.06
  -2  -6   2   79.30    1.93
   2   6  -1   52.12    1.67
  -2  -6   1   52.38    1.52
   2   6   0   45.06    2.33
  -2  -6   0   44.13    2.11
   2   6   1  230.18    3.85
  -2  -6  -1  222.20    2.71
   2   6   2   70.36    1.45
  -2  -6  -2   69.04    1.97
   2   6   3  139.88    1.89
  -2  -6  -3  139.06    1.75
   2   6   4   27.65    1.64
  -2  -6  -4   28.57    0.90
   2   6   5  879.65   11.47
  -2  -6  -5  885.67   12.88
  -2  -6  -5  880.73   10.15
   2   6   6  696.22    7.85
  -2  -6  -6  690.77    9.96
  -2  -6  -6  684.73    7.49
   2   6   7   10.19    0.85
  -2  -6  -7    5.96    1.90
   2   6   8   19.66    0.94
  -2  -6  -8   18.74    3.33
   2   6   9  255.19    2.94
  -2  -6  -9  247.42    4.51
   2   6  10  220.19    2.66
   2   6  10  209.42    2.57
  -2  -6 -10  212.37    4.15
   2   6  11    8.58    0.97
   2   6  11    6.50    0.95
  -2  -6 -11    8.21    2.00
   2   6  12   23.04    1.12
   2   6  12   24.72    1.17
  -2  -6 -12   27.27    3.72
   2   6  13   50.37    2.14
   2   6  13   48.35    1.45
  -2  -6 -13   53.61    2.61
   2   6  14  276.37    3.75
   2   6  14  274.73    3.75
  -2  -6 -14  293.02    5.48
   2   6  15    8.23    2.10
   2   6  15   10.28    1.32
  -2  -6 -15    9.30    2.32
   2   6  16  424.78    5.87
   2   6  16  415.58    5.80
  -2  -6 -16  452.02   10.64
   2   6  17  187.78    3.32
   2   6  17  185.47    3.30
  -2  -6 -17  200.74    4.75
   2   6  18    1.34    1.45
   2   6  18   -0.85    2.33
  -2  -6 -18    0.46    2.40
   2   6  19    5.88    2.58
   2   6  19    0.84    1.59
  -2  -6 -19    5.86    4.16
   2   6  20   27.28    3.04
   2   6  20   29.72    3.05
   2   7 -18    5.19    4.87
  -2  -7  18    1.48    4.80
   2   7 -17   11.87    4.63
  -2  -7  17    7.31    4.72
   2   7 -16    6.94    4.17
  -2  -7  16   -0.94    4.28
   2   7 -15   62.37    5.10
  -2  -7  15   59.99    5.07
   2   7 -14   57.70    4.71
  -2  -7  14   64.74    4.79
   2   7 -13  256.89   11.22
  -2  -7  13  255.30    7.40
   2   7 -12   87.73    4.59
  -2  -7  12   87.94    4.66
   2   7 -11    2.07    3.04
  -2  -7  11    1.27    3.00
   2   7 -10    8.81    2.97
  -2  -7  10    9.18    2.88
   2   7  -9   12.63    2.79
  -2  -7   9   11.85    2.75
   2   7  -8  203.12    7.40
  -2  -7   8  204.81    4.80
   2   7  -7   -0.26    2.18
  -2  -7   7    0.57    2.17
   2   7  -6    2.15    3.57
  -2  -7   6    4.21    2.00
   2   7  -5  172.88    3.92
  -2  -7   5  177.68    3.61
   2   7  -4  666.73   12.57
  -2  -7   4  656.51    9.72
   2   7  -3   28.56    2.00
  -2  -7   3   22.00    1.85
   2   7  -2  383.41    7.44
  -2  -7   2  372.80    6.95
   2   7  -1  209.91    3.52
  -2  -7   1  212.74    4.62
   2   7   0   60.63    1.90
  -2  -7   0   58.65    2.70
   2   7   1  153.43    3.76
  -2  -7  -1  151.38    2.42
   2   7   2  102.09    2.03
  -2  -7  -2  104.89    1.88
   2   7   3    4.30    1.12
  -2  -7  -3   -1.96    1.68
   2   7   4  120.31    2.04
  -2  -7  -4  118.94    1.91
   2   7   5    1.92    1.80
  -2  -7  -5    6.07    2.15
  -2  -7  -5    2.73    1.56
   2   7   6 1132.74   16.83
  -2  -7  -6 1073.51   17.31
  -2  -7  -6 1095.52   14.38
   2   7   7 1243.47   18.68
  -2  -7  -7 1193.01   19.73
  -2  -7  -7 1202.47   16.25
   2   7   8    1.25    1.05
  -2  -7  -8    2.05    2.10
   2   7   9  419.97    5.06
  -2  -7  -9  419.70    9.52
   2   7  10   17.45    1.19
  -2  -7 -10   17.40    2.39
   2   7  11    2.94    1.71
   2   7  11    0.89    0.99
  -2  -7 -11    1.50    2.16
   2   7  12   40.84    1.45
   2   7  12   39.06    1.36
  -2  -7 -12   43.34    2.74
   2   7  13   14.71    1.28
   2   7  13   15.64    1.21
  -2  -7 -13   11.64    4.07
   2   7  14   18.88    2.22
   2   7  14   20.42    1.37
  -2  -7 -14   27.78    2.52
   2   7  15  326.38    4.62
   2   7  15  318.29    4.55
  -2  -7 -15  345.54    6.58
   2   7  16   34.41    1.65
   2   7  16   34.55    2.55
  -2  -7 -16   38.88    2.92
   2   7  17  147.29    3.96
   2   7  17  145.47    2.84
  -2  -7 -17  159.26    6.44
  -2  -7 -18  122.15    4.02
   2   8 -16    8.11    4.72
  -2  -8  16   -0.90    4.62
   2   8 -15   -1.30    4.35
  -2  -8  15    7.43    4.28
   2   8 -14   60.56    8.29
  -2  -8  14   49.97    5.00
   2   8 -13   -3.36    4.07
  -2  -8  13   -6.36    3.87
   2   8 -12  130.97    5.73
  -2  -8  12  124.14    5.67
   2   8 -11  280.57   11.44
  -2  -8  11  276.24   10.92
   2   8 -10    8.26    3.29
  -2  -8  10    8.67    3.14
   2   8  -9   15.26    3.14
  -2  -8   9   10.04    2.98
   2   8  -8    9.81    2.89
  -2  -8   8    5.43    2.72
   2   8  -7    7.81    2.71
  -2  -8   7    5.80    2.55
   2   8  -6   42.66    2.97
  -2  -8   6   39.59    2.79
   2   8  -5   11.95    2.42
  -2  -8   5   13.59    2.27
   2   8  -4    6.80    3.71
  -2  -8   4    4.54    3.46
   2   8  -3  558.99    8.91
  -2  -8   3  541.26    8.45
   2   8  -2   35.98    3.72
  -2  -8   2   39.36    2.16
   2   8  -1  290.05    4.87
  -2  -8   1  296.46    4.67
   2   8   0   49.47    2.13
  -2  -8   0   47.34    1.87
   2   8   1   47.37    1.95
  -2  -8  -1   48.78    1.81
   2   8   2    7.71    1.52
  -2  -8  -2    8.97    1.37
   2   8   3   57.58    2.98
  -2  -8  -3   58.71    1.77
   2   8   4    5.93    1.40
  -2  -8  -4    5.73    1.20
   2   8   5  107.66    2.30
  -2  -8  -5  108.84    2.97
   2   8   6   33.66    2.59
  -2  -8  -6   41.48    2.89
  -2  -8  -6   40.59    1.45
   2   8   7  324.13    4.40
  -2  -8  -7  315.89    6.23
  -2  -8  -7  306.34    3.93
   2   8   8  705.86    9.33
  -2  -8  -8  683.97   14.85
   2   8   9    4.96    2.09
  -2  -8  -9   -0.46    2.44
   2   8  10  113.07    2.25
  -2  -8 -10  112.75    3.82
   2   8  11    2.14    1.23
  -2  -8 -11   -0.15    4.12
   2   8  12   54.09    1.74
   2   8  12   50.53    1.55
  -2  -8 -12   48.01    3.06
   2   8  13   32.96    1.57
   2   8  13   30.59    1.42
  -2  -8 -13   29.58    2.87
   2   8  14   29.28    1.59
   2   8  14   27.49    1.47
  -2  -8 -14   33.32    2.91
  -2  -8 -15   15.55    4.38
  -2  -8 -16  124.86    4.18
   2   9 -13   32.84    5.00
  -2  -9  13   42.32    4.77
   2   9 -12   13.74    4.24
  -2  -9  12    9.28    6.74
   2   9 -11  106.28    5.66
  -2  -9  11  104.65    5.40
   2   9 -10   70.17    4.64
  -2  -9  10   64.72    4.45
   2   9  -9    2.99    5.55
  -2  -9   9    1.62    3.22
   2   9  -8   -2.13    3.06
  -2  -9   8    3.87    2.93
   2   9  -7   17.84    3.12
  -2  -9   7   21.12    3.00
   2   9  -6   24.54    3.08
  -2  -9   6   21.92    4.78
   2   9  -5   14.38    2.72
  -2  -9   5   13.75    2.56
   2   9  -4   19.81    4.27
  -2  -9   4   15.07    2.48
   2   9  -3  218.67    4.90
  -2  -9   3  213.20    4.66
   2   9  -2  405.20    9.42
  -2  -9   2  390.98    6.70
   2   9  -1   28.05    2.38
  -2  -9   1   30.11    2.21
   2   9   0  176.29    3.81
  -2  -9   0  172.10    5.14
   2   9   1  214.93    4.14
  -2  -9  -1  208.27    5.35
   2   9   2   -0.60    1.75
  -2  -9  -2    2.69    2.56
   2   9   3   20.14    1.91
  -2  -9  -3   22.24    2.75
   2   9   4   17.57    1.80
  -2  -9  -4   17.23    2.54
   2   9   5   86.80    2.47
  -2  -9  -5   81.86    2.10
   2   9   6   48.50    3.17
  -2  -9  -6   40.52    3.46
  -2  -9  -6   44.96    1.76
   2   9   7   16.77    1.71
  -2  -9  -7   10.62    3.09
  -2  -9  -7   17.85    1.46
   2   9   8   82.22    3.51
  -2  -9  -8   77.41    3.74
  -2  -9  -8   77.78    1.98
   2   9   9  363.04    5.32
  -2  -9  -9  357.60    7.51
   2   9  10   25.33    2.67
  -2  -9 -10   27.35    3.17
   2   9  11    4.03    1.50
  -2  -9 -11    5.44    2.81
  -2  -9 -12   10.81    2.88
  -2  -9 -13   58.53    3.55
  -2  -9 -14    2.90    2.75
   2  10 -10   45.70    4.75
  -2 -10  10   32.34    4.54
   2  10  -9  191.68   10.47
  -2 -10   9  187.97    9.90
   2  10  -8    9.48    3.57
  -2 -10   8    6.51    3.36
   2  10  -7    5.96    3.27
  -2 -10   7    3.92    3.05
   2  10  -6   -1.86    5.07
  -2 -10   6    4.62    2.90
   2  10  -5   15.06    3.12
  -2 -10   5   14.92    2.93
   2  10  -4   -0.16    2.69
  -2 -10   4   -1.06    2.50
   2  10  -3    2.10    2.54
  -2 -10   3   -2.27    2.36
   2  10  -2   75.69    3.43
  -2 -10   2   71.38    3.16
   2  10  -1  207.05    7.11
  -2 -10   1  197.50    4.43
   2  10   0   52.84    2.96
  -2 -10   0   50.47    4.19
   2  10   1   89.26    3.24
  -2 -10  -1   90.17    2.98
   2  10   2   68.07    2.94
  -2 -10  -2   65.16    2.59
   2  10   3    9.88    2.17
  -2 -10  -3    9.74    1.84
   2  10   4    7.92    2.00
  -2 -10  -4    4.01    1.74
   2  10   5   80.94    2.77
  -2 -10  -5   80.42    2.46
   2  10   6   41.65    3.65
  -2 -10  -6   38.53    3.92
  -2 -10  -6   42.93    1.99
   2  10   7   12.20    1.93
  -2 -10  -7   15.80    3.39
  -2 -10  -7   11.07    1.60
   2  10   8   21.77    2.01
  -2 -10  -8   20.52    3.51
  -2 -10  -8   23.78    1.66
   2  10   9   13.51    1.85
  -2 -10  -9   13.51    3.28
  -2 -10 -10  191.10    9.08
   2  11  -3   -1.94    4.89
  -2 -11   3    1.59    2.73
   2  11  -2    4.21    2.76
  -2 -11   2   -4.24    2.55
   2  11  -1   12.65    2.92
  -2 -11   1   13.03    2.66
   2  11   0   96.52    6.02
  -2 -11   0   88.04    3.39
   2  11   1  111.69    3.96
  -2 -11  -1  104.27    3.51
   2  11   2   11.83    2.62
  -2 -11  -2    8.38    2.23
   2  11   3   16.87    4.00
  -2 -11  -3   10.72    2.15
   2  11   4   20.85    2.58
  -2 -11  -4   24.63    3.64
   3  -8  -7   62.08    4.60
  -3   8   7   56.77    4.81
   3  -8  -6    4.85    3.67
  -3   8   6    7.81    6.45
   3  -8  -5   23.73    6.63
  -3   8   5   20.28    4.20
   3  -8  -4   54.38    4.60
  -3   8   4   51.16    4.76
   3  -8  -3    4.17    3.69
  -3   8   3    2.53    3.81
   3  -8  -2    9.43    3.70
  -3   8   2   -0.99    3.94
   3  -8  -1  162.38    6.46
  -3   8   1  170.63   10.48
   3  -8   0  132.60    6.09
  -3   8   0  131.40    6.28
   3  -8   1  124.84    6.11
  -3   8  -1  133.55    9.97
   3  -8   2  156.86    6.75
  -3   8  -2  160.04    6.86
   3  -8   3    4.09    4.24
  -3   8  -3    7.99    4.36
   3  -8   4   19.57    4.50
  -3   8  -4   16.15    4.69
   3  -8   5   50.99    8.07
  -3   8  -5   29.93    5.19
   3  -8   6   73.87    5.67
  -3   8  -6   80.65    5.96
   3  -8   7   -1.64    4.44
  -3   8  -7    6.92    4.70
  -3   7  12   -1.21    3.51
  -3   7  11    4.24    3.59
  -3   7  10   59.11    4.37
   3  -7  -9   62.80    1.99
   3  -7  -9   65.57    4.34
  -3   7   9   68.85    4.41
   3  -7  -8  283.71    7.25
  -3   7   8  296.02    7.67
   3  -7  -7   23.96    6.07
  -3   7   7   27.77    3.92
   3  -7  -6   61.09    4.15
  -3   7   6   66.19    6.94
   3  -7  -5   -1.29    3.14
  -3   7   5    4.60    3.31
   3  -7  -4   16.80    3.45
  -3   7   4   16.31    3.59
   3  -7  -3    5.21    3.30
  -3   7   3   10.85    3.39
   3  -7  -2    8.65    5.62
  -3   7   2    8.95    3.49
   3  -7  -1   14.08    3.48
  -3   7   1    5.14    3.60
   3  -7   0  165.15    5.79
  -3   7   0  165.37    5.90
   3  -7   1  182.19    6.14
  -3   7  -1  182.93    6.24
   3  -7   2   96.52    5.08
  -3   7  -2  101.08    5.25
   3  -7   3  155.88    5.94
  -3   7  -3  166.37    6.19
   3  -7   4    3.37    3.60
  -3   7  -4    5.31    3.85
   3  -7   5   91.44    5.14
  -3   7  -5   92.75    5.40
   3  -7   6   82.03    8.32
  -3   7  -6   73.20    5.36
   3  -7   7   34.09    4.74
  -3   7  -7   36.42    4.82
   3  -7   8    9.26    4.24
  -3   7  -8    8.52    4.29
   3  -7   9   34.74    4.99
  -3   7  -9   37.00    4.98
   3  -7  10    2.70    4.38
  -3   7 -10   -5.91    7.51
   3  -7  11   83.47    6.25
  -3   7 -11   82.13    6.27
   3  -7  12  109.76   11.22
  -3   7 -12  122.99   11.50
  -3   6  15   87.87    4.91
  -3   6  14   -2.68    5.72
  -3   6  13    6.25    3.49
  -3   6  12   58.95    4.13
  -3   6  11    5.49    3.21
   3  -6 -10    6.29    1.68
  -3   6  10   11.58    3.22
   3  -6  -9  179.16    2.71
   3  -6  -9  184.38    5.34
  -3   6   9  192.53    5.52
   3  -6  -8    1.26    2.93
  -3   6   8    0.81    5.11
   3  -6  -7  522.73   13.94
  -3   6   7  547.24   10.63
   3  -6  -6   75.61    3.95
  -3   6   6   79.20    4.10
   3  -6  -5  102.06    4.15
  -3   6   5   98.96    4.21
   3  -6  -4   29.68    5.34
  -3   6   4   26.30    3.35
   3  -6  -3  154.48    4.76
  -3   6   3  159.65    4.81
   3  -6  -2   13.54    3.03
  -3   6   2   11.49    3.12
   3  -6  -1   60.57    3.63
  -3   6   1   64.66    3.90
   3  -6   0   54.54    3.70
  -3   6   0   51.89    6.20
   3  -6   1  292.24    6.84
  -3   6  -1  292.86    6.86
   3  -6   2  233.25    6.16
  -3   6  -2  237.58    6.27
   3  -6   3   42.20    3.73
  -3   6  -3   45.82    3.90
   3  -6   4  202.49    5.80
  -3   6  -4  202.92    6.10
   3  -6   5   -0.89    3.23
  -3   6  -5   -4.88    3.51
   3  -6   6  176.77    5.84
  -3   6  -6  186.51    6.17
   3  -6   7  102.31    8.08
  -3   6  -7   98.09    8.41
   3  -6   8  159.04    5.99
  -3   6  -8  158.96    6.14
   3  -6   9   43.14    4.37
  -3   6  -9   42.30    4.58
   3  -6  10   -2.80    3.81
  -3   6 -10    2.13    3.88
   3  -6  11   14.39    4.41
  -3   6 -11   27.69    4.40
   3  -6  12   85.21    5.65
  -3   6 -12   81.56    5.80
   3  -6  13  137.26   10.98
  -3   6 -13  137.58    6.83
   3  -6  14    2.49    4.49
  -3   6 -14   -0.91    4.62
   3  -6  15   15.59    5.03
  -3   6 -15    6.63    5.08
  -3   5  17   93.03    5.06
  -3   5  17   81.73    4.93
  -3   5  16  217.69    6.79
  -3   5  16  221.77    6.72
  -3   5  15    8.78    3.56
  -3   5  14   91.99    4.53
  -3   5  13    2.29    5.21
   3  -5 -12   60.64    1.41
  -3   5  12   76.35    3.80
   3  -5 -11   91.12    1.85
  -3   5  11   92.14    4.07
   3  -5 -10   64.55    1.76
  -3   5  10   65.67    3.67
   3  -5  -9  118.03    2.46
   3  -5  -9  118.88    4.19
  -3   5   9  126.59    4.26
   3  -5  -8  123.15    6.31
  -3   5   8  119.55    4.23
   3  -5  -7    2.87    2.51
  -3   5   7   -4.06    2.66
   3  -5  -6  488.55    8.77
  -3   5   6  502.90    8.94
   3  -5  -5  237.67    5.39
  -3   5   5  252.10    5.59
   3  -5  -4  160.65    6.76
  -3   5   4  161.09    4.48
   3  -5  -3    2.30    2.45
  -3   5   3    7.43    2.63
   3  -5  -2  298.82    5.93
  -3   5   2  294.39    6.02
   3  -5  -1   82.79    5.68
  -3   5   1   80.81    3.52
   3  -5   0  121.50    4.02
  -3   5   0  127.14    4.06
   3  -5   1   34.59    2.89
  -3   5  -1   29.42    3.05
   3  -5   2    3.17    4.44
  -3   5  -2    5.59    2.67
   3  -5   3  414.25    7.81
  -3   5  -3  424.14    8.09
   3  -5   4  106.78    4.13
  -3   5  -4  108.06    4.26
   3  -5   5  240.29    5.71
  -3   5  -5  248.55    6.08
   3  -5   6   11.33    3.11
  -3   5  -6   16.09    3.25
   3  -5   7  154.31    4.96
  -3   5  -7  160.66    5.20
   3  -5   8   30.72    3.62
  -3   5  -8   27.44    3.66
   3  -5   9  251.61    6.81
  -3   5  -9  255.44   10.16
   3  -5  10  137.45    5.21
  -3   5 -10  134.21    5.43
   3  -5  11   13.73    3.59
  -3   5 -11    9.39    3.57
   3  -5  12   36.02    4.15
  -3   5 -12   30.18    4.23
   3  -5  13  103.48    5.49
  -3   5 -13  103.66    5.57
   3  -5  14   59.20    5.09
  -3   5 -14   66.58    8.39
   3  -5  15   -0.77    6.99
  -3   5 -15   -0.15    4.19
   3  -5  16   32.08    5.16
  -3   5 -16   29.34    8.34
   3  -5  17   28.21    5.37
  -3   5 -17   31.79    5.36
  -3   4  18    3.95    3.59
  -3   4  18    0.22    3.57
  -3   4  17    6.70    3.48
  -3   4  17    5.71    3.51
  -3   4  16  185.63    9.15
  -3   4  16  174.40    5.83
  -3   4  15  183.94    5.80
  -3   4  14  110.54    4.55
  -3   4  13  164.19    4.98
   3  -4 -12   21.76    0.66
  -3   4  12   18.19    3.12
   3  -4 -11   97.97    1.05
  -3   4  11  108.50    3.93
   3  -4 -10   62.17    0.92
  -3   4  10   66.28    3.36
   3  -4  -9  182.04    2.42
  -3   4   9  188.56    4.57
   3  -4  -8  102.36    3.52
  -3   4   8  110.65    3.61
   3  -4  -7  158.34    3.97
  -3   4   7  160.81    4.08
   3  -4  -6  112.82    3.49
  -3   4   6  110.87    3.58
   3  -4  -5  564.88   11.85
  -3   4   5  555.77    8.89
   3  -4  -4  515.19    8.24
  -3   4   4  526.45    8.47
   3  -4  -3   -0.99    2.15
  -3   4   3   -2.61    2.15
   3  -4  -2  163.41    3.79
  -3   4   2  164.64    3.94
   3  -4  -1  280.43    5.24
  -3   4   1  284.33    5.28
   3  -4   0  615.82    9.62
  -3   4   0  630.85    9.82
   3  -4   1  127.57    3.58
  -3   4  -1  131.27    5.69
   3  -4   2   32.38    2.51
  -3   4  -2   28.67    2.48
   3  -4   3  174.01    6.32
  -3   4  -3  167.82    4.05
   3  -4   4  386.94    6.86
  -3   4  -4  397.43    6.99
   3  -4   5  451.78    7.75
  -3   4  -5  463.82   11.12
   3  -4   6  181.04    4.55
  -3   4  -6  183.16    4.74
   3  -4   7   17.78    2.75
  -3   4  -7   25.65    2.94
   3  -4   8  317.82    6.49
  -3   4  -8  319.11    6.64
   3  -4   9    8.72    2.94
  -3   4  -9    9.18    4.99
   3  -4  10  698.46   12.86
  -3   4 -10  718.42   13.29
   3  -4  11  224.53    6.03
  -3   4 -11  234.77    6.06
   3  -4  12    2.88    3.05
  -3   4 -12   -0.53    3.11
   3  -4  13   24.91    3.71
  -3   4 -13   23.80    3.65
   3  -4  14    5.88    3.61
  -3   4 -14   16.49    3.63
   3  -4  15   48.59    4.43
  -3   4 -15   46.40    4.48
   3  -4  16   31.62    5.08
   3  -4  16   44.40    7.39
  -3   4 -16   32.02    4.43
   3  -4  17   84.75    6.12
   3  -4  17   85.02    9.17
  -3   4 -17   80.27    5.40
   3  -4  18   45.61    5.73
   3  -4  18   35.31    5.07
  -3   4 -18   41.91    5.03
  -3   3  20   -5.28    3.82
  -3   3  20    2.13    3.86
  -3   3  19   86.90    5.05
  -3   3  19   90.88    8.12
  -3   3  18   40.13    4.13
  -3   3  18   34.26    4.18
  -3   3  17    3.66    3.25
  -3   3  17   -3.29    3.18
  -3   3  16   -1.64    3.14
  -3   3  16    2.84    2.98
  -3   3  15  163.73    5.21
  -3   3  15  156.19    5.16
  -3   3  14  490.25    9.42
  -3   3  14  482.80    9.21
  -3   3  13    8.28    4.78
  -3   3  12  303.38    6.17
  -3   3  11   31.78    2.82
   3  -3  -9   12.92    0.60
  -3   3   9   11.29    2.43
   3  -3  -8  346.39    3.42
  -3   3   8  370.33    6.16
   3  -3  -7  214.13    4.25
  -3   3   7  224.27    4.31
   3  -3  -6  132.86    3.19
  -3   3   6  132.02    3.31
   3  -3  -5  386.23    6.06
  -3   3   5  393.61    6.02
   3  -3  -4  312.84    5.02
  -3   3   4  320.51    5.12
   3  -3  -3  267.55    4.43
  -3   3   3  270.60    4.50
   3  -3  -2   48.90    2.17
  -3   3   2   45.13    2.24
   3  -3  -1  228.26    5.81
  -3   3   1  235.18    4.16
   3  -3   0  925.24   13.49
  -3   3   0  938.32   13.70
   3  -3   1  811.84   11.78
  -3   3  -1  822.06   11.80
   3  -3   2    4.71    1.81
  -3   3  -2    4.56    1.85
   3  -3   3  124.73    3.08
  -3   3  -3  130.23    4.74
   3  -3   4   39.50    3.73
  -3   3  -4   43.81    2.33
   3  -3   5   87.89    2.85
  -3   3  -5   89.95    2.96
   3  -3   6  278.41    5.01
  -3   3  -6  292.28    5.19
   3  -3   7  110.67    3.29
  -3   3  -7  120.42    3.43
   3  -3   8    3.83    2.18
  -3   3  -8    1.16    2.27
   3  -3   9  164.88    4.11
  -3   3  -9  178.70    6.76
   3  -3  10  362.57    6.79
  -3   3 -10  372.28    7.08
   3  -3  11  309.93    6.48
  -3   3 -11  316.96    6.59
   3  -3  12  220.08    8.17
  -3   3 -12  219.66    5.44
   3  -3  13   20.40    3.24
  -3   3 -13   30.14    3.21
   3  -3  14   27.15    3.99
   3  -3  14   28.97    3.49
  -3   3 -14   26.34    3.40
   3  -3  15   53.51    4.68
   3  -3  15   56.66    3.97
  -3   3 -15   50.93    6.39
   3  -3  16   26.99    4.47
   3  -3  16   28.84    3.85
  -3   3 -16   33.49    3.77
   3  -3  17   50.54    5.01
   3  -3  17   48.74    4.39
  -3   3 -17   53.83    4.37
   3  -3  18   57.98    5.46
   3  -3  18   69.05    7.63
  -3   3 -18   60.04    4.84
   3  -3  19   41.30    5.42
   3  -3  19   50.41    7.97
  -3   3 -19   54.53    4.77
   3  -3  20   97.57    6.66
   3  -3  20  104.35    9.89
  -3   3 -20  119.35    6.07
  -3   2  21    8.55    6.91
  -3   2  21   14.90    4.27
  -3   2  20   46.64    7.41
  -3   2  20   42.45    4.56
  -3   2  19   -1.13    5.86
  -3   2  19    0.36    3.59
  -3   2  18  271.36   11.08
  -3   2  18  272.97    7.47
  -3   2  17   96.23    7.52
  -3   2  17  103.61    4.69
  -3   2  16    1.86    3.01
  -3   2  16    2.34    5.17
  -3   2  15   15.14    3.11
  -3   2  15   16.83    3.07
  -3   2  14  459.05    8.84
  -3   2  14  460.42   11.97
  -3   2  13  229.81    5.44
  -3   2  13  230.26    5.15
  -3   2  12   46.84    2.96
  -3   2  11  209.57    6.85
  -3   2  10   79.87    3.03
  -3   2   9  233.44    4.44
  -3   2   8    2.68    1.94
   3  -2  -6  211.76    3.77
  -3   2   6  218.82    3.81
   3  -2  -5  205.73    3.49
  -3   2   5  218.48    5.16
   3  -2  -4   80.29    2.24
  -3   2   4   82.53    2.29
   3  -2  -3   40.54    1.87
  -3   2   3   44.84    1.85
   3  -2  -2  610.50    7.99
  -3   2   2  623.28    8.04
   3  -2  -1   35.70    1.70
  -3   2   1   36.67    1.76
   3  -2   0  592.73    7.67
  -3   2   0  605.00    7.84
   3  -2   1 1294.15   18.88
  -3   2  -1 1331.21   19.36
   3  -2   2  985.02   13.56
  -3   2  -2 1000.36   13.74
   3  -2   3   70.75    2.09
  -3   2  -3   67.33    2.12
   3  -2   4  132.20    2.65
  -3   2  -4  122.87    2.63
   3  -2   5   -2.10    1.56
  -3   2  -5    1.91    1.55
   3  -2   6  399.60    5.78
  -3   2  -6  414.08    6.02
   3  -2   7  505.28    7.40
  -3   2  -7  508.33    7.48
   3  -2   8   28.40    3.61
  -3   2  -8   39.90    2.21
   3  -2   9   18.52    2.06
  -3   2  -9   17.08    2.14
   3  -2  10  193.84    6.15
  -3   2 -10  189.09    4.11
   3  -2  11  396.28    7.80
   3  -2  11  396.24    6.86
  -3   2 -11  396.02    9.37
   3  -2  12  207.52    5.46
   3  -2  12  202.28    4.73
  -3   2 -12  201.43    4.72
   3  -2  13  257.23    6.42
   3  -2  13  256.80    8.12
  -3   2 -13  260.14    5.59
   3  -2  14  138.54    7.70
   3  -2  14  134.94    4.24
  -3   2 -14  142.39    6.54
   3  -2  15    2.93    3.25
   3  -2  15    3.52    2.76
  -3   2 -15    7.53    2.75
   3  -2  16   58.23    4.28
   3  -2  16   54.39    3.70
  -3   2 -16   54.42    3.67
   3  -2  17   10.26    6.23
   3  -2  17    2.28    3.10
  -3   2 -17    2.74    3.11
   3  -2  18    4.83    3.77
   3  -2  18    1.65    3.25
  -3   2 -18    4.40    3.18
   3  -2  19    9.09    4.27
   3  -2  19   14.72    3.66
  -3   2 -19   28.29    6.00
   3  -2  20   -1.37    4.38
   3  -2  20    6.82    3.73
  -3   2 -20    7.06    3.74
   3  -2  21  168.03    7.40
   3  -2  21  184.44    6.71
  -3   2 -21  179.00   10.36
  -3   1  21    6.68    4.07
  -3   1  21    4.84    4.18
  -3   1  20   14.22    4.04
  -3   1  20   18.15    4.13
  -3   1  19    2.11    3.52
  -3   1  19    4.97    3.65
  -3   1  18   12.11    3.45
  -3   1  18   13.90    6.08
  -3   1  17  160.79    5.31
  -3   1  17  167.98    5.59
  -3   1  16  224.36    5.87
  -3   1  16  232.50    9.01
  -3   1  15   74.06    3.72
  -3   1  15   73.22    3.79
  -3   1  14   78.22    3.46
  -3   1  14   77.37    5.65
  -3   1  13   12.69    4.22
  -3   1  13   11.23    2.58
  -3   1  12  335.37    6.10
  -3   1  12  330.66    6.03
  -3   1  11  277.93    5.10
  -3   1  11  267.82    5.14
  -3   1  10  119.45    3.22
  -3   1   9   10.45    3.28
  -3   1   8 1211.12   18.31
  -3   1   7  838.44   11.76
  -3   1   6 2085.32   35.64
   3  -1  -5  790.78    7.16
   3  -1  -5  763.72   10.05
  -3   1   5  771.31   10.02
   3  -1  -4  150.72    1.55
   3  -1  -4  148.62    2.58
  -3   1   4  144.92    2.55
   3  -1  -3  261.25    2.85
   3  -1  -3  255.80    3.49
  -3   1   3  261.51    3.50
   3  -1  -2  175.72    2.65
  -3   1   2  184.05    2.73
   3  -1  -1  326.42    4.10
  -3   1   1  341.12    5.41
   3  -1   0  137.38    3.22
  -3   1   0  133.73    2.22
   3  -1   1  535.07    6.37
  -3   1  -1  549.81    6.52
   3  -1   2   67.64    1.70
  -3   1  -2   76.20    1.83
   3  -1   3 1341.41   19.06
  -3   1  -3 1365.65   21.40
   3  -1   4 2134.29   35.79
  -3   1  -4 2142.96   35.66
   3  -1   5  634.25    8.75
   3  -1   5  636.04    8.04
  -3   1  -5  640.68    8.04
   3  -1   6    0.67    1.63
   3  -1   6    0.45    1.27
  -3   1  -6    2.94    1.34
   3  -1   7   83.40    2.58
   3  -1   7   81.27    3.23
  -3   1  -7   88.88    3.29
   3  -1   8  179.52    3.72
   3  -1   8  169.31    3.03
   3  -1   9  118.99    3.36
   3  -1   9  112.69    2.69
  -3   1  -9  119.89    4.09
   3  -1  10  158.18    3.89
   3  -1  10  150.85    3.17
  -3   1 -10  154.04    3.25
   3  -1  11  227.57    5.18
   3  -1  11  229.04    4.33
  -3   1 -11  235.59    4.32
   3  -1  12 1167.44   20.60
   3  -1  12 1127.94   18.55
  -3   1 -12 1164.57   18.92
   3  -1  13  118.55    4.23
   3  -1  13  121.44    3.45
  -3   1 -13  125.88    3.48
   3  -1  14  827.11   15.25
   3  -1  14  857.69   17.47
  -3   1 -14  873.98   17.51
   3  -1  15    6.11    2.98
   3  -1  15    7.36    2.39
  -3   1 -15    4.36    2.49
   3  -1  16   53.56    3.88
   3  -1  16   52.33    3.22
  -3   1 -16   52.52    3.08
   3  -1  17  129.62    8.15
   3  -1  17  128.77    4.29
  -3   1 -17  120.14    4.29
   3  -1  18   18.95    3.74
   3  -1  18   19.15    3.08
  -3   1 -18   16.27    2.99
   3  -1  19   -3.66    3.62
   3  -1  19    7.99    3.00
  -3   1 -19    1.88    2.96
   3  -1  20    1.35    3.93
   3  -1  20    4.72    3.22
  -3   1 -20    7.16    3.16
   3  -1  21   14.80    4.38
   3  -1  21   23.50    3.79
  -3   1 -21   25.81    3.64
  -3   0  22  127.42    6.66
  -3   0  22  128.00    6.84
  -3   0  21   61.07    5.26
  -3   0  21   66.95    5.40
  -3   0  20   13.96    4.13
  -3   0  20   16.77    4.16
  -3   0  19   91.97    5.04
  -3   0  19   99.35    5.23
  -3   0  18   12.08    3.48
  -3   0  18   10.61    6.03
  -3   0  17   34.45    3.43
  -3   0  17   31.83    3.70
  -3   0  16  291.82    6.68
  -3   0  16  293.67   10.11
  -3   0  15  305.61    6.53
  -3   0  15  307.29    6.82
  -3   0  14   53.41    3.17
  -3   0  14   55.68    3.40
  -3   0  13    8.68    2.48
  -3   0  13   11.39    2.50
  -3   0  12    9.29    2.34
  -3   0  12   13.21    2.38
  -3   0  11  234.66    4.46
  -3   0  11  226.89    4.54
  -3   0  10   49.27    2.35
  -3   0  10   46.39    3.88
  -3   0   9   -0.08    1.74
  -3   0   9    3.74    1.74
  -3   0   8  152.46    2.96
  -3   0   7 1818.07   29.25
  -3   0   6  271.41    3.85
  -3   0   5  916.21   13.61
   3   0  -4  484.21    4.14
  -3   0   4  482.38    5.76
   3   0  -3  291.35    2.38
   3   0  -3  289.52    3.50
  -3   0   3  295.64    3.51
   3   0  -2  180.63    1.67
  -3   0   2  181.56    2.34
   3   0  -1   89.27    1.15
   3   0  -1   89.70    1.53
   3   0   0  260.03    2.68
   3   0   0  257.20    2.85
  -3   0   0  256.76    2.85
   3   0   1  460.64    5.85
   3   0   1  438.57    4.77
  -3   0  -1  442.98    4.79
   3   0   2 1233.00   16.46
   3   0   2 1211.83   15.61
  -3   0  -2 1246.63   17.43
   3   0   3   35.43    1.49
   3   0   3   38.08    1.85
   3   0   4 4159.08   94.90
   3   0   4 4157.48   93.24
  -3   0  -4 4245.41   94.64
   3   0   5 1050.21   14.69
   3   0   5 1066.95   13.88
  -3   0  -5 1106.53   15.63
   3   0   6   -1.79    1.41
   3   0   6   -2.12    1.04
  -3   0  -6   -0.33    1.04
   3   0   7   24.83    1.73
   3   0   7   21.66    1.23
  -3   0  -7   22.28    1.29
   3   0   8   13.12    1.74
   3   0   8   11.79    1.26
  -3   0  -8   10.55    2.06
   3   0   9   22.53    2.04
   3   0   9   22.85    2.38
  -3   0  -9   21.76    2.44
   3   0  10  320.06    5.49
   3   0  10  311.19    4.40
  -3   0 -10  321.18    5.92
   3   0  11   90.32    3.16
   3   0  11   91.47    3.61
  -3   0 -11   91.14    3.69
   3   0  12  720.02   14.75
   3   0  12  697.55   10.33
  -3   0 -12  728.72   10.57
   3   0  13  402.86    7.47
   3   0  13  408.79    6.44
  -3   0 -13  413.38    6.47
   3   0  14    1.38    2.55
   3   0  14    2.19    3.16
  -3   0 -14    1.12    1.90
   3   0  15  269.85    6.35
   3   0  15  285.69    7.44
  -3   0 -15  281.57    5.28
   3   0  16   71.75    3.97
   3   0  16   79.99    3.11
  -3   0 -16   75.89    3.12
   3   0  17    3.76    3.04
   3   0  17    1.29    2.36
  -3   0 -17    2.94    3.79
   3   0  18   47.72    3.93
   3   0  18   48.28    3.15
  -3   0 -18   53.19    3.13
   3   0  19   21.08    3.78
   3   0  19   26.10    3.05
  -3   0 -19   29.22    4.84
   3   0  20    6.71    3.55
   3   0  20    3.92    2.85
  -3   0 -20   -1.01    2.72
   3   0  21    8.62    3.84
   3   0  21    7.46    3.15
  -3   0 -21   13.37    5.01
   3   0  22   -1.71    3.89
   3   0  22    5.98    5.32
  -3   0 -22    5.20    3.13
  -3  -1  22   20.97    4.92
  -3  -1  21   63.88    5.37
  -3  -1  20   70.87    5.16
  -3  -1  19    0.16    0.82
  -3  -1  19    1.70    3.66
  -3  -1  18   13.24    1.47
  -3  -1  18   18.70    6.20
  -3  -1  17   24.29    0.98
  -3  -1  17   26.25    3.61
  -3  -1  16  120.45    2.27
  -3  -1  16  134.75    4.88
  -3  -1  15  128.93    1.68
  -3  -1  15  137.78    4.70
  -3  -1  14  526.96    5.85
  -3  -1  14  555.82    9.94
  -3  -1  13   32.06    1.19
  -3  -1  13   29.24    4.83
  -3  -1  12   85.46    1.45
  -3  -1  12   77.70    3.15
  -3  -1  11  180.08    2.11
  -3  -1  11  174.30    3.95
  -3  -1  10    9.04    1.96
  -3  -1   9   10.18    3.00
  -3  -1   8    2.29    1.54
  -3  -1   7   92.73    0.77
  -3  -1   7   91.33    2.16
  -3  -1   6 1894.76   25.02
  -3  -1   6 1810.62   28.62
  -3  -1   6 1800.19   28.87
  -3  -1   5  945.02   10.04
  -3  -1   5  911.86   11.68
  -3  -1   4   22.19    0.51
  -3  -1   4   25.42    1.19
  -3  -1   3  826.48    8.46
  -3  -1   3  819.88    9.55
   3   1  -2    6.42    0.51
  -3  -1   2    6.06    0.53
  -3  -1   2    7.73    0.83
   3   1  -1   15.83    1.06
   3   1  -1   16.99    0.79
  -3  -1   1   19.49    1.11
  -3  -1   1   15.74    1.29
   3   1   0  554.59    5.67
   3   1   0  548.18    5.58
  -3  -1   0  557.50    5.69
  -3  -1   0  563.69    5.66
   3   1   1   25.23    0.92
   3   1   1   27.74    1.19
  -3  -1  -1   29.89    0.96
  -3  -1  -1   26.82    0.74
   3   1   2   28.46    1.65
   3   1   2   28.10    0.72
  -3  -1  -2   29.08    1.07
  -3  -1  -2   30.77    1.17
   3   1   3  458.65    5.22
   3   1   3  445.62    4.30
  -3  -1  -3  461.66    5.27
  -3  -1  -3  456.95    4.43
   3   1   4  448.13    5.34
   3   1   4  428.34    4.25
  -3  -1  -4  447.40    5.39
  -3  -1  -4  443.97    5.11
   3   1   5 2967.74   57.32
   3   1   5 2983.00   53.85
  -3  -1  -5 3029.18   58.47
  -3  -1  -5 3001.94   56.18
   3   1   6 1323.19   19.34
   3   1   6 1312.68   18.25
  -3  -1  -6 1343.04   19.60
  -3  -1  -6 1336.59   18.59
   3   1   7   55.87    1.95
   3   1   7   54.33    1.20
  -3  -1  -7   58.65    1.24
   3   1   8  190.24    3.29
   3   1   8  190.16    2.41
  -3  -1  -8  196.79    2.45
   3   1   9  141.98    3.06
   3   1   9  147.32    2.97
  -3  -1  -9  149.98    3.12
   3   1  10   -4.68    1.82
   3   1  10   -2.51    1.15
  -3  -1 -10   -1.94    1.89
   3   1  11   18.78    2.19
   3   1  11   18.97    2.36
  -3  -1 -11   22.35    1.45
   3   1  12    1.11    2.11
   3   1  12    0.23    1.36
  -3  -1 -12    2.39    1.36
   3   1  13  159.36    4.11
   3   1  13  155.76    3.03
  -3  -1 -13  158.67    3.01
   3   1  14  871.84   18.68
   3   1  14  871.82   13.05
  -3  -1 -14  887.54   13.18
   3   1  15  123.57    4.16
   3   1  15  126.33    4.61
  -3  -1 -15  127.83    3.08
   3   1  16  399.92    8.09
   3   1  16  398.79    8.83
  -3  -1 -16  400.61    8.73
   3   1  17  118.93    4.56
   3   1  17  120.71    5.14
  -3  -1 -17  120.26    3.34
   3   1  18   17.88    3.24
   3   1  18   10.61    3.82
  -3  -1 -18   11.99    3.73
   3   1  19    0.52    3.25
   3   1  19    1.02    3.89
  -3  -1 -19    6.44    2.31
   3   1  20  111.65    5.03
   3   1  20  116.31    6.10
  -3  -1 -20  112.63    3.80
   3   1  21   26.87    3.95
   3   1  21   22.49    3.04
  -3  -1 -21   28.09    2.98
   3   1  22   -4.93    3.63
   3   1  22   -1.75    2.78
  -3  -1 -22    0.14    2.68
  -3  -2  22   10.28    4.67
  -3  -2  21   71.55    9.27
  -3  -2  20   19.36    2.38
  -3  -2  20   38.66    4.57
  -3  -2  19   10.19    1.29
  -3  -2  19    9.29    4.05
  -3  -2  18   48.59    1.76
  -3  -2  18   53.87    4.42
  -3  -2  17    4.40    1.20
  -3  -2  17    8.62    3.47
  -3  -2  16   76.83    2.73
  -3  -2  16   82.04    4.32
  -3  -2  15   60.61    3.85
  -3  -2  14   35.67    3.34
  -3  -2  13 1263.58   22.40
  -3  -2  12  146.39    4.05
  -3  -2  11  142.17    3.64
  -3  -2  10    6.99    1.96
  -3  -2   9  155.67    4.88
  -3  -2   8  785.69   10.84
  -3  -2   7  134.65    2.54
  -3  -2   6  317.55    4.25
  -3  -2   5 1061.72   14.12
  -3  -2   4  978.57   12.28
  -3  -2   3   43.50    0.92
  -3  -2   3   53.73    1.96
  -3  -2   2  774.62    8.45
  -3  -2   2  788.40    8.64
  -3  -2   2  791.07    8.81
  -3  -2   1  417.16    4.24
  -3  -2   1  425.37    4.02
   3   2   0  142.72    1.78
  -3  -2   0  146.56    1.79
  -3  -2   0  144.36    1.39
   3   2   1  580.57    6.31
  -3  -2  -1  595.96    6.50
  -3  -2  -1  594.12    5.41
   3   2   2  285.00    3.20
   3   2   2  277.98    2.23
  -3  -2  -2  291.54    3.25
  -3  -2  -2  281.35    2.53
   3   2   3  522.63    6.06
   3   2   3  519.59    4.46
  -3  -2  -3  510.35    7.23
  -3  -2  -3  521.71    4.86
   3   2   4  711.64    8.75
   3   2   4  729.51    6.84
  -3  -2  -4  715.09    8.75
  -3  -2  -4  724.72    7.30
   3   2   5   37.91    0.58
  -3  -2  -5   38.34    1.54
  -3  -2  -5   37.92    0.95
   3   2   6 1908.29   31.03
   3   2   6 1892.26   26.78
  -3  -2  -6 1906.00   33.21
  -3  -2  -6 1986.37   28.23
   3   2   7 1401.77   23.21
   3   2   7 1384.32   17.65
  -3  -2  -7 1388.21   20.65
  -3  -2  -7 1423.93   19.02
   3   2   8   13.38    1.62
   3   2   8   13.84    1.16
  -3  -2  -8   14.04    1.66
  -3  -2  -8   13.72    0.75
   3   2   9  210.48    3.62
   3   2   9  208.22    3.02
  -3  -2  -9  211.10    3.70
  -3  -2  -9  214.89    3.12
   3   2  10  329.18    5.21
   3   2  10  322.31    3.71
  -3  -2 -10  335.08    5.26
  -3  -2 -10  335.88    4.66
   3   2  11  167.72    3.66
   3   2  11  169.13    3.32
  -3  -2 -11  166.71    3.69
  -3  -2 -11  173.69    2.41
   3   2  12   24.59    2.32
   3   2  12   26.46    1.35
  -3  -2 -12   26.10    2.07
   3   2  13    5.83    2.18
   3   2  13    2.81    1.31
  -3  -2 -13    3.08    1.25
   3   2  14  216.98    4.84
   3   2  14  201.06    3.32
  -3  -2 -14  208.13    4.52
   3   2  15  815.98   14.04
   3   2  15  785.37   13.59
  -3  -2 -15  806.92   11.68
   3   2  16  413.20    8.07
   3   2  16  394.98    8.01
  -3  -2 -16  408.65    7.98
   3   2  17  140.35    7.26
   3   2  17  133.08    4.78
  -3  -2 -17  137.46    3.13
   3   2  18   49.74    3.64
   3   2  18   46.62    2.49
  -3  -2 -18   56.37    2.45
   3   2  19   22.86    3.43
   3   2  19   23.66    2.32
   3   2  20    0.10    3.20
   3   2  20   -2.14    2.19
   3   2  21  130.34    5.44
   3   2  21  127.02    3.97
   3   2  22   29.83    6.81
   3   2  22   35.07    3.01
  -3  -3  22   93.41    6.75
  -3  -3  21   -3.40    1.82
  -3  -3  21   -9.42    7.89
  -3  -3  20   34.20    2.17
  -3  -3  20   40.92    5.07
  -3  -3  19    3.95    1.75
  -3  -3  19   10.02    3.98
  -3  -3  18   77.94    5.03
  -3  -3  17   78.16    7.66
  -3  -3  16   14.29    3.43
  -3  -3  15   87.00    4.32
  -3  -3  14  278.58    6.34
  -3  -3  13   75.76    5.69
   3   3 -12  546.42    9.40
  -3  -3  12  531.66    9.24
   3   3 -11  669.74   10.73
  -3  -3  11  649.04   10.55
   3   3 -10   56.07    2.60
  -3  -3  10   59.81    2.65
   3   3  -9    1.97    1.76
  -3  -3   9    0.39    1.79
   3   3  -8  241.93    3.90
  -3  -3   8  230.02    5.43
   3   3  -7   51.61    1.83
  -3  -3   7   48.42    1.89
   3   3  -6   11.33    1.35
  -3  -3   6   14.56    1.38
   3   3  -5  190.79    2.77
  -3  -3   5  179.17    2.71
  -3  -3   4  108.45    1.88
  -3  -3   3 2940.79   56.63
  -3  -3   2  277.15    3.70
  -3  -3   1 2124.56   33.27
  -3  -3   1 2005.02   31.42
  -3  -3   0  121.47    1.94
  -3  -3   0  125.02    1.66
  -3  -3  -1  340.29    3.96
  -3  -3  -1  352.37    3.00
  -3  -3  -1  336.97    2.78
  -3  -3  -2   88.23    1.87
  -3  -3  -2   93.18    0.85
   3   3   3  885.18   11.16
  -3  -3  -3  876.41   11.09
   3   3   4    6.56    1.32
  -3  -3  -4    7.40    1.31
   3   3   5  246.86    3.50
  -3  -3  -5  259.89    4.92
   3   3   6 1444.73   21.33
  -3  -3  -6 1435.88   21.32
   3   3   7  995.22   13.86
   3   3   7 1012.92   10.88
  -3  -3  -7 1003.80   13.97
   3   3   8 1127.21   16.25
   3   3   8 1094.95   13.11
  -3  -3  -8 1146.76   16.43
   3   3   9   20.97    1.93
   3   3   9   24.35    1.10
  -3  -3  -9   19.01    1.88
   3   3  10  523.17    7.59
   3   3  10  506.87    6.05
  -3  -3 -10  519.65    7.58
   3   3  11  168.31    3.60
   3   3  11  164.44    2.08
  -3  -3 -11  157.26    5.17
   3   3  12  254.18    4.78
   3   3  12  250.93    3.10
  -3  -3 -12  258.10    4.82
   3   3  13    5.42    2.27
   3   3  13    7.71    1.14
  -3  -3 -13    6.11    3.81
   3   3  14   49.12    2.90
   3   3  14   42.51    2.43
  -3  -3 -14   49.01    2.90
   3   3  15   -0.06    2.45
   3   3  15    3.63    2.13
   3   3  16  168.28    4.65
   3   3  16  160.08    3.01
   3   3  17  199.05    5.37
   3   3  17  195.84    3.56
   3   3  18   56.90    3.71
   3   3  18   53.51    2.27
   3   3  19   42.01    3.69
   3   3  19   44.22    2.32
   3   3  20   67.53    6.82
   3   3  20   66.86    2.70
   3   3  21   65.16    4.19
   3   3  21   52.84    2.79
   3   3  22   78.02    4.66
   3   3  22   81.09    4.81
  -3  -4  21  121.13    4.01
  -3  -4  21  128.97    7.25
  -3  -4  20    3.80    4.62
  -3  -4  19   36.53    4.99
  -3  -4  18    2.09    3.89
   3   4 -17   -4.12    3.71
  -3  -4  17   -1.58    3.65
   3   4 -16   38.69    4.04
  -3  -4  16   42.72    3.93
   3   4 -15    9.46    3.21
  -3  -4  15   10.07    5.45
   3   4 -14   54.05    5.97
  -3  -4  14   48.45    3.63
   3   4 -13  379.79    7.63
  -3  -4  13  372.83    7.52
   3   4 -12  111.34    3.85
  -3  -4  12  103.82    3.85
   3   4 -11  580.90    9.69
  -3  -4  11  560.64    9.34
   3   4 -10  261.79    5.01
  -3  -4  10  258.29    4.89
   3   4  -9   33.98    3.59
  -3  -4   9   27.27    2.20
   3   4  -8    9.67    3.04
  -3  -4   8   11.06    1.79
   3   4  -7  486.47    6.73
  -3  -4   7  466.27    6.51
   3   4  -6    6.22    1.43
  -3  -4   6    5.12    1.38
   3   4  -5    1.71    1.19
  -3  -4   5    1.80    1.21
   3   4  -4   50.21    1.44
  -3  -4   4   51.49    1.44
   3   4  -3  692.67    8.09
  -3  -4   3  683.44    9.24
   3   4  -2 1986.15   30.65
  -3  -4   2 1977.11   30.69
   3   4  -1  528.65    5.42
  -3  -4   1  516.78    5.32
   3   4   0  794.66    8.32
  -3  -4   0  793.73    8.36
   3   4   1   87.43    1.15
  -3  -4  -1   85.92    1.96
  -3  -4  -1   85.04    1.16
  -3  -4  -2    9.49    1.35
  -3  -4  -2    6.98    0.24
  -3  -4  -3   42.25    1.73
  -3  -4  -4  319.25    4.30
  -3  -4  -5  128.93    2.50
  -3  -4  -6  762.55   10.19
   3   4   7  171.89    3.20
  -3  -4  -7  167.08    3.18
   3   4   8   39.46    2.12
   3   4   8   40.63    0.45
  -3  -4  -8   43.98    2.06
   3   4   9  971.95   16.80
   3   4   9  921.27   10.12
   3   4   9  941.97   10.57
  -3  -4  -9  931.30   13.65
   3   4  10   31.82    2.26
   3   4  10   32.23    0.64
   3   4  10   32.26    0.74
  -3  -4 -10   34.78    2.17
   3   4  11   75.38    2.70
   3   4  11   66.23    1.01
   3   4  11   65.46    1.62
  -3  -4 -11   66.48    2.72
   3   4  12  154.33    3.78
   3   4  12  151.82    2.35
   3   4  12  151.65    2.56
  -3  -4 -12  163.85    5.71
   3   4  13  631.43    9.99
   3   4  13  605.92    7.01
   3   4  13  612.75    8.27
  -3  -4 -13  618.49   10.03
   3   4  14    6.91    2.34
   3   4  14    2.94    0.94
   3   4  14    3.11    1.73
  -3  -4 -14    3.97    2.31
   3   4  15   46.83    2.96
   3   4  15   42.47    1.37
   3   4  15   42.45    2.31
  -3  -4 -15   41.90    2.94
   3   4  16   23.54    2.81
   3   4  16   20.40    1.28
   3   4  16   20.74    1.43
  -3  -4 -16   26.86    2.84
   3   4  17  254.62    5.84
   3   4  17  243.62    3.64
   3   4  17  244.79    3.85
   3   4  18  175.14    4.98
   3   4  18  160.49    2.98
   3   4  18  166.50    3.22
   3   4  19    6.99    3.03
   3   4  19    4.17    1.56
   3   4  19    9.39    1.69
   3   4  20   43.21    3.66
   3   4  20   37.04    2.06
   3   4  21   38.59    3.78
   3   4  21   30.53    3.46
   3   4  21   37.03    2.24
   3   5 -20  176.48    8.33
  -3  -5  20  155.03   12.96
   3   5 -19   -1.50    4.50
  -3  -5  19    9.28    4.46
   3   5 -18   33.56    4.78
  -3  -5  18   32.50    4.67
   3   5 -17   12.91    4.09
  -3  -5  17   13.95    4.05
   3   5 -16   57.10    4.51
  -3  -5  16   61.89    4.51
   3   5 -15   19.27    3.57
  -3  -5  15   20.53    3.60
   3   5 -14   24.71    3.34
  -3  -5  14   16.95    3.33
   3   5 -13    3.34    2.89
  -3  -5  13    7.20    2.89
   3   5 -12  513.64    9.27
  -3  -5  12  472.72    8.86
   3   5 -11  184.52    4.73
  -3  -5  11  177.62    4.58
   3   5 -10  197.95    4.57
  -3  -5  10  194.91    4.43
   3   5  -9  332.96    5.88
  -3  -5   9  312.52    5.63
   3   5  -8   33.49    2.27
  -3  -5   8   34.79    2.20
   3   5  -7   65.98    2.36
  -3  -5   7   66.36    2.36
   3   5  -6  263.90    4.15
  -3  -5   6  265.06    4.13
   3   5  -5  109.43    3.49
  -3  -5   5  101.78    3.49
   3   5  -4   70.51    1.80
  -3  -5   4   68.71    1.77
   3   5  -3  166.03    2.45
  -3  -5   3  168.45    3.32
   3   5  -2    1.92    0.95
  -3  -5   2    2.63    1.56
   3   5  -1 2209.04   37.66
  -3  -5   1 2226.39   37.51
   3   5   0  607.24    6.46
  -3  -5   0  606.07    6.32
   3   5   1  120.59    1.34
  -3  -5  -1  120.69    1.68
   3   5   2    3.88    0.43
  -3  -5  -2    5.25    1.53
  -3  -5  -2    2.54    0.64
   3   5   3  521.94    4.52
  -3  -5  -3  540.32    7.23
  -3  -5  -3  540.15    4.51
   3   5   4   78.77    0.65
  -3  -5  -4   83.70    3.69
  -3  -5  -5  571.84    7.78
  -3  -5  -6  314.49    4.87
  -3  -5  -7  600.68    8.67
   3   5   8  185.41    1.49
  -3  -5  -8  198.08    5.47
   3   5   9    1.91    0.57
  -3  -5  -9   -1.05    1.93
   3   5  10  388.48    3.51
   3   5  10  403.03    4.11
  -3  -5 -10  406.89    6.46
   3   5  11    4.37    0.88
   3   5  11    6.26    0.97
  -3  -5 -11    8.41    2.09
   3   5  12   83.92    1.19
   3   5  12   84.70    1.29
  -3  -5 -12   88.99    3.11
   3   5  13   50.98    1.57
   3   5  13   51.69    1.19
  -3  -5 -13   56.25    2.90
   3   5  14  400.23    4.55
   3   5  14  407.93    4.78
  -3  -5 -14  427.57   10.39
   3   5  15  132.49    2.76
   3   5  15  136.95    2.98
  -3  -5 -15  139.65    4.15
   3   5  16   19.18    1.17
   3   5  16   20.27    1.30
  -3  -5 -16   14.71    2.87
   3   5  17    2.34    1.11
   3   5  17    2.31    1.22
  -3  -5 -17    0.38    2.71
   3   5  18   47.87    1.84
  -3  -5 -18   58.34    3.60
   3   5  19   95.80    2.23
   3   5  19   95.32    3.50
   3   6 -19   92.72    6.54
  -3  -6  19  102.13   10.81
   3   6 -18   34.01    5.07
  -3  -6  18   37.78    5.19
   3   6 -17    6.13    4.06
  -3  -6  17    8.07    4.16
   3   6 -16    7.64    6.21
  -3  -6  16   -3.06    3.71
   3   6 -15   64.73    4.62
  -3  -6  15   62.40    4.47
   3   6 -14    9.77    3.37
  -3  -6  14    2.09    3.34
   3   6 -13  178.22    5.39
  -3  -6  13  172.07    5.43
   3   6 -12   86.48    4.07
  -3  -6  12   84.26    4.03
   3   6 -11  446.35    8.72
  -3  -6  11  446.12    8.42
   3   6 -10  105.92    3.78
  -3  -6  10  102.23    3.72
   3   6  -9    0.31    3.76
  -3  -6   9    2.58    3.72
   3   6  -8 1081.95   17.85
  -3  -6   8 1064.93   17.45
   3   6  -7    4.69    1.90
  -3  -6   7    2.97    1.94
   3   6  -6  106.93    4.27
  -3  -6   6  101.45    2.70
   3   6  -5   26.80    1.84
  -3  -6   5   27.33    1.83
   3   6  -4  554.16    7.60
  -3  -6   4  549.51    9.12
   3   6  -3  366.51    6.23
  -3  -6   3  355.75    4.72
   3   6  -2   20.58    1.31
  -3  -6   2   17.12    1.24
   3   6  -1   12.90    1.14
  -3  -6   1   12.71    1.07
   3   6   0  708.13    9.31
  -3  -6   0  695.31    8.89
   3   6   1  338.80    3.66
  -3  -6  -1  336.09    4.12
   3   6   2   20.21    1.27
  -3  -6  -2   21.00    1.11
   3   6   3  161.88    1.70
  -3  -6  -3  158.13    3.44
  -3  -6  -3  153.63    1.89
   3   6   4  501.77    4.80
  -3  -6  -4  506.84    7.53
  -3  -6  -4  515.59    5.05
   3   6   5  259.33    2.26
  -3  -6  -5  248.87    4.46
  -3  -6  -5  256.92    2.08
   3   6   6  293.96    2.77
  -3  -6  -6  289.30    4.95
   3   6   7  286.24    2.38
   3   6   7  280.63    2.27
  -3  -6  -7  287.25    5.13
   3   6   8   15.90    0.43
   3   6   8   16.41    0.44
  -3  -6  -8   17.14    3.72
   3   6   9   46.13    0.68
   3   6   9   46.22    0.95
  -3  -6  -9   47.52    2.65
   3   6  10  441.58    4.66
   3   6  10  440.58    4.67
  -3  -6 -10  464.18    7.58
   3   6  11  120.92    1.79
   3   6  11  119.60    1.85
  -3  -6 -11  128.23    5.54
   3   6  12   49.65    1.38
   3   6  12   50.17    0.99
  -3  -6 -12   57.02    2.87
   3   6  13  129.69    2.19
   3   6  13  130.57    2.32
  -3  -6 -13  142.04    3.96
   3   6  14    2.60    1.22
   3   6  14   -0.32    0.84
  -3  -6 -14   -0.66    4.16
   3   6  15  442.14    6.31
  -3  -6 -15  468.84    8.70
   3   6  16  183.69    3.34
  -3  -6 -16  200.17    5.17
   3   6  17    0.28    1.00
   3   6  17    1.42    1.10
  -3  -6 -17    3.44    4.46
  -3  -6 -18    0.85    2.83
  -3  -6 -19   11.17    3.19
   3   7 -18  131.60   11.42
  -3  -7  18  120.26   11.73
   3   7 -17   12.55    4.69
  -3  -7  17   12.42    7.83
   3   7 -16  -10.71    4.28
  -3  -7  16  -11.31    6.91
   3   7 -15   -3.40    3.80
  -3  -7  15    3.38    6.21
   3   7 -14  118.79    5.54
  -3  -7  14  117.71    8.58
   3   7 -13    8.21    3.49
  -3  -7  13    6.35    3.44
   3   7 -12    6.73    3.26
  -3  -7  12   13.47    3.18
   3   7 -11   47.72    3.58
  -3  -7  11   48.59    3.53
   3   7 -10  319.79    6.80
  -3  -7  10  316.25    6.82
   3   7  -9  219.77    5.31
  -3  -7   9  217.87    5.28
   3   7  -8   25.78    4.37
  -3  -7   8   25.68    4.31
   3   7  -7  403.66    6.97
  -3  -7   7  396.91    6.77
   3   7  -6   53.07    2.63
  -3  -7   6   61.06    2.55
   3   7  -5   98.04    4.25
  -3  -7   5   88.93    2.63
   3   7  -4   38.48    2.06
  -3  -7   4   37.32    1.95
   3   7  -3  284.72    4.39
  -3  -7   3  281.32    4.18
   3   7  -2  133.42    2.56
  -3  -7   2  132.55    2.44
   3   7  -1    9.40    1.30
  -3  -7   1   11.71    1.24
   3   7   0   46.27    2.35
  -3  -7   0   44.74    1.35
   3   7   1  206.06    2.74
  -3  -7  -1  203.71    2.54
   3   7   2  326.15    4.66
  -3  -7  -2  314.17    4.19
   3   7   3    1.99    0.84
  -3  -7  -3    2.10    1.17
   3   7   4   80.07    1.32
  -3  -7  -4   82.14    3.02
  -3  -7  -4   77.09    1.62
   3   7   5  175.58    2.54
  -3  -7  -5  173.91    4.15
  -3  -7  -5  173.25    1.77
   3   7   6  191.52    2.52
  -3  -7  -6  180.42    6.32
   3   7   7    5.70    0.96
  -3  -7  -7    2.71    2.31
   3   7   8  274.92    3.17
  -3  -7  -8  282.78    5.66
   3   7   9   10.71    0.64
   3   7   9    8.43    0.90
  -3  -7  -9   12.50    4.25
   3   7  10  335.57    3.44
  -3  -7 -10  344.48    6.50
   3   7  11    5.66    0.67
   3   7  11    5.65    0.61
  -3  -7 -11    5.31    2.51
   3   7  12   38.46    1.43
  -3  -7 -12   44.38    4.92
   3   7  13   20.10    1.34
   3   7  13   23.43    0.88
  -3  -7 -13   27.56    2.87
   3   7  14   64.99    1.31
  -3  -7 -14   75.51    3.57
  -3  -7 -15   26.90    5.02
  -3  -7 -16  216.73    5.71
  -3  -7 -17  128.39    4.68
  -3  -7 -18    2.07    2.97
   3   8 -16   30.81    8.52
  -3  -8  16   36.35    5.16
   3   8 -15    1.08    4.15
  -3  -8  15    1.52    4.00
   3   8 -14   10.01    4.20
  -3  -8  14   12.52    4.10
   3   8 -13  142.35    8.88
  -3  -8  13  114.46    5.57
   3   8 -12   18.29    3.84
  -3  -8  12   26.30    3.80
   3   8 -11    2.07    3.13
  -3  -8  11    4.84    3.11
   3   8 -10   72.34    3.91
  -3  -8  10   62.85    6.24
   3   8  -9  118.05    4.35
  -3  -8   9  115.78    4.17
   3   8  -8  269.19    6.12
  -3  -8   8  271.13    5.98
   3   8  -7   46.68    3.07
  -3  -8   7   41.98    4.69
   3   8  -6   71.24    3.13
  -3  -8   6   73.19    2.94
   3   8  -5   -0.23    2.07
  -3  -8   5   -1.88    3.19
   3   8  -4   30.06    3.61
  -3  -8   4   27.94    2.06
   3   8  -3   22.87    2.10
  -3  -8   3   30.86    1.94
   3   8  -2  883.86   13.16
  -3  -8   2  844.02   12.17
   3   8  -1  225.20    3.72
  -3  -8   1  222.23    4.79
   3   8   0   12.23    1.54
  -3  -8   0   15.40    1.34
   3   8   1   35.94    2.47
  -3  -8  -1   34.31    1.37
   3   8   2  104.46    2.08
  -3  -8  -2  103.16    2.64
   3   8   3  315.63    5.02
  -3  -8  -3  308.09    3.66
  -3  -8  -4    7.72    2.55
  -3  -8  -4    2.09    1.42
   3   8   5  100.08    2.40
  -3  -8  -5   99.19    5.78
  -3  -8  -5  102.65    2.13
   3   8   6  213.69    2.57
  -3  -8  -6  217.34    5.08
  -3  -8  -6  211.88    2.36
   3   8   7  461.26    5.17
  -3  -8  -7  465.74    8.49
   3   8   8   10.02    0.87
  -3  -8  -8   10.16    2.75
   3   8   9  117.63    2.31
  -3  -8  -9  116.92    4.13
   3   8  10   92.41    1.48
  -3  -8 -10   90.77    3.86
   3   8  11   71.59    1.33
  -3  -8 -11   77.82    3.75
  -3  -8 -12   91.56    4.04
  -3  -8 -13    0.45    4.67
  -3  -8 -14    6.03    2.90
  -3  -8 -15   30.23    3.36
  -3  -8 -16   15.20    5.25
   3   9 -14   19.65    4.55
  -3  -9  14   13.20    4.40
   3   9 -13   12.31    4.07
  -3  -9  13   -2.41    3.96
   3   9 -12  158.87    6.36
  -3  -9  12  149.25    9.76
   3   9 -11   62.55    4.63
  -3  -9  11   60.82    4.46
   3   9 -10   -3.60    3.34
  -3  -9  10   -0.34    3.08
   3   9  -9   71.53    4.13
  -3  -9   9   67.53    3.87
   3   9  -8   18.27    3.13
  -3  -9   8   12.05    4.81
   3   9  -7  140.71    4.55
  -3  -9   7  139.03    4.27
   3   9  -6   10.56    2.66
  -3  -9   6   10.75    4.09
   3   9  -5   -0.97    2.37
  -3  -9   5    5.42    2.14
   3   9  -4   29.97    2.53
  -3  -9   4   21.82    3.73
   3   9  -3  159.53    3.83
  -3  -9   3  159.62    3.54
   3   9  -2   30.39    3.67
  -3  -9   2   32.27    2.08
   3   9  -1  283.28    4.86
  -3  -9   1  272.82    4.45
   3   9   0  191.56    3.61
  -3  -9   0  195.15    3.38
   3   9   1   94.67    3.57
  -3  -9  -1   87.52    2.11
   3   9   2   14.88    1.54
  -3  -9  -2   14.32    1.34
   3   9   3   -4.96    2.00
  -3  -9  -3    4.20    1.84
   3   9   4   68.79    1.82
  -3  -9  -4   70.30    3.89
  -3  -9  -4   68.77    1.63
   3   9   5   -0.11    1.87
  -3  -9  -5    3.56    2.92
  -3  -9  -5    3.07    0.99
   3   9   6   33.91    1.41
  -3  -9  -6   37.82    3.41
  -3  -9  -6   33.44    1.17
   3   9   7   33.86    2.14
  -3  -9  -7   25.25    5.68
   3   9   8  404.38    5.02
  -3  -9  -8  383.07    8.23
  -3  -9  -9   15.62    3.35
  -3  -9 -10   47.62    3.75
  -3  -9 -11   26.89    3.49
  -3  -9 -12    4.35    5.13
  -3  -9 -13   49.98    3.80
  -3  -9 -14    0.67    3.07
   3  10 -11   45.01    7.60
  -3 -10  11   39.59    4.44
   3  10 -10   79.77    4.97
  -3 -10  10   76.14    4.71
   3  10  -9   20.83    3.73
  -3 -10   9   20.04    5.75
   3  10  -8   23.83    5.86
  -3 -10   8   26.40    3.35
   3  10  -7   39.01    3.68
  -3 -10   7   52.08    3.47
   3  10  -6   10.30    2.93
  -3 -10   6   11.65    2.70
   3  10  -5   68.24    3.45
  -3 -10   5   61.95    3.27
   3  10  -4   -2.22    2.38
  -3 -10   4    0.10    2.20
   3  10  -3   17.30    2.46
  -3 -10   3   19.82    3.79
   3  10  -2  140.58    5.60
  -3 -10   2  142.76    3.54
   3  10  -1   67.34    2.79
  -3 -10   1   67.39    2.58
   3  10   0  109.84    3.09
  -3 -10   0  108.06    2.82
   3  10   1  325.41    7.16
  -3 -10  -1  324.15    5.08
   3  10   2   18.13    1.84
  -3 -10  -2   20.13    1.68
   3  10   3   -1.36    1.55
  -3 -10  -3   -0.29    1.35
   3  10   4   22.68    2.73
  -3 -10  -4   19.34    3.72
  -3 -10  -4   18.32    1.47
   3  10   5   27.84    1.80
  -3 -10  -5   25.87    3.86
  -3 -10  -5   30.45    2.20
   3  10   6    9.90    1.46
  -3 -10  -6    2.61    3.54
  -3 -10  -6    8.25    1.12
  -3 -10  -7   -2.17    3.35
  -3 -10  -8   12.70    3.55
  -3 -10  -9  211.38    9.70
  -3 -10 -10  103.97    5.05
  -3 -10 -11   15.99    3.83
   3  11  -5   18.11    3.06
  -3 -11   5   22.84    4.81
   3  11  -4    5.52    4.34
  -3 -11   4    4.44    2.55
   3  11  -3   -4.86    2.47
  -3 -11   3    4.46    2.28
   3  11  -2   -0.12    2.31
  -3 -11   2    1.46    2.18
   3  11  -1  107.50    5.42
  -3 -11   1   98.82    3.28
   3  11   0   24.45    2.66
  -3 -11   0   32.45    2.26
   3  11   1   40.01    2.63
  -3 -11  -1   37.54    2.28
   3  11   2   76.15    4.52
  -3 -11  -2   74.51    2.56
   3  11   3   14.46    2.11
  -3 -11  -3   16.11    1.73
  -3 -11  -4   -4.21    3.97
  -3 -11  -5    1.81    6.47
   4  -7  -8    3.13    6.90
  -4   7   8    7.39    4.33
   4  -7  -7   42.12    4.65
  -4   7   7   49.45    4.93
   4  -7  -6   23.10    4.29
  -4   7   6   24.47    4.51
   4  -7  -5   16.59    4.21
  -4   7   5   16.27    4.35
   4  -7  -4   59.48    4.91
  -4   7   4   57.45    8.18
   4  -7  -3    4.18    4.05
  -4   7   3   11.38    4.18
   4  -7  -2   57.36    4.92
  -4   7   2   53.00    5.07
   4  -7  -1   20.26    4.41
  -4   7   1   24.91    4.56
   4  -7   0  129.90    6.13
  -4   7   0  120.77    6.17
   4  -7   1   38.53    4.83
  -4   7  -1   31.86    4.97
   4  -7   2  366.40    9.91
  -4   7  -2  362.63    9.98
   4  -7   3    3.49    4.40
  -4   7  -3    8.69    4.42
   4  -7   4    5.91    4.34
  -4   7  -4    6.75    4.52
   4  -7   5    4.47    4.46
  -4   7  -5    9.84    4.53
   4  -7   6    0.24    7.61
  -4   7  -6    6.80    4.59
   4  -7   7   32.88    5.06
  -4   7  -7   26.99    5.26
   4  -7   8   -2.94    4.59
  -4   7  -8    0.64    4.73
  -4   6  12   19.47    7.18
  -4   6  11   20.67    4.27
  -4   6  10   20.09    4.13
   4  -6  -9    5.52    3.65
  -4   6   9    2.50    6.32
   4  -6  -8  319.85   12.30
  -4   6   8  329.20    8.60
   4  -6  -7   62.67    4.62
  -4   6   7   65.10    4.81
   4  -6  -6   64.65    4.51
  -4   6   6   72.60    4.63
   4  -6  -5   67.28    4.48
  -4   6   5   64.89    4.61
   4  -6  -4    0.55    3.38
  -4   6   4    6.59    5.90
   4  -6  -3   59.43    7.04
  -4   6   3   57.84    4.44
   4  -6  -2    9.21    3.54
  -4   6   2    2.95    3.59
   4  -6  -1   22.05    3.77
  -4   6   1   17.04    3.83
   4  -6   0   50.12    4.32
  -4   6   0   48.94    4.34
   4  -6   1  344.66    8.54
  -4   6  -1  339.09    8.64
   4  -6   2   12.40    3.88
  -4   6  -2    1.97    6.68
   4  -6   3  431.44   10.13
  -4   6  -3  441.12   10.46
   4  -6   4   75.75    5.12
  -4   6  -4   85.65    8.62
   4  -6   5    0.52    6.25
  -4   6  -5   -1.87    3.89
   4  -6   6   -0.63    3.84
  -4   6  -6    8.38    3.96
   4  -6   7   19.62    4.35
  -4   6  -7   29.47    4.43
   4  -6   8   59.61    5.14
  -4   6  -8   62.75    5.04
   4  -6   9   -1.93    4.10
  -4   6  -9    3.39    4.26
   4  -6  10    7.48    4.29
  -4   6 -10    6.73    4.53
   4  -6  11   67.47    5.77
  -4   6 -11   60.44    5.71
   4  -6  12  180.42    7.99
  -4   6 -12  197.06    8.25
  -4   5  15   73.55    5.16
  -4   5  14   18.19    4.19
  -4   5  13    5.66    3.81
  -4   5  12   29.94    3.98
  -4   5  11    0.48    3.51
  -4   5  10   20.64    3.75
   4  -5  -9    6.68    1.21
   4  -5  -9    8.77    3.32
  -4   5   9    5.46    3.42
   4  -5  -8    0.93    3.19
  -4   5   8    2.37    3.36
   4  -5  -7  411.99    8.83
  -4   5   7  414.77    9.04
   4  -5  -6  349.72    7.78
  -4   5   6  358.30   12.11
   4  -5  -5   64.99    4.01
  -4   5   5   51.36    4.15
   4  -5  -4  279.69    6.76
  -4   5   4  287.29   10.14
   4  -5  -3    9.54    5.38
  -4   5   3   17.51    3.28
   4  -5  -2    3.94    2.95
  -4   5   2    0.30    5.08
   4  -5  -1   41.99    3.60
  -4   5   1   39.87    3.60
   4  -5   0   19.01    3.33
  -4   5   0   21.02    3.41
   4  -5   1    5.69    3.19
  -4   5  -1    7.07    3.22
   4  -5   2  511.51   14.19
  -4   5  -2  510.45   10.26
   4  -5   3    6.82    3.27
  -4   5  -3    1.63    3.38
   4  -5   4  501.77   14.34
  -4   5  -4  507.45   10.54
   4  -5   5  221.58    6.42
  -4   5  -5  232.90    6.57
   4  -5   6   40.04    6.37
  -4   5  -6   32.55    3.98
   4  -5   7    8.51    3.38
  -4   5  -7    0.60    3.53
   4  -5   8   87.81    4.73
  -4   5  -8   82.82    8.01
   4  -5   9   10.16    3.60
  -4   5  -9    3.71    3.74
   4  -5  10   11.27    3.80
  -4   5 -10    5.31    3.83
   4  -5  11   -1.23    3.76
  -4   5 -11    0.03    3.89
   4  -5  12    3.83    6.79
  -4   5 -12    2.58    4.19
   4  -5  13  354.57   10.13
  -4   5 -13  361.47    9.99
   4  -5  14   -3.29    4.58
  -4   5 -14    9.88    4.39
   4  -5  15   44.61    6.08
   4  -5  15   45.63    5.54
  -4   5 -15   48.79    9.05
  -4   4  17  106.34    6.06
  -4   4  17  112.55    5.88
  -4   4  16  193.52    7.09
  -4   4  16  190.21    7.00
  -4   4  15   18.09    7.06
  -4   4  14  285.30    7.94
  -4   4  13   56.25    4.38
  -4   4  12    2.51    3.30
  -4   4  11   50.27    3.97
  -4   4  10   15.18    3.30
   4  -4  -9   48.08    0.74
  -4   4   9   53.31    3.64
   4  -4  -8  168.41    5.06
  -4   4   8  169.31    7.81
   4  -4  -7    3.33    2.80
  -4   4   7   -3.19    2.83
   4  -4  -6  513.87   13.15
  -4   4   6  523.03    9.58
   4  -4  -5  530.14    9.70
  -4   4   5  550.54    9.97
   4  -4  -4   43.22    3.16
  -4   4   4   44.18    3.44
   4  -4  -3    5.50    4.48
  -4   4   3    6.73    2.71
   4  -4  -2   98.93    3.76
  -4   4   2   90.55    6.04
   4  -4  -1  137.38    4.26
  -4   4   1  141.70    4.32
   4  -4   0   86.89    5.80
  -4   4   0   85.81    3.67
   4  -4   1    4.43    2.69
  -4   4  -1    6.22    4.40
   4  -4   2   35.42    3.11
  -4   4  -2   28.49    3.07
   4  -4   3  444.26    8.27
  -4   4  -3  446.57    8.40
   4  -4   4   18.68    2.94
  -4   4  -4   21.67    5.06
   4  -4   5  287.29    6.29
  -4   4  -5  292.43    6.46
   4  -4   6  263.89    6.14
  -4   4  -6  266.88    6.30
   4  -4   7  107.91    4.26
  -4   4  -7  101.54    7.02
   4  -4   8    6.70    3.05
  -4   4  -8    7.73    3.17
   4  -4   9   65.30    3.99
  -4   4  -9   69.41    4.04
   4  -4  10  107.76    7.38
  -4   4 -10  105.43    7.50
   4  -4  11   17.82    3.53
  -4   4 -11   20.45    3.62
   4  -4  12   -7.54    3.46
  -4   4 -12    1.52    3.46
   4  -4  13   21.18    3.98
  -4   4 -13   20.56    4.01
   4  -4  14  399.57   11.54
   4  -4  14  420.64   15.03
  -4   4 -14  415.24   10.30
   4  -4  15    7.20    4.66
   4  -4  15   -0.50    4.02
  -4   4 -15    1.63    6.70
   4  -4  16   44.15    5.96
   4  -4  16   58.04    5.17
  -4   4 -16   54.33    5.09
   4  -4  17   13.46    5.35
   4  -4  17   11.03    4.56
  -4   4 -17   18.98    4.46
  -4   3  18   -7.22    4.10
  -4   3  18   -3.58    4.00
  -4   3  17   -0.73    3.82
  -4   3  17    0.76    3.73
  -4   3  16   52.31    4.68
  -4   3  16   51.49    4.57
  -4   3  15  311.42    8.07
  -4   3  15  299.23    8.15
  -4   3  14   10.92    3.58
  -4   3  13  209.73    9.53
  -4   3  12  116.46    4.72
  -4   3  11   -2.27    2.98
  -4   3  10   58.54    3.53
  -4   3   9   70.02    3.55
   4  -3  -8   -0.13    2.54
  -4   3   8    0.84    2.55
   4  -3  -7    3.80    2.51
  -4   3   7    7.02    2.58
   4  -3  -6  126.90    3.85
  -4   3   6  138.29    3.97
   4  -3  -5  111.66    3.69
  -4   3   5  117.08    3.95
   4  -3  -4 1699.63   34.62
  -4   3   4 1717.63   30.63
   4  -3  -3   41.62    2.89
  -4   3   3   42.41    2.96
   4  -3  -2   99.67    3.33
  -4   3   2  100.41    5.48
   4  -3  -1   87.69    3.19
  -4   3   1   87.44    3.19
   4  -3   0  300.55    5.51
  -4   3   0  305.45    5.63
   4  -3   1  120.62    3.54
  -4   3  -1  119.19    3.57
   4  -3   2  340.04    5.96
  -4   3  -2  341.44    8.54
   4  -3   3   49.17    4.61
  -4   3  -3   51.76    2.89
   4  -3   4  394.20    6.81
  -4   3  -4  399.50    6.91
   4  -3   5   92.31    3.32
  -4   3  -5   93.07    3.52
   4  -3   6  302.48    5.85
  -4   3  -6  290.68    6.09
   4  -3   7  810.84   13.65
  -4   3  -7  836.72   14.13
   4  -3   8  109.17    3.97
  -4   3  -8  118.51    4.04
   4  -3   9   61.26    3.46
  -4   3  -9   67.45    3.48
   4  -3  10  173.61    4.99
  -4   3 -10  176.72    7.62
   4  -3  11  221.20    6.47
   4  -3  11  207.19    5.47
  -4   3 -11  211.77    5.60
   4  -3  12    6.18    3.68
   4  -3  12    9.76    3.11
  -4   3 -12   13.52    3.02
   4  -3  13    0.96    3.85
   4  -3  13    3.13    3.03
  -4   3 -13    4.15    3.07
   4  -3  14    5.44    6.88
   4  -3  14    7.89    3.24
  -4   3 -14    5.30    3.31
   4  -3  15  247.96    8.28
   4  -3  15  248.69   10.51
  -4   3 -15  240.43    6.91
   4  -3  16   63.21    5.51
   4  -3  16   70.68    7.64
  -4   3 -16   57.74    7.51
   4  -3  17   14.91    4.92
   4  -3  17   16.97    4.04
  -4   3 -17    9.20    3.90
   4  -3  18   64.23    9.84
   4  -3  18   58.83    5.08
  -4   3 -18   63.32    4.94
  -4   2  19    7.15    6.80
  -4   2  19   -0.44    6.90
  -4   2  18   -5.40    6.62
  -4   2  18   -7.52    4.01
  -4   2  17   10.29    3.81
  -4   2  17    8.49    6.35
  -4   2  16   -3.18    3.55
  -4   2  16    7.79    3.42
  -4   2  15   96.26    4.81
  -4   2  15   87.72    7.37
  -4   2  14  454.20    9.64
  -4   2  14  449.99    9.54
  -4   2  13  191.22    5.65
  -4   2  12  202.00    8.34
  -4   2  11  180.84    4.98
  -4   2  10    3.86    2.64
  -4   2   9  107.87    3.69
  -4   2   8  214.39    4.83
   4  -2  -7  123.01    3.57
  -4   2   7  129.82    3.64
   4  -2  -6  124.58    1.21
   4  -2  -6  123.86    3.47
  -4   2   6  125.82    3.51
   4  -2  -5  115.19    1.38
   4  -2  -5  109.06    3.23
  -4   2   5  112.85    3.27
   4  -2  -4  358.57    3.86
   4  -2  -4  351.15    5.79
  -4   2   4  352.48    5.89
   4  -2  -3 1576.66   26.19
  -4   2   3 1622.44   26.89
   4  -2  -2   39.24    3.68
  -4   2   2   32.45    2.34
   4  -2  -1  136.99    3.15
  -4   2   1  142.25    3.20
   4  -2   0   15.24    1.94
  -4   2   0   17.48    2.03
   4  -2   1  798.12   11.53
  -4   2  -1  807.97   11.73
   4  -2   2    7.12    1.85
  -4   2  -2    3.58    1.86
   4  -2   3  125.50    4.58
  -4   2  -3  124.52    3.12
   4  -2   4  200.30    3.77
  -4   2  -4  197.73    3.91
   4  -2   5  454.29    7.04
  -4   2  -5  457.79    9.44
   4  -2   6  644.37   12.35
  -4   2  -6  645.42   12.56
   4  -2   7   30.24    2.79
   4  -2   7   28.85    2.41
  -4   2  -7   27.82    2.46
   4  -2   8  445.90    8.26
   4  -2   8  432.36    7.16
  -4   2  -8  441.55    7.27
   4  -2   9   24.53    3.08
   4  -2   9   29.59    2.55
  -4   2  -9   28.78    2.53
   4  -2  10    6.06    2.88
   4  -2  10    0.85    3.87
  -4   2 -10    6.84    2.36
   4  -2  11  140.17    7.73
   4  -2  11  134.79    4.04
  -4   2 -11  132.08    6.17
   4  -2  12  399.96    8.75
   4  -2  12  393.67    7.53
  -4   2 -12  396.69    7.46
   4  -2  13    9.22    3.50
   4  -2  13    4.26    4.48
  -4   2 -13    7.09    2.66
   4  -2  14   28.36    4.02
   4  -2  14   20.88    3.05
  -4   2 -14   19.10    3.05
   4  -2  15    7.50    6.55
   4  -2  15    7.21    3.04
  -4   2 -15    6.97    2.96
   4  -2  16   47.82    4.76
   4  -2  16   46.76    3.79
  -4   2 -16   44.52    3.66
   4  -2  17  142.47    6.70
   4  -2  17  140.18    5.40
  -4   2 -17  150.36    8.29
   4  -2  18   20.88    5.01
   4  -2  18   30.80    6.32
  -4   2 -18   27.49    3.89
   4  -2  19    8.71    8.10
   4  -2  19   27.18    6.53
  -4   2 -19   20.99    3.82
  -4   1  20    1.47    4.31
  -4   1  20    4.55    4.30
  -4   1  19   10.20    4.09
  -4   1  19    9.74    4.18
  -4   1  18    5.43    3.86
  -4   1  18    5.93    3.89
  -4   1  17   75.70    4.74
  -4   1  17   67.54    4.64
  -4   1  16   31.84    3.77
  -4   1  16   32.00    3.92
  -4   1  15    0.99    5.21
  -4   1  15   -1.79    3.13
  -4   1  14    5.75    3.12
  -4   1  14    5.93    3.10
  -4   1  13  725.15   13.01
  -4   1  13  689.62   12.80
  -4   1  12  235.75    5.68
  -4   1  12  233.45    5.74
  -4   1  11   86.12    3.64
  -4   1  10  260.21    7.84
  -4   1   9  119.17    3.54
  -4   1   8    6.67    2.19
  -4   1   7  274.14    4.83
   4  -1  -5  196.75    3.67
  -4   1   5  210.05    3.78
   4  -1  -4  452.96    4.29
   4  -1  -4  452.70    6.40
  -4   1   4  468.23    8.60
   4  -1  -3   55.64    1.05
   4  -1  -3   54.02    2.17
  -4   1   3   58.61    2.17
   4  -1  -2 1148.48   14.63
   4  -1  -2 1111.89   16.13
  -4   1   2 1126.71   16.25
   4  -1  -1  430.83    5.90
   4  -1  -1  401.49    5.49
  -4   1   1  412.44    5.64
   4  -1   0  184.26    2.62
   4  -1   0  176.92    4.38
  -4   1   0  184.72    3.11
   4  -1   1   29.13    1.48
   4  -1   1   32.05    2.82
  -4   1  -1   30.42    1.70
   4  -1   2 1142.54   16.91
   4  -1   2 1165.71   16.71
  -4   1  -2 1214.51   17.32
   4  -1   3    2.64    1.54
   4  -1   3    4.15    1.50
  -4   1  -3    5.63    1.54
   4  -1   4  189.90    3.47
   4  -1   4  186.36    3.16
  -4   1  -4  189.94    3.29
   4  -1   5  132.03    3.09
   4  -1   5  135.69    2.70
  -4   1  -5  132.46    2.77
   4  -1   6   95.96    2.96
   4  -1   6   91.32    2.54
  -4   1  -6   95.57    2.48
   4  -1   7  976.71   15.60
   4  -1   7  947.78   14.02
  -4   1  -7  973.21   16.88
   4  -1   8    5.26    2.35
   4  -1   8    9.66    1.80
  -4   1  -8    1.55    1.87
   4  -1   9  336.77    6.52
   4  -1   9  341.39    7.38
  -4   1  -9  328.36    5.37
   4  -1  10    5.69    2.66
   4  -1  10    4.40    1.87
  -4   1 -10    2.54    1.97
   4  -1  11  204.02    7.92
   4  -1  11  195.60    5.97
  -4   1 -11  198.11    4.21
   4  -1  12   65.11    3.87
   4  -1  12   72.29    2.94
  -4   1 -12   69.00    2.97
   4  -1  13  568.62   11.45
   4  -1  13  573.94    9.66
  -4   1 -13  562.14    9.38
   4  -1  14   54.49    4.23
   4  -1  14   52.58    4.84
  -4   1 -14   58.12    3.07
   4  -1  15   -0.67    3.42
   4  -1  15   -2.84    2.44
  -4   1 -15    0.78    2.42
   4  -1  16   10.12    3.65
   4  -1  16    9.37    2.73
  -4   1 -16    4.88    2.67
   4  -1  17   37.13    4.46
   4  -1  17   38.46    3.32
  -4   1 -17   33.01    3.33
   4  -1  18  161.40    6.87
   4  -1  18  169.01    5.31
  -4   1 -18  168.43    5.19
   4  -1  19    9.70    4.37
   4  -1  19    4.84    3.26
  -4   1 -19   11.04    5.19
   4  -1  20   20.20    4.85
   4  -1  20   24.81    3.63
  -4   1 -20   21.52    3.60
  -4   0  21    4.64    4.58
  -4   0  21    9.28    4.83
  -4   0  20  135.21    6.38
  -4   0  20  147.79   10.82
  -4   0  19   30.23    4.33
  -4   0  19   17.78    4.39
  -4   0  18    0.33    3.57
  -4   0  18   -1.91    3.67
  -4   0  17  109.15    5.08
  -4   0  17  112.02    5.37
  -4   0  16   43.44    3.99
  -4   0  16   56.74    4.11
  -4   0  15    9.43    3.15
  -4   0  15    7.37    3.23
  -4   0  14   19.70    3.17
  -4   0  14   18.80    3.18
  -4   0  13  136.19    4.37
  -4   0  13  133.08    4.60
  -4   0  12  761.00   16.57
  -4   0  12  737.41   12.79
  -4   0  11  578.83    9.61
  -4   0  11  555.01    9.57
  -4   0  10  182.23    4.21
  -4   0  10  169.81    4.34
  -4   0   9  234.20    4.59
  -4   0   8  133.00    3.23
  -4   0   7   52.20    2.28
  -4   0   6   72.90    2.38
  -4   0   5 1241.71   18.36
   4   0  -4   58.21    1.92
  -4   0   4   57.69    1.96
   4   0  -3  588.77    5.82
   4   0  -3  569.46    7.25
  -4   0   3  598.64    7.61
   4   0  -2    0.92    1.14
   4   0  -2    4.49    2.11
  -4   0   2    2.88    1.28
   4   0  -1  667.25    8.35
   4   0  -1  664.70    9.84
  -4   0   1  669.40    8.31
   4   0   0 1366.14   18.81
   4   0   0 1341.78   20.97
  -4   0   0 1363.78   19.48
   4   0   1  441.22    5.22
   4   0   1  420.84    5.13
  -4   0  -1  440.06    5.35
   4   0   2    0.13    1.19
   4   0   2    2.50    1.13
  -4   0  -2    1.59    1.14
   4   0   3  718.80    9.44
   4   0   3  701.88    8.76
  -4   0  -3  722.76    8.95
   4   0   4  181.27    3.07
   4   0   4  179.38    2.60
  -4   0  -4  183.38    2.69
   4   0   5    8.03    2.68
   4   0   5    9.86    1.22
  -4   0  -5    8.33    1.25
   4   0   6  178.97    5.03
   4   0   6  167.71    2.64
  -4   0  -6  164.64    2.74
   4   0   7   85.14    4.27
   4   0   7   83.46    3.06
  -4   0  -7   85.59    2.08
   4   0   8  758.07   14.35
   4   0   8  763.41   10.36
  -4   0  -8  772.99   10.54
   4   0   9   -1.48    2.20
   4   0   9    1.92    1.40
  -4   0  -9    2.67    1.48
   4   0  10   45.21    2.86
   4   0  10   41.76    3.15
  -4   0 -10   42.17    2.03
   4   0  11   56.37    3.16
   4   0  11   54.33    2.17
  -4   0 -11   54.61    2.21
   4   0  12  202.47    5.35
   4   0  12  200.18    3.82
  -4   0 -12  208.79    3.92
   4   0  13   19.37    3.17
   4   0  13   19.78    2.16
  -4   0 -13   21.25    3.42
   4   0  14  672.15   13.08
   4   0  14  672.69   10.87
  -4   0 -14  675.48   10.70
   4   0  15  148.63    8.46
   4   0  15  162.13    4.00
  -4   0 -15  159.88    3.95
   4   0  16    1.76    3.36
   4   0  16   -0.10    3.70
  -4   0 -16    2.46    2.19
   4   0  17   10.58    3.67
   4   0  17    3.51    4.03
  -4   0 -17    4.52    2.44
   4   0  18    3.75    3.75
   4   0  18   -0.44    2.55
  -4   0 -18    3.87    2.49
   4   0  19  109.00    5.76
   4   0  19  101.52    4.09
  -4   0 -19   99.84    6.30
   4   0  20   -5.25    6.97
   4   0  20    7.66    2.82
  -4   0 -20    6.43    2.85
   4   0  21    5.36    4.44
   4   0  21   12.48    3.03
  -4   0 -21   -3.75    4.91
  -4  -1  21   94.58    6.22
  -4  -1  21   88.15    6.49
  -4  -1  20    1.59    4.34
  -4  -1  20    5.78    4.48
  -4  -1  19   90.19    5.51
  -4  -1  19   95.29    5.73
  -4  -1  18   38.59    4.40
  -4  -1  18   51.23    4.70
  -4  -1  17   10.72    3.62
  -4  -1  17    9.77    3.77
  -4  -1  16   51.68    3.99
  -4  -1  16   45.14    4.15
  -4  -1  15  320.75    7.28
  -4  -1  15  322.45    7.36
  -4  -1  14   53.10    3.61
  -4  -1  14   54.39    3.68
  -4  -1  13   29.72    3.01
  -4  -1  13   27.97    4.94
  -4  -1  12  192.09    4.72
  -4  -1  12  192.13    4.81
  -4  -1  11  316.17    5.96
  -4  -1  11  315.51    8.61
  -4  -1  10  690.82   10.56
  -4  -1  10  671.45   10.65
  -4  -1   9   68.04    2.58
  -4  -1   9   69.28    4.28
  -4  -1   8  211.47    3.82
  -4  -1   8  209.12    3.89
  -4  -1   7  104.67    0.82
  -4  -1   7  110.00    2.60
  -4  -1   6  857.95    9.07
  -4  -1   6  888.26   12.08
  -4  -1   5  206.23    2.18
  -4  -1   5  214.93    4.66
  -4  -1   4 1506.38   20.69
  -4  -1   4 1558.67   23.30
   4   1  -3  681.98    7.02
  -4  -1   3  677.65    7.91
  -4  -1   3  688.63    8.48
   4   1  -2  699.94    7.51
   4   1  -2  685.55    8.29
  -4  -1   2  702.43    7.71
  -4  -1   2  722.90    8.62
   4   1  -1   42.76    1.09
   4   1  -1   40.63    1.31
  -4  -1   1   43.36    1.13
  -4  -1   1   43.07    1.33
   4   1   0  748.01    8.77
   4   1   0  732.67    8.70
  -4  -1   0  740.27    8.89
  -4  -1   0  756.38   10.10
   4   1   1  898.60   11.32
   4   1   1  883.18   10.81
  -4  -1  -1  903.62   12.70
  -4  -1  -1  912.91   11.01
   4   1   2    9.19    1.17
   4   1   2   10.46    0.93
  -4  -1  -2   10.22    1.23
  -4  -1  -2    8.83    1.53
   4   1   3   -0.74    1.22
   4   1   3    1.96    1.40
  -4  -1  -3    1.89    1.25
  -4  -1  -3    2.27    0.82
   4   1   4  838.48   11.15
   4   1   4  840.24    9.89
  -4  -1  -4  840.43   11.46
  -4  -1  -4  830.59    9.91
   4   1   5 1145.65   16.70
   4   1   5 1157.84   14.96
  -4  -1  -5 1168.17   15.04
   4   1   6  184.70    4.96
   4   1   6  189.77    2.41
  -4  -1  -6  188.99    2.50
   4   1   7  239.66    4.10
   4   1   7  225.16    2.82
  -4  -1  -7  232.28    2.99
   4   1   8    9.29    2.03
   4   1   8   13.04    1.13
  -4  -1  -8   11.17    1.20
   4   1   9  255.60    4.79
   4   1   9  254.07    3.42
  -4  -1  -9  257.00    3.46
   4   1  10  327.24    5.96
   4   1  10  323.39    4.31
  -4  -1 -10  329.81    5.69
   4   1  11   27.42    2.77
   4   1  11   25.53    1.58
  -4  -1 -11   26.69    1.60
   4   1  12  241.97    5.56
   4   1  12  239.98    3.84
  -4  -1 -12  248.90    3.88
   4   1  13  676.48   15.85
   4   1  13  666.36    9.66
  -4  -1 -13  680.33    9.75
   4   1  14    3.89    2.83
   4   1  14    1.45    2.76
  -4  -1 -14    0.04    1.68
   4   1  15  308.63    7.28
   4   1  15  308.24    5.21
  -4  -1 -15  318.20    7.11
   4   1  16  297.58    7.46
   4   1  16  296.80    5.35
  -4  -1 -16  301.43    5.34
   4   1  17   -2.11    3.45
   4   1  17    5.59    2.06
  -4  -1 -17    6.75    2.02
   4   1  18   15.55    3.87
   4   1  18   18.58    2.43
  -4  -1 -18   18.79    2.41
   4   1  19   24.75    6.75
   4   1  19   15.72    2.44
  -4  -1 -19   14.64    2.49
   4   1  20   56.96    4.93
   4   1  20   50.02    3.15
  -4  -1 -20   57.21    3.11
   4   1  21   -2.88    4.08
   4   1  21    2.24    2.52
  -4  -1 -21   -4.10    2.45
  -4  -2  21   35.84    5.51
  -4  -2  20  157.12    7.45
  -4  -2  19    1.40    4.26
  -4  -2  18   47.10    4.95
  -4  -2  17    5.24    0.70
  -4  -2  17   13.29    3.76
  -4  -2  16   42.13    1.02
  -4  -2  16   56.22    4.20
  -4  -2  15   60.65    1.19
  -4  -2  15   63.42    4.09
  -4  -2  14  476.75    5.50
  -4  -2  14  512.43    9.80
  -4  -2  13  525.59    9.76
  -4  -2  12   50.62    5.19
  -4  -2  11   34.63    2.71
  -4  -2  10  129.55    3.50
  -4  -2   9  767.27    7.99
  -4  -2   9  736.92   11.24
  -4  -2   8  138.89    1.84
  -4  -2   8  137.28    3.07
  -4  -2   7   16.83    1.00
  -4  -2   7   21.08    1.71
  -4  -2   6   53.63    1.32
  -4  -2   6   55.82    1.85
  -4  -2   6   56.52    1.86
  -4  -2   5 1320.41   16.61
  -4  -2   5 1305.06   20.68
  -4  -2   5 1280.79   18.71
  -4  -2   4   61.47    1.08
  -4  -2   4   65.15    1.62
  -4  -2   3 1246.13   15.94
  -4  -2   3 1248.64   16.98
  -4  -2   2  705.99    8.02
  -4  -2   2  726.51    8.45
   4   2  -1   83.05    1.51
  -4  -2   1   85.74    1.53
  -4  -2   1   85.22    1.42
   4   2   0  329.88    3.86
  -4  -2   0  341.23    4.94
  -4  -2   0  342.13    3.50
   4   2   1    5.26    1.11
   4   2   1    4.17    0.71
  -4  -2  -1    4.69    1.13
  -4  -2  -1    6.67    1.18
   4   2   2  438.81    5.35
   4   2   2  442.40    5.00
  -4  -2  -2  443.69    5.42
  -4  -2  -2  437.05    4.27
   4   2   3  218.93    3.14
   4   2   3  224.61    2.21
  -4  -2  -3  218.40    3.10
  -4  -2  -3  228.31    2.24
   4   2   4   45.29    1.72
   4   2   4   44.72    0.85
  -4  -2  -4   47.01    1.70
  -4  -2  -4   44.48    1.31
   4   2   5  588.79    7.83
   4   2   5  589.12    6.60
  -4  -2  -5  592.04    7.94
  -4  -2  -5  589.07    6.05
   4   2   6 2482.33   50.17
   4   2   6 2547.91   42.44
  -4  -2  -6 2537.59   47.60
  -4  -2  -6 2542.38   42.66
   4   2   7    1.97    1.82
   4   2   7    4.42    1.15
  -4  -2  -7    4.44    1.79
  -4  -2  -7    4.60    0.75
   4   2   8   64.85    2.57
   4   2   8   66.51    1.17
  -4  -2  -8   63.33    3.95
  -4  -2  -8   65.53    1.25
   4   2   9   85.71    2.92
  -4  -2  -9   91.83    3.06
  -4  -2  -9   91.17    2.25
   4   2  10  199.09    4.19
  -4  -2 -10  195.70    4.32
  -4  -2 -10  194.20    2.54
   4   2  11  305.54    5.83
   4   2  11  299.21    3.72
  -4  -2 -11  304.49    4.89
   4   2  12   39.92    2.96
   4   2  12   45.36    1.53
  -4  -2 -12   46.06    2.40
   4   2  13   30.51    2.94
   4   2  13   25.23    1.47
  -4  -2 -13   26.73    1.49
   4   2  14  305.36    6.70
   4   2  14  302.70    4.41
  -4  -2 -14  300.83    4.40
   4   2  15  133.88    4.74
   4   2  15  130.24    4.12
  -4  -2 -15  137.05    4.09
   4   2  16  137.28    5.05
   4   2  16  132.65    4.51
  -4  -2 -16  137.54    2.98
   4   2  17  330.25    8.04
   4   2  17  326.41    5.45
  -4  -2 -17  333.29    7.09
   4   2  18    1.46    5.62
   4   2  18   -0.73    1.87
  -4  -2 -18    0.07    1.76
   4   2  19    7.79    3.64
   4   2  19    4.62    2.07
  -4  -2 -19    8.75    3.23
   4   2  20   10.43    3.86
   4   2  20    1.83    2.20
  -4  -2 -20    9.11    2.11
   4   2  21   -8.18    3.86
   4   2  21    1.84    2.26
  -4  -3  21   14.52    4.99
  -4  -3  20   52.12    5.73
  -4  -3  19   73.27    5.76
  -4  -3  18   17.60    2.38
  -4  -3  18   30.58    4.45
  -4  -3  17   63.09    7.91
  -4  -3  16   33.69    4.09
  -4  -3  15   86.16    4.49
  -4  -3  14    6.45    3.07
  -4  -3  13  256.81    5.98
  -4  -3  12  250.73    5.61
  -4  -3  11    8.06    2.46
  -4  -3  10  206.10    4.41
  -4  -3   9   61.00    2.60
  -4  -3   8  600.93    8.74
  -4  -3   7    7.56    2.73
  -4  -3   6  131.84    2.61
  -4  -3   5  205.08    2.50
  -4  -3   5  209.19    3.15
  -4  -3   4 3558.31   72.60
  -4  -3   4 3396.73   71.59
  -4  -3   3  677.75    8.99
  -4  -3   3  659.02    7.95
  -4  -3   2  362.01    4.17
  -4  -3   2  375.16    4.79
  -4  -3   2  357.12    4.87
  -4  -3   1 1221.73   16.48
  -4  -3   1 1250.78   15.52
  -4  -3   1 1193.33   15.26
  -4  -3   0   61.04    1.56
  -4  -3   0   61.05    0.97
  -4  -3   0   60.06    1.51
  -4  -3  -1  263.43    4.64
  -4  -3  -1  262.31    2.79
  -4  -3  -1  268.93    2.49
   4   3   2   23.60    1.41
  -4  -3  -2   22.84    1.44
  -4  -3  -2   23.33    0.78
   4   3   3   18.84    1.43
  -4  -3  -3   20.13    1.49
  -4  -3  -3   18.45    0.44
   4   3   4  109.45    3.54
  -4  -3  -4  110.37    2.41
  -4  -3  -4  111.51    1.18
   4   3   5   73.16    2.22
   4   3   5   70.61    0.85
  -4  -3  -5   74.91    2.20
  -4  -3  -5   70.98    0.93
   4   3   6  846.69   11.98
   4   3   6  868.38    8.90
  -4  -3  -6  855.99   14.50
  -4  -3  -6  866.01    9.07
   4   3   7 2123.14   38.21
   4   3   7 2163.89   32.48
  -4  -3  -7 2095.48   38.02
  -4  -3  -7 2201.05   33.40
   4   3   8  315.96    5.32
   4   3   8  310.14    3.11
  -4  -3  -8  315.87    5.25
  -4  -3  -8  310.40    2.82
   4   3   9   58.10    2.61
   4   3   9   52.15    1.24
  -4  -3  -9   53.27    2.59
  -4  -3  -9   53.71    0.89
   4   3  10  136.04    3.64
   4   3  10  132.54    1.55
  -4  -3 -10  144.24    3.64
  -4  -3 -10  135.70    2.15
   4   3  11  111.10    3.52
   4   3  11  104.94    1.49
  -4  -3 -11  106.96    3.58
  -4  -3 -11  105.83    1.50
   4   3  12  541.54    9.30
   4   3  12  558.48    7.31
  -4  -3 -12  557.13   12.58
  -4  -3 -12  542.72    6.24
   4   3  13    3.25    2.61
   4   3  13    4.63    1.03
  -4  -3 -13    8.22    2.63
  -4  -3 -13    2.51    0.99
   4   3  14   -2.68    2.69
   4   3  14    1.25    1.89
  -4  -3 -14    2.17    1.07
   4   3  15  239.80    6.03
   4   3  15  241.83    3.56
  -4  -3 -15  256.15    3.60
   4   3  16  158.41    5.18
   4   3  16  156.77    2.82
   4   3  17  158.67    5.56
   4   3  17  156.89    3.11
   4   3  18  287.67    7.59
   4   3  18  276.59    4.61
   4   3  19   15.53    3.75
   4   3  19    9.94    1.80
   4   3  20    2.87    3.76
   4   3  20    4.72    1.86
   4   3  21   25.92    4.40
   4   3  21   25.30    2.30
  -4  -4  20    2.95    1.79
  -4  -4  20    2.04    7.91
  -4  -4  19  115.43    6.45
  -4  -4  18   58.38    5.21
  -4  -4  17   79.86    5.24
  -4  -4  16   11.29    6.20
  -4  -4  15   11.42    3.43
  -4  -4  14   89.91    4.20
  -4  -4  13   -3.97    2.88
  -4  -4  12  318.16    6.55
  -4  -4  11 1110.68   23.21
  -4  -4  10   19.01    2.46
  -4  -4   9   28.50    2.32
  -4  -4   8   16.84    2.00
  -4  -4   7    6.59    1.72
  -4  -4   6  171.46    3.03
  -4  -4   5    4.69    2.20
  -4  -4   4  852.69   12.56
  -4  -4   3  577.86    7.11
  -4  -4   3  559.14    7.89
  -4  -4   2 1027.82   13.77
  -4  -4   2 1011.67   13.89
  -4  -4   1  589.87    7.43
  -4  -4   1  594.52    6.42
  -4  -4   0  885.88   11.65
  -4  -4   0  899.51    9.67
  -4  -4   0  878.70    9.82
  -4  -4  -1   55.05    2.83
  -4  -4  -1   56.41    0.97
  -4  -4  -1   54.65    0.77
  -4  -4  -2  508.60    6.60
  -4  -4  -2  509.29    4.39
  -4  -4  -2  510.29    4.59
  -4  -4  -3  132.72    2.63
  -4  -4  -4   16.37    2.86
   4   4   5   31.58    2.02
  -4  -4  -5   33.69    2.01
   4   4   6  688.77    9.92
  -4  -4  -6  691.93    9.94
   4   4   7   32.04    2.30
  -4  -4  -7   34.63    2.26
   4   4   8 1937.80   34.55
  -4  -4  -8 1926.62   34.49
   4   4   9  476.03    7.64
  -4  -4  -9  474.21   10.19
   4   4  10   32.14    2.62
   4   4  10   29.63    0.44
   4   4  10   30.34    0.67
  -4  -4 -10   28.44    2.62
   4   4  11   -0.56    3.80
   4   4  11   -0.07    0.72
  -4  -4 -11    0.30    2.25
   4   4  12  112.27    3.74
   4   4  12  106.40    1.79
  -4  -4 -12  107.83    3.71
   4   4  13   30.86    3.00
   4   4  13   30.27    1.49
  -4  -4 -13   32.54    3.04
   4   4  14   17.76    2.97
   4   4  14   22.82    1.08
  -4  -4 -14   22.90    3.06
   4   4  15   73.49    3.74
   4   4  15   68.82    1.56
  -4  -4 -15   75.74    3.83
   4   4  16  153.93    5.10
   4   4  16  145.91    3.44
  -4  -4 -16  153.82    5.21
   4   4  17  460.27    9.81
   4   4  17  441.83    7.39
   4   4  18    7.42    3.47
   4   4  18   10.06    1.48
   4   4  19  242.97    7.03
   4   4  19  220.76    3.81
   4   4  20   42.17    7.22
   4   4  21    6.09    3.81
  -4  -5  20   12.76    8.67
  -4  -5  19   14.94    4.85
  -4  -5  18   93.12    6.02
  -4  -5  17   37.61    4.63
  -4  -5  16  110.03    5.25
  -4  -5  15    2.52    3.32
   4   5 -14    6.17    3.24
  -4  -5  14    7.07    5.27
   4   5 -13   41.05    3.42
  -4  -5  13   27.95    3.36
   4   5 -12   41.13    3.27
  -4  -5  12   36.33    3.19
   4   5 -11  348.89    6.95
  -4  -5  11  329.69    6.66
   4   5 -10  318.66    6.05
  -4  -5  10  305.41    5.96
   4   5  -9   40.23    2.46
  -4  -5   9   40.89    2.50
   4   5  -8   10.85    3.35
  -4  -5   8   16.82    2.01
   4   5  -7    6.94    2.77
  -4  -5   7    4.30    1.70
   4   5  -6    6.92    2.50
  -4  -5   6   -1.56    1.51
   4   5  -5  153.04    3.94
  -4  -5   5  152.57    2.73
   4   5  -4   51.91    1.66
  -4  -5   4   52.21    2.60
   4   5  -3   52.44    1.46
  -4  -5   3   57.73    1.49
   4   5  -2  651.86    7.54
  -4  -5   2  639.20    8.61
  -4  -5   1  998.40   14.12
  -4  -5   1 1001.03   12.21
  -4  -5   0  180.21    4.61
  -4  -5   0  175.30    2.39
  -4  -5  -1  383.40    5.47
  -4  -5  -1  381.61    3.83
  -4  -5  -2   22.99    1.85
  -4  -5  -2   23.78    0.47
  -4  -5  -3   19.27    3.11
  -4  -5  -4  178.82    3.56
  -4  -5  -5   13.41    2.02
  -4  -5  -6   79.29    2.76
  -4  -5  -7  497.46    7.70
  -4  -5  -8   42.19    2.68
  -4  -5  -9 1241.56   20.56
   4   5  10  451.22    7.69
  -4  -5 -10  432.42    7.53
   4   5  11   48.31    3.12
  -4  -5 -11   52.26    4.76
   4   5  12   10.43    2.64
   4   5  12    6.70    0.35
  -4  -5 -12    2.44    2.59
   4   5  13   22.04    3.01
  -4  -5 -13   22.45    4.95
   4   5  14    6.88    2.84
   4   5  14    4.82    0.66
  -4  -5 -14    6.55    2.74
   4   5  15   29.07    3.36
   4   5  15   24.54    1.52
  -4  -5 -15   26.43    3.33
   4   5  16    4.67    2.98
   4   5  16    1.00    0.72
   4   5  16   -0.36    0.90
  -4  -5 -16   -1.84    3.02
   4   5  17  165.53    5.65
  -4  -5 -17  169.29    5.70
   4   5  18  337.52    8.41
  -4  -5 -18  332.49    8.37
   4   5  19    3.28    3.51
   4   5  20  148.52    6.08
  -4  -6  19  177.38   12.72
   4   6 -18   53.62    5.55
  -4  -6  18   49.12    5.26
   4   6 -17    5.62    4.36
  -4  -6  17   12.05    4.30
   4   6 -16    5.19    4.03
  -4  -6  16   10.75    3.93
   4   6 -15   73.35    4.74
  -4  -6  15   72.15    4.66
   4   6 -14   10.12    5.64
  -4  -6  14    6.78    3.38
   4   6 -13   20.79    3.45
  -4  -6  13   19.08    3.29
   4   6 -12   54.95    3.54
  -4  -6  12   47.49    3.41
   4   6 -11  332.86    6.80
  -4  -6  11  301.01    6.53
   4   6 -10   73.56    3.42
  -4  -6  10   75.68    3.35
   4   6  -9  470.85   10.63
  -4  -6   9  448.94    7.81
   4   6  -8  184.55    5.89
  -4  -6   8  175.48    3.93
   4   6  -7   70.43    2.49
  -4  -6   7   60.93    2.49
   4   6  -6   52.28    2.15
  -4  -6   6   46.48    3.43
   4   6  -5   20.53    1.66
  -4  -6   5    7.80    1.61
   4   6  -4   66.57    1.86
  -4  -6   4   55.56    1.84
   4   6  -3    2.88    1.12
  -4  -6   3   -0.44    1.15
   4   6  -2   45.25    1.34
  -4  -6   2   45.40    1.36
   4   6  -1  603.97    7.90
  -4  -6   1  595.97    6.81
   4   6   0 1126.21   14.01
  -4  -6   0 1103.29   16.85
  -4  -6   0 1109.26   13.82
   4   6   1   82.07    1.50
  -4  -6  -1   85.70    2.77
  -4  -6  -1   83.49    1.49
  -4  -6  -2  428.42    6.57
  -4  -6  -2  429.09    4.03
  -4  -6  -3   38.95    3.86
  -4  -6  -4   43.24    2.53
  -4  -6  -5  116.23    3.41
  -4  -6  -6  236.49    4.74
  -4  -6  -7  133.32    3.74
  -4  -6  -8  229.01    4.94
  -4  -6  -9    6.10    2.48
  -4  -6 -10  552.76    9.65
  -4  -6 -11  544.10    9.60
  -4  -6 -12   28.59    3.11
  -4  -6 -13   13.52    4.94
  -4  -6 -14   86.30    4.05
  -4  -6 -15   63.06    3.97
  -4  -6 -16   17.62    3.38
  -4  -6 -17    6.82    3.41
  -4  -6 -18   41.23    4.13
  -4  -6 -19  215.96    6.85
   4   7 -17   12.25    7.78
   4   7 -16    3.89    4.15
  -4  -7  16   11.88    6.79
   4   7 -15    9.43    3.93
  -4  -7  15   13.00    6.39
   4   7 -14   -0.89    3.53
  -4  -7  14   10.73    5.70
   4   7 -13    8.51    3.36
  -4  -7  13    6.10    5.45
   4   7 -12    2.08    2.95
  -4  -7  12    0.65    4.87
   4   7 -11  140.10    4.61
  -4  -7  11  131.74    7.00
   4   7 -10  294.11    6.41
  -4  -7  10  277.00    6.17
   4   7  -9   10.42    2.55
  -4  -7   9   10.94    2.54
   4   7  -8  271.83    7.84
  -4  -7   8  268.22    5.41
   4   7  -7  530.21    8.58
  -4  -7   7  506.27    8.27
   4   7  -6    4.69    1.90
  -4  -7   6    5.33    1.83
   4   7  -5   38.17    2.07
  -4  -7   5   42.40    2.03
   4   7  -4   19.23    1.67
  -4  -7   4   20.51    1.63
   4   7  -3    5.78    1.39
  -4  -7   3    6.56    2.22
   4   7  -2   10.41    1.24
  -4  -7   2    7.96    1.18
   4   7  -1   20.99    1.23
  -4  -7   1   21.03    1.81
   4   7   0  669.37    7.90
  -4  -7   0  663.98    7.72
   4   7   1  710.49    8.03
  -4  -7  -1  684.54   10.91
  -4  -7  -1  695.08    8.56
   4   7   2    1.71    0.61
  -4  -7  -2    2.56    2.21
  -4  -7  -2    2.41    0.55
   4   7   3   42.19    0.94
  -4  -7  -3   44.19    2.80
  -4  -7  -3   42.20    0.89
  -4  -7  -5    7.20    2.49
  -4  -7  -6  334.97    6.38
  -4  -7  -7  101.14    3.75
  -4  -7  -8  149.89    4.32
  -4  -7  -9  377.68    7.30
  -4  -7 -10    0.85    2.75
  -4  -7 -11  261.98    9.18
  -4  -7 -12  417.06    8.43
  -4  -7 -13   -4.00    2.97
  -4  -7 -14   18.53    3.23
  -4  -7 -15   64.07    4.04
  -4  -7 -16   70.80    6.94
  -4  -7 -17    1.11    3.37
  -4  -7 -18   29.81    3.99
   4   8 -16   -1.88    4.29
  -4  -8  16    0.53    4.12
   4   8 -15   -0.93    6.66
  -4  -8  15   -6.86    4.01
   4   8 -14    2.94    3.75
  -4  -8  14    4.31    3.72
   4   8 -13   14.70    3.71
  -4  -8  13   14.86    3.67
   4   8 -12    7.84    3.46
  -4  -8  12    8.82    3.37
   4   8 -11   14.63    3.24
  -4  -8  11   14.49    3.19
   4   8 -10  104.34    4.13
  -4  -8  10   90.24    4.07
   4   8  -9  227.59    5.66
  -4  -8   9  229.94    8.07
   4   8  -8   51.94    3.12
  -4  -8   8   49.31    3.04
   4   8  -7   61.52    3.03
  -4  -8   7   60.65    2.92
   4   8  -6  167.50    5.82
  -4  -8   6  163.52    5.58
   4   8  -5    0.68    1.88
  -4  -8   5    3.90    1.75
   4   8  -4   74.97    2.46
  -4  -8   4   69.31    2.28
   4   8  -3  125.16    2.76
  -4  -8   3  118.61    3.85
   4   8  -2  139.71    2.70
  -4  -8   2  141.93    2.54
   4   8  -1   42.37    2.53
  -4  -8   1   44.44    2.29
   4   8   0    0.40    1.80
  -4  -8   0    2.61    1.00
   4   8   1  117.34    2.68
  -4  -8  -1  114.08    1.74
   4   8   2  652.16    8.54
  -4  -8  -2  661.22   11.56
  -4  -8  -2  652.75    7.35
   4   8   3  250.36    3.34
  -4  -8  -3  259.39    8.53
  -4  -8  -3  263.04    3.14
   4   8   4   95.11    1.52
  -4  -8  -4   95.58    3.86
  -4  -8  -4   93.43    1.03
   4   8   5   26.47    0.70
  -4  -8  -5   33.57    5.04
  -4  -8  -6   87.36    3.82
  -4  -8  -7   74.08    3.83
  -4  -8  -8  257.54    6.22
  -4  -8  -9  191.72    5.45
  -4  -8 -10   40.13    3.57
  -4  -8 -11  144.48    5.05
  -4  -8 -12   34.71    6.05
  -4  -8 -13  175.79    5.63
  -4  -8 -14   -2.37    3.27
  -4  -8 -15   29.63    3.80
  -4  -8 -16   86.01    4.78
   4   9 -14   -1.52    4.02
  -4  -9  14    7.89    3.94
   4   9 -13    1.54    3.86
  -4  -9  13    9.17    3.78
   4   9 -12    2.13    5.95
  -4  -9  12    1.90    3.44
   4   9 -11   15.44    3.57
  -4  -9  11   16.79    5.58
   4   9 -10    1.20    3.20
  -4  -9  10    7.12    2.96
   4   9  -9   53.39    3.66
  -4  -9   9   50.58    3.44
   4   9  -8   65.80    5.79
  -4  -9   8   63.95    5.51
   4   9  -7   28.54    2.83
  -4  -9   7   19.80    2.60
   4   9  -6  135.10    4.00
  -4  -9   6  133.05    3.67
   4   9  -5  130.08    3.78
  -4  -9   5  131.41    3.38
   4   9  -4   32.66    3.68
  -4  -9   4   31.63    3.46
   4   9  -3   36.85    2.19
  -4  -9   3   34.84    2.02
   4   9  -2   40.09    2.05
  -4  -9   2   38.76    1.87
   4   9  -1  133.84    2.77
  -4  -9   1  130.83    2.54
   4   9   0   48.56    1.77
  -4  -9   0   49.85    1.62
   4   9   1   19.78    2.24
  -4  -9  -1   21.65    1.94
   4   9   2  116.75    2.94
  -4  -9  -2  119.39    4.80
  -4  -9  -2  121.11    1.88
   4   9   3  375.36    5.40
  -4  -9  -3  377.26    8.13
  -4  -9  -3  382.19    4.33
   4   9   4   67.18    1.87
  -4  -9  -4   62.90    4.12
  -4  -9  -4   62.72    1.11
   4   9   5   41.36    1.34
  -4  -9  -5   43.19    3.63
  -4  -9  -5   40.76    1.11
   4   9   6    2.06    0.46
  -4  -9  -6   -3.12    3.14
  -4  -9  -7  153.37    5.36
  -4  -9  -8    5.93    3.37
  -4  -9  -9   74.61    7.15
  -4  -9 -10  127.94    5.26
  -4  -9 -11   42.06    6.75
  -4  -9 -12   85.92    4.79
  -4  -9 -13   -1.83    3.43
  -4  -9 -14   38.51    4.20
   4  10 -10    8.24    3.36
  -4 -10  10    1.37    3.19
   4  10  -9    8.35    5.43
  -4 -10   9    1.70    4.94
   4  10  -8   56.00    3.76
  -4 -10   8   48.36    3.49
   4  10  -7  149.26    4.92
  -4 -10   7  154.17    4.53
   4  10  -6  169.36    4.83
  -4 -10   6  155.44    4.36
   4  10  -5  110.66    5.76
  -4 -10   5  101.91    3.44
   4  10  -4   28.42    2.61
  -4 -10   4   32.11    2.35
   4  10  -3    1.78    2.05
  -4 -10   3   -3.48    1.81
   4  10  -2    2.04    1.94
  -4 -10   2    1.28    2.74
   4  10  -1   49.23    2.29
  -4 -10   1   50.38    3.18
   4  10   0  133.17    4.33
  -4 -10   0  124.35    3.82
   4  10   1   41.81    1.90
  -4 -10  -1   39.21    2.47
   4  10   2   33.29    1.72
  -4 -10  -2   34.15    4.09
  -4 -10  -2   33.77    1.44
   4  10   3   15.71    1.34
  -4 -10  -3   15.68    3.82
  -4 -10  -3   14.32    1.69
  -4 -10  -4  118.63    5.39
  -4 -10  -5   73.97    4.60
  -4 -10  -6    1.03    3.51
  -4 -10  -7    6.14    3.69
  -4 -10  -8  156.45    6.08
  -4 -10  -9   23.89    4.17
  -4 -10 -10   47.64    4.63
  -4 -10 -11   37.24    4.32
   4  11  -5   25.15    4.92
  -4 -11   5   22.90    2.71
   4  11  -4    5.69    2.58
  -4 -11   4    2.92    2.25
   4  11  -3   41.11    2.98
  -4 -11   3   40.70    2.55
   4  11  -2   -2.08    2.21
  -4 -11   2    4.44    1.87
   4  11  -1   49.03    2.68
  -4 -11   1   46.88    2.22
   4  11   0   20.61    3.50
  -4 -11   0   16.86    2.82
  -4 -11  -2   66.12    5.18
  -4 -11  -3    6.36    4.07
  -4 -11  -4   -3.04    4.07
  -4 -11  -5   21.60    4.39
  -4 -11  -6   52.02    5.07
   5  -6  -8   17.56    4.61
  -5   6   8   19.54    4.81
   5  -6  -7   23.06    4.71
  -5   6   7   32.56    4.95
   5  -6  -6    4.24    4.25
  -5   6   6    7.23    4.40
   5  -6  -5   56.37    5.31
  -5   6   5   54.00    5.31
   5  -6  -4  141.46    6.55
  -5   6   4  138.62    6.58
   5  -6  -3   -0.02    4.19
  -5   6   3    3.67    4.23
   5  -6  -2  147.31    6.60
  -5   6   2  148.66    6.82
   5  -6  -1    1.01    4.16
  -5   6   1    4.00    4.45
   5  -6   0  102.87    5.82
  -5   6   0   90.92    9.88
   5  -6   1    9.49    4.35
  -5   6  -1    0.82    4.48
   5  -6   2  171.89    7.23
  -5   6  -2  178.03   11.60
   5  -6   3   49.80    5.14
  -5   6  -3   34.77    5.08
   5  -6   4   29.88    5.05
  -5   6  -4   32.27    8.39
   5  -6   5   30.05    8.63
  -5   6  -5   41.65    5.15
   5  -6   6   13.44    4.68
  -5   6  -6   14.48    8.17
   5  -6   7   70.70    5.86
  -5   6  -7   77.66    6.09
   5  -6   8    6.28    7.59
  -5   6  -8    0.54    7.98
  -5   5  12   72.21    5.69
  -5   5  11   89.23    5.72
  -5   5  10    9.58    7.28
  -5   5   9   32.36    4.76
   5  -5  -8  213.58    7.04
  -5   5   8  189.15    7.19
   5  -5  -7  204.37    7.00
  -5   5   7  211.72   11.18
   5  -5  -6   20.33    4.31
  -5   5   6   27.73    4.36
   5  -5  -5  110.80    5.54
  -5   5   5  118.26    5.51
   5  -5  -4   80.24    5.14
  -5   5   4   83.69    4.99
   5  -5  -3   95.98    5.24
  -5   5   3  103.14    5.30
   5  -5  -2   50.20    7.50
  -5   5   2   51.90    4.66
   5  -5  -1  120.24    5.54
  -5   5   1  129.02    5.78
   5  -5   0   32.04    7.11
  -5   5   0   47.35    4.41
   5  -5   1   84.91    4.96
  -5   5  -1   93.59    5.10
   5  -5   2   53.78    7.65
  -5   5  -2   51.27    4.64
   5  -5   3  294.30    8.22
  -5   5  -3  287.27    7.94
   5  -5   4  139.00    6.11
  -5   5  -4  135.35    5.91
   5  -5   5    2.28    3.68
  -5   5  -5    2.88    6.54
   5  -5   6    1.01    3.70
  -5   5  -6    2.28    3.83
   5  -5   7   -0.20    3.75
  -5   5  -7   -0.65    3.81
   5  -5   8   39.85    4.56
  -5   5  -8   37.28    4.74
   5  -5   9   56.44    4.89
  -5   5  -9   51.94    5.18
   5  -5  10   62.41    5.27
  -5   5 -10   64.96    5.44
   5  -5  11   42.31    4.94
   5  -5  11   27.23    4.98
  -5   5 -11   25.41    4.95
   5  -5  12   83.04    6.23
   5  -5  12   92.98    6.21
  -5   5 -12   89.11   10.01
  -5   4  14   34.88    8.39
  -5   4  13   18.60    4.48
  -5   4  12    6.06    3.99
  -5   4  11   62.80    4.90
  -5   4  10   67.60    7.75
  -5   4   9   12.51    3.86
   5  -4  -8   48.02    4.28
  -5   4   8   47.92    4.37
   5  -4  -7  200.64    9.81
  -5   4   7  201.44   10.01
   5  -4  -6  371.54    4.81
   5  -4  -6  363.30    8.61
  -5   4   6  382.77    8.79
   5  -4  -5   -2.03    3.41
  -5   4   5   -3.19    3.34
   5  -4  -4  248.43    6.69
  -5   4   4  254.61    6.87
   5  -4  -3   45.88    3.86
  -5   4   3   41.07    3.96
   5  -4  -2   25.63    3.56
  -5   4   2   29.61    3.64
   5  -4  -1   79.24    4.20
  -5   4   1   69.85    7.03
   5  -4   0    3.73    5.10
  -5   4   0    0.27    3.16
   5  -4   1   14.86    3.30
  -5   4  -1   20.34    5.68
   5  -4   2   66.02    4.23
  -5   4  -2   70.42    4.15
   5  -4   3  118.41    4.85
  -5   4  -3  118.56    4.91
   5  -4   4  386.96    8.43
  -5   4  -4  377.55   12.47
   5  -4   5  233.91    6.57
  -5   4  -5  232.72    6.56
   5  -4   6    3.81    5.68
  -5   4  -6   12.85    3.37
   5  -4   7    3.14    3.26
  -5   4  -7    4.79    3.32
   5  -4   8   10.61    3.48
  -5   4  -8   11.15    3.57
   5  -4   9   41.86    4.31
   5  -4   9   40.87    4.17
  -5   4  -9   43.22    6.90
   5  -4  10   64.06    4.79
   5  -4  10   64.83    4.53
  -5   4 -10   55.92    4.62
   5  -4  11   37.16    4.68
   5  -4  11   32.83    4.34
  -5   4 -11   39.98    4.35
   5  -4  12   14.53    4.43
   5  -4  12    2.82    4.04
  -5   4 -12   12.25    3.98
   5  -4  13  131.05   11.26
   5  -4  13  129.92    6.32
  -5   4 -13  130.93    6.17
   5  -4  14  100.14    6.49
   5  -4  14   83.73    5.80
  -5   4 -14   85.85    9.23
  -5   3  16  111.72    6.40
  -5   3  16  116.94    6.42
  -5   3  15    2.50    4.24
  -5   3  14  230.35    7.78
  -5   3  13   72.14    8.28
  -5   3  12   24.09    4.11
  -5   3  11    1.64    3.55
  -5   3  10    3.07    3.39
  -5   3   9   53.16    4.19
  -5   3   8   17.56    3.39
   5  -3  -7   28.67    3.33
  -5   3   7   23.52    3.40
   5  -3  -6  172.72    2.12
   5  -3  -6  168.95    5.15
  -5   3   6  181.62    5.34
   5  -3  -5  304.70    3.73
   5  -3  -5  303.15    6.73
  -5   3   5  309.91    6.81
   5  -3  -4   49.63    2.37
   5  -3  -4   53.96    3.53
  -5   3   4   58.98    3.60
   5  -3  -3  165.17    2.92
   5  -3  -3  154.24    4.69
  -5   3   3  158.16    4.76
   5  -3  -2    4.96    1.55
   5  -3  -2   -0.46    2.72
  -5   3   2    3.66    2.82
   5  -3  -1    3.09    1.71
   5  -3  -1    2.54    2.72
  -5   3   1    4.83    4.69
   5  -3   0  394.87    6.41
   5  -3   0  370.27   10.28
  -5   3   0  371.08    7.44
   5  -3   1    8.50    2.73
  -5   3  -1   12.51    2.74
   5  -3   2    6.97    2.60
  -5   3  -2   10.50    4.71
   5  -3   3  239.52    5.54
  -5   3  -3  240.57    5.62
   5  -3   4  388.88    7.51
   5  -3   4  371.99    7.62
  -5   3  -4  388.96    7.72
   5  -3   5  387.69    7.86
   5  -3   5  381.53    7.95
  -5   3  -5  387.62    8.05
   5  -3   6  767.54   14.49
   5  -3   6  770.41   13.94
  -5   3  -6  786.14   14.00
   5  -3   7   74.83    4.03
   5  -3   7   69.53    3.93
  -5   3  -7   74.55    3.94
   5  -3   8   68.19    4.09
   5  -3   8   64.20    3.65
  -5   3  -8   60.11    3.74
   5  -3   9   46.40    3.90
   5  -3   9   36.06    3.53
  -5   3  -9   40.41    5.82
   5  -3  10   12.82    6.13
   5  -3  10   15.80    5.35
  -5   3 -10   17.59    3.28
   5  -3  11    7.89    3.72
   5  -3  11    2.44    3.12
  -5   3 -11   -3.13    3.11
   5  -3  12    1.21    3.90
   5  -3  12    1.96    3.19
  -5   3 -12    7.13    5.39
   5  -3  13    5.49    4.31
   5  -3  13    5.50    3.49
  -5   3 -13    9.20    3.47
   5  -3  14  183.45    7.93
   5  -3  14  195.10    6.59
  -5   3 -14  182.20    6.48
   5  -3  15  249.18   14.54
   5  -3  15  250.71    7.87
  -5   3 -15  257.02    7.73
   5  -3  16   29.35    5.82
   5  -3  16   38.98    4.60
  -5   3 -16   38.65    4.42
  -5   2  17   11.62    4.42
  -5   2  17   13.06    4.46
  -5   2  16    0.27    4.17
  -5   2  16    8.16    4.09
  -5   2  15   79.63    5.12
  -5   2  15   70.69    5.17
  -5   2  14   35.98    4.36
  -5   2  13  193.50    6.38
  -5   2  12  111.55    7.99
  -5   2  11    8.22    3.36
  -5   2  10   39.74    3.76
  -5   2   9   49.98    3.70
  -5   2   8  108.99    4.32
  -5   2   7   12.66    2.92
   5  -2  -6  143.40    4.23
  -5   2   6  153.02    4.30
   5  -2  -5   51.13    1.51
   5  -2  -5   47.75    3.19
  -5   2   5   55.09    3.20
   5  -2  -4 1089.86   15.54
   5  -2  -4 1103.13   22.56
  -5   2   4 1105.23   18.58
   5  -2  -3  119.00    2.07
   5  -2  -3  113.58    3.83
  -5   2   3  114.86    3.91
   5  -2  -2  433.71    6.89
   5  -2  -2  409.15    7.21
  -5   2   2  435.07    7.47
   5  -2  -1    0.03    1.35
   5  -2  -1    1.46    3.71
  -5   2   1   -0.91    2.25
   5  -2   0   55.27    2.03
   5  -2   0   52.68    2.73
  -5   2   0   55.37    2.90
   5  -2   1    7.92    1.72
   5  -2   1    7.24    2.18
  -5   2  -1    6.90    2.29
   5  -2   2   24.00    2.06
   5  -2   2   20.78    4.02
  -5   2  -2   23.84    2.45
   5  -2   3   25.38    2.30
   5  -2   3   26.12    2.49
  -5   2  -3   26.60    2.59
   5  -2   4  332.74    6.08
   5  -2   4  336.09    6.18
  -5   2  -4  349.74    8.81
   5  -2   5  347.86    6.66
   5  -2   5  362.03    6.52
  -5   2  -5  357.98    6.52
   5  -2   6   48.41    3.19
   5  -2   6   51.30    2.98
  -5   2  -6   59.11    3.03
   5  -2   7  448.68    8.72
   5  -2   7  442.58   10.58
  -5   2  -7  454.02    8.03
   5  -2   8  101.62    4.25
   5  -2   8  106.25    3.70
  -5   2  -8  108.60    3.72
   5  -2   9   39.48    3.58
   5  -2   9   34.80    2.92
  -5   2  -9   31.33    4.86
   5  -2  10   55.85    4.05
   5  -2  10   56.91    3.19
  -5   2 -10   52.12    3.25
   5  -2  11   16.05    3.55
   5  -2  11   12.77    2.79
  -5   2 -11   10.10    2.79
   5  -2  12    2.02    5.78
   5  -2  12    1.32    4.54
  -5   2 -12   -4.18    2.74
   5  -2  13   10.37    3.78
   5  -2  13   -3.63    2.92
  -5   2 -13    2.90    2.81
   5  -2  14   22.19    4.56
   5  -2  14   18.48    3.33
  -5   2 -14   23.58    3.35
   5  -2  15  285.52    9.38
   5  -2  15  277.18    7.17
  -5   2 -15  281.53    7.14
   5  -2  16  210.69    8.54
   5  -2  16  229.77    9.78
  -5   2 -16  208.44    6.46
   5  -2  17   16.89    5.18
   5  -2  17   22.21    3.93
  -5   2 -17   32.12    3.74
  -5   1  18   57.50    8.92
  -5   1  18   68.20    5.42
  -5   1  17   69.34    8.68
  -5   1  17   68.46    5.30
  -5   1  16   12.79    6.80
  -5   1  16   10.63    4.04
  -5   1  15   -2.92    3.71
  -5   1  15    7.43    3.76
  -5   1  14  157.52    5.73
  -5   1  14  145.37    5.77
  -5   1  13   23.09    3.87
  -5   1  13   33.11    3.81
  -5   1  12  212.20    6.03
  -5   1  11  276.86    9.57
  -5   1  10   23.32    3.23
  -5   1   9    3.87    2.74
  -5   1   8   89.30    5.85
  -5   1   7   18.63    2.70
   5  -1  -6    6.74    0.31
  -5   1   6    3.58    2.33
   5  -1  -5   13.59    0.58
   5  -1  -5   14.05    2.30
  -5   1   5   16.49    2.36
   5  -1  -4   14.21    1.26
   5  -1  -4   10.26    2.31
  -5   1   4    8.33    3.81
   5  -1  -3 1404.88   20.93
   5  -1  -3 1393.53   26.69
  -5   1   3 1397.14   23.00
   5  -1  -2  460.71    6.51
   5  -1  -2  449.70    7.19
  -5   1   2  468.54    7.29
   5  -1  -1  227.35    3.15
   5  -1  -1  221.53    4.16
  -5   1   1  230.45    4.32
   5  -1   0   90.16    2.05
   5  -1   0   86.17    2.70
  -5   1   0   83.58    4.32
   5  -1   1    4.98    1.47
   5  -1   1   11.00    3.08
  -5   1  -1    7.48    1.90
   5  -1   2   10.43    1.69
   5  -1   2   11.22    1.88
  -5   1  -2    9.46    1.95
   5  -1   3  288.56    4.78
   5  -1   3  285.36    4.80
  -5   1  -3  287.45    4.86
   5  -1   4   20.56    2.15
   5  -1   4   20.67    3.37
  -5   1  -4   22.87    2.09
   5  -1   5  198.43    4.29
   5  -1   5  199.21    3.81
  -5   1  -5  203.19    3.92
   5  -1   6  434.39    7.60
   5  -1   6  434.71    6.68
  -5   1  -6  448.88    6.97
   5  -1   7   12.43    2.56
   5  -1   7    3.35    3.51
  -5   1  -7    6.90    2.17
   5  -1   8  872.84   15.42
   5  -1   8  855.70   13.62
  -5   1  -8  884.04   14.06
   5  -1   9   86.98    3.91
   5  -1   9   80.93    4.71
  -5   1  -9   77.10    2.97
   5  -1  10   32.90    3.44
   5  -1  10   28.87    2.48
  -5   1 -10   36.71    4.09
   5  -1  11   26.13    3.67
   5  -1  11   31.11    4.19
  -5   1 -11   31.85    2.58
   5  -1  12  133.12    8.29
   5  -1  12  129.46    3.87
  -5   1 -12  134.19    3.84
   5  -1  13   10.91    3.79
   5  -1  13   14.56    2.59
  -5   1 -13   18.95    2.61
   5  -1  14    0.99    3.69
   5  -1  14   -0.19    4.13
  -5   1 -14    4.11    4.13
   5  -1  15   13.14    4.46
   5  -1  15   14.62    2.94
  -5   1 -15   17.39    2.80
   5  -1  16  222.23    8.09
   5  -1  16  221.39    5.98
  -5   1 -16  230.82    5.78
   5  -1  17  184.51    7.88
   5  -1  17  183.60    5.55
  -5   1 -17  184.97    8.36
   5  -1  18   18.90    8.38
   5  -1  18   21.48    3.40
  -5   1 -18   16.67    3.36
   5  -1  19  112.72    6.99
   5  -1  19  107.21    4.82
  -5   1 -19  109.99    4.83
  -5   0  19   -0.03    4.38
  -5   0  19    4.69    7.55
  -5   0  18    2.16    4.18
  -5   0  18   -0.12    4.29
  -5   0  17   19.43    4.49
  -5   0  17   28.41    4.56
  -5   0  16    6.55    3.90
  -5   0  16    9.09    3.95
  -5   0  15  119.10    8.50
  -5   0  15  119.02    5.44
  -5   0  14    4.80    3.42
  -5   0  14    4.53    3.35
  -5   0  13  217.04    5.97
  -5   0  13  201.25    5.99
  -5   0  12  261.99    6.46
  -5   0  12  269.19    6.56
  -5   0  11    5.01    2.81
  -5   0  11    1.93    2.87
  -5   0  10  479.01   11.93
  -5   0   9  141.27    4.09
  -5   0   8    2.60    2.29
  -5   0   7  165.95    5.99
  -5   0   6   60.18    2.67
   5   0  -5    3.04    0.46
  -5   0   5    4.94    1.95
   5   0  -4   15.82    0.69
   5   0  -4   15.52    1.95
  -5   0   4   18.75    1.99
   5   0  -3    1.65    0.73
   5   0  -3    0.21    2.87
  -5   0   3    2.96    1.74
   5   0  -2  884.03   10.85
   5   0  -2  878.18   12.58
  -5   0   2  894.57   12.75
   5   0  -1  486.14    6.82
   5   0  -1  481.70    6.79
  -5   0   1  477.06    6.67
   5   0   0   17.93    1.32
   5   0   0   21.14    1.71
  -5   0   0   20.69    2.86
   5   0   1  168.98    2.75
   5   0   1  164.65    3.00
  -5   0  -1  170.45    4.50
   5   0   2   17.86    1.56
   5   0   2   13.69    2.64
  -5   0  -2   17.72    2.68
   5   0   3   51.52    2.03
   5   0   3   56.18    1.93
  -5   0  -3   53.70    1.96
   5   0   4  139.41    4.69
   5   0   4  138.32    2.72
  -5   0  -4  138.92    2.76
   5   0   5   53.46    2.43
   5   0   5   51.32    1.97
  -5   0  -5   59.78    2.02
   5   0   6  183.40    4.07
   5   0   6  180.87    3.17
  -5   0  -6  191.90    3.37
   5   0   7  382.28    6.66
   5   0   7  356.05    5.20
  -5   0  -7  380.38    5.58
   5   0   8  214.80    5.03
   5   0   8  215.99    3.77
  -5   0  -8  222.22    3.92
   5   0   9  787.24   13.85
   5   0   9  788.02   11.50
  -5   0  -9  795.84   11.84
   5   0  10  293.44    6.46
   5   0  10  282.37    4.79
  -5   0 -10  292.35    4.92
   5   0  11  103.08    4.33
   5   0  11  105.72    2.86
  -5   0 -11  107.63    3.00
   5   0  12   83.97    6.91
   5   0  12   79.66    2.83
  -5   0 -12   79.77    2.83
   5   0  13  323.51    7.86
   5   0  13  328.35    7.96
  -5   0 -13  325.05    8.06
   5   0  14   93.20    4.85
   5   0  14   87.78    3.12
  -5   0 -14   92.11    3.18
   5   0  15   -1.84    3.69
   5   0  15    2.04    2.24
  -5   0 -15    2.76    2.17
   5   0  16   10.19    4.21
   5   0  16    6.21    2.50
  -5   0 -16   12.10    2.50
   5   0  17   46.41    4.95
   5   0  17   35.35    4.96
  -5   0 -17   37.30    5.02
   5   0  18  204.27   12.41
   5   0  18  186.07    5.24
  -5   0 -18  200.80    5.28
   5   0  19   34.03    5.32
   5   0  19   35.55    3.30
  -5   0 -19   36.15    3.22
  -5  -1  20  184.11    8.02
  -5  -1  20  186.55    8.35
  -5  -1  19   54.96    5.54
  -5  -1  19   53.35    5.60
  -5  -1  18   12.94    4.35
  -5  -1  18   13.97    4.44
  -5  -1  17    2.36    3.84
  -5  -1  17    3.65    6.61
  -5  -1  16   21.94    3.91
  -5  -1  16   14.50    3.97
  -5  -1  15   43.88    4.05
  -5  -1  15   46.42    4.18
  -5  -1  14   -3.66    3.06
  -5  -1  14    1.29    3.21
  -5  -1  13    5.52    4.86
  -5  -1  13    1.03    3.06
  -5  -1  12  478.16    9.09
  -5  -1  12  476.10    9.17
  -5  -1  11  523.52    9.31
  -5  -1  11  516.81    9.51
  -5  -1  10   -1.85    2.50
  -5  -1  10   -1.87    2.54
  -5  -1   9  747.11   11.86
  -5  -1   9  725.01   11.87
  -5  -1   8   -1.95    2.08
  -5  -1   7   26.63    2.22
  -5  -1   6  158.45    3.34
  -5  -1   5   47.84    2.13
  -5  -1   4   -0.49    1.54
   5   1  -3  333.35    3.53
  -5  -1   3  347.22    6.51
   5   1  -2  398.73    4.43
   5   1  -2  390.58    5.43
  -5  -1   2  405.94    7.10
   5   1  -1  953.55   12.24
   5   1  -1  937.46   12.91
  -5  -1   1  951.22   14.92
   5   1   0 1227.23   17.25
   5   1   0 1237.80   19.68
  -5  -1   0 1224.45   19.43
   5   1   1  112.36    3.27
   5   1   1  111.28    3.27
  -5  -1  -1  110.81    2.13
   5   1   2  378.34    5.14
   5   1   2  367.51    5.98
  -5  -1  -2  380.74    4.78
   5   1   3  715.90    9.88
   5   1   3  712.63    9.04
  -5  -1  -3  725.13    9.17
   5   1   4   34.81    1.98
   5   1   4   34.50    1.43
  -5  -1  -4   36.33    2.40
   5   1   5   42.06    2.22
   5   1   5   41.55    1.49
  -5  -1  -5   44.10    1.53
   5   1   6  208.02    4.15
   5   1   6  210.73    2.98
  -5  -1  -6  201.91    3.04
   5   1   7  239.74    4.80
   5   1   7  237.69    3.32
  -5  -1  -7  242.45    4.74
   5   1   8  653.47   10.61
   5   1   8  630.67    8.19
  -5  -1  -8  637.81    8.42
   5   1   9   90.81    3.51
   5   1   9   98.90    3.30
  -5  -1  -9   94.41    2.22
   5   1  10  743.90   12.96
   5   1  10  732.80   10.09
  -5  -1 -10  755.86   10.48
   5   1  11   26.65    3.27
   5   1  11   31.81    1.73
  -5  -1 -11   34.95    1.85
   5   1  12  114.45    4.52
   5   1  12  105.31    2.55
  -5  -1 -12  108.86    2.65
   5   1  13   -4.22    3.10
   5   1  13    1.62    1.62
  -5  -1 -13   -0.54    1.65
   5   1  14  293.29    7.44
   5   1  14  282.38    4.96
  -5  -1 -14  286.32    6.73
   5   1  15   88.75    4.86
   5   1  15   83.43    2.79
  -5  -1 -15   82.57    2.85
   5   1  16    6.45    3.80
   5   1  16    6.27    3.42
  -5  -1 -16    7.77    2.05
   5   1  17   -1.48    3.97
   5   1  17    6.26    2.13
  -5  -1 -17    3.26    2.10
   5   1  18    3.21    7.09
   5   1  18    4.59    2.35
  -5  -1 -18    5.89    2.26
   5   1  19  183.76    7.80
   5   1  19  190.54    4.84
  -5  -1 -19  193.31    4.79
   5   1  20   28.34    5.20
   5   1  20   28.91    2.90
  -5  -1 -20   24.13    4.55
  -5  -2  20    9.00    4.87
  -5  -2  20    9.23    5.09
  -5  -2  19  142.91    7.03
  -5  -2  19  159.82    7.37
  -5  -2  18   50.89    4.93
  -5  -2  18   44.89    5.33
  -5  -2  17   15.41    4.03
  -5  -2  17   21.01    7.01
  -5  -2  16   27.28    3.96
  -5  -2  16   24.48    4.03
  -5  -2  15   55.61    4.10
  -5  -2  15   61.73    4.39
  -5  -2  14    2.39    3.09
  -5  -2  14   10.71    3.25
  -5  -2  13    1.50    2.78
  -5  -2  13    3.20    2.96
  -5  -2  12    6.01    2.61
  -5  -2  12   -0.76    4.73
  -5  -2  11  166.03    6.73
  -5  -2  11  165.68    4.42
  -5  -2  10  590.86    5.87
  -5  -2  10  614.26    9.92
  -5  -2  10  599.78    9.93
  -5  -2   9   80.86    1.22
  -5  -2   9   85.35    2.99
  -5  -2   9   76.73    3.11
  -5  -2   8  432.62    4.60
  -5  -2   8  437.77    6.94
  -5  -2   8  432.46    6.93
  -5  -2   7  146.76    2.05
  -5  -2   7  148.97    3.23
  -5  -2   7  147.21    3.32
  -5  -2   6    0.30    0.62
  -5  -2   6   -2.55    1.58
  -5  -2   6   -0.17    1.64
  -5  -2   5   24.17    0.87
  -5  -2   5   24.68    1.72
  -5  -2   4  262.99    3.66
  -5  -2   4  271.81    3.88
  -5  -2   3  102.59    1.67
  -5  -2   3  106.77    2.19
  -5  -2   2   92.26    1.69
  -5  -2   2   97.54    1.96
   5   2  -1   97.18    2.68
  -5  -2   1   93.78    1.85
   5   2   0  218.10    4.05
  -5  -2   0  228.00    3.19
  -5  -2   0  228.90    2.90
   5   2   1 1192.64   17.11
   5   2   1 1216.24   17.79
  -5  -2  -1 1221.91   17.74
  -5  -2  -1 1228.53   16.20
   5   2   2   22.48    1.64
   5   2   2   25.79    1.76
  -5  -2  -2   22.59    1.65
  -5  -2  -2   25.50    1.11
   5   2   3  218.61    3.55
   5   2   3  213.84    3.39
  -5  -2  -3  216.87    3.63
  -5  -2  -3  219.15    2.61
   5   2   4  195.97    3.53
   5   2   4  193.74    3.15
  -5  -2  -4  194.47    3.58
  -5  -2  -4  195.99    3.23
   5   2   5  400.87    6.02
   5   2   5  402.40    4.40
  -5  -2  -5  393.27    6.06
  -5  -2  -5  393.05    4.35
   5   2   6    2.18    1.92
   5   2   6    1.55    0.88
  -5  -2  -6    6.11    1.93
  -5  -2  -6    2.18    0.94
   5   2   7  473.50   10.00
   5   2   7  459.48    5.18
  -5  -2  -7  455.95    7.55
  -5  -2  -7  462.41    6.30
   5   2   8    3.26    2.23
   5   2   8    4.49    0.94
  -5  -2  -8    3.99    2.39
  -5  -2  -8    3.93    1.02
   5   2   9  589.74    9.85
   5   2   9  584.97    6.93
  -5  -2  -9  587.08    8.32
   5   2  10  130.93    4.03
   5   2  10  130.63    2.08
  -5  -2 -10  134.80    3.20
   5   2  11   -0.97    2.72
   5   2  11   -1.90    1.76
  -5  -2 -11    1.99    1.16
   5   2  12  184.35    5.39
   5   2  12  184.53    2.82
  -5  -2 -12  189.97    3.01
   5   2  13   12.63    3.35
   5   2  13   17.72    1.42
  -5  -2 -13   18.37    2.43
   5   2  14   77.32    4.44
   5   2  14   75.36    2.15
  -5  -2 -14   78.30    2.16
   5   2  15  238.96    6.96
   5   2  15  239.00    5.44
  -5  -2 -15  238.49    4.02
   5   2  16  264.50    7.70
   5   2  16  276.34    4.69
  -5  -2 -16  274.17    4.65
   5   2  17   31.49    7.34
   5   2  17   38.32    2.25
  -5  -2 -17   40.89    3.41
   5   2  18   -6.36    6.62
  -5  -2 -18   -1.84    1.84
   5   2  19  -12.14    4.11
   5   2  19   -1.32    2.00
  -5  -2 -19    3.64    3.07
   5   2  20   69.15    5.69
   5   2  20   61.59    4.58
  -5  -2 -20   66.76    2.90
  -5  -3  20   22.18    5.34
  -5  -3  19   -1.48    4.64
  -5  -3  18  238.92    8.27
  -5  -3  17  171.08    6.82
  -5  -3  16   15.15    0.87
  -5  -3  16   22.84    4.01
  -5  -3  15    4.20    3.44
  -5  -3  14   81.43    4.29
  -5  -3  13   25.56    0.87
  -5  -3  13   19.84    3.28
  -5  -3  12    8.80    0.74
  -5  -3  12    6.35    2.79
  -5  -3  11   59.76    1.62
  -5  -3  11   59.22    3.27
  -5  -3  10   77.09    1.26
  -5  -3  10   75.10    3.21
  -5  -3   9  728.03    9.11
  -5  -3   9  720.34   11.55
  -5  -3   8   99.56    2.84
  -5  -3   8   89.60    4.76
  -5  -3   7  163.93    2.79
  -5  -3   7  173.23    3.32
  -5  -3   7  168.67    3.42
  -5  -3   6   90.38    1.53
  -5  -3   6   92.73    3.59
  -5  -3   6   90.91    2.51
  -5  -3   5   54.60    2.02
  -5  -3   5   54.73    1.81
  -5  -3   5   49.91    1.89
  -5  -3   4    0.57    0.99
  -5  -3   4    1.46    2.06
  -5  -3   4    1.56    1.31
  -5  -3   3  391.85    5.80
  -5  -3   3  388.81    4.76
  -5  -3   3  372.80    4.84
  -5  -3   2  370.19    4.65
  -5  -3   2  376.40    4.43
  -5  -3   2  370.00    4.57
  -5  -3   1  484.52    7.54
  -5  -3   1  501.61    6.64
  -5  -3   0  148.11    2.55
  -5  -3   0  149.60    1.94
   5   3   1  102.59    2.30
  -5  -3  -1  103.53    3.57
  -5  -3  -1  110.94    2.12
   5   3   2 1460.77   22.48
  -5  -3  -2 1453.22   22.56
  -5  -3  -2 1426.61   19.97
   5   3   3   22.17    1.80
  -5  -3  -3   25.19    2.93
  -5  -3  -3   24.04    1.24
   5   3   4  159.60    3.21
   5   3   4  161.69    2.12
  -5  -3  -4  167.93    3.30
  -5  -3  -4  161.24    1.70
   5   3   5   60.32    2.43
   5   3   5   60.29    1.30
  -5  -3  -5   65.35    2.44
  -5  -3  -5   61.61    1.45
   5   3   6  780.84   14.69
   5   3   6  768.16    8.13
  -5  -3  -6  781.56   11.70
  -5  -3  -6  772.45    8.31
   5   3   7  168.59    3.90
   5   3   7  169.47    2.17
  -5  -3  -7  167.89    3.88
  -5  -3  -7  168.48    1.78
   5   3   8   38.35    2.71
   5   3   8   36.79    0.82
  -5  -3  -8   42.88    2.67
  -5  -3  -8   37.57    0.90
   5   3   9   44.23    2.91
   5   3   9   40.29    1.33
  -5  -3  -9   35.75    2.87
  -5  -3  -9   36.28    1.44
   5   3  10  261.28    5.60
   5   3  10  261.62    3.46
  -5  -3 -10  262.74    8.23
  -5  -3 -10  258.33    3.61
   5   3  11  497.10    9.21
   5   3  11  503.98    5.51
  -5  -3 -11  504.56    9.45
  -5  -3 -11  492.03    6.51
   5   3  12   22.52    5.23
   5   3  12   19.81    1.62
  -5  -3 -12   14.05    3.26
  -5  -3 -12   17.15    1.70
   5   3  13   66.71    6.42
   5   3  13   62.14    2.15
  -5  -3 -13   69.24    2.27
   5   3  14   36.79    6.14
   5   3  14   39.28    1.39
  -5  -3 -14   40.52    1.42
   5   3  15  118.66    8.00
   5   3  15  113.27    3.07
  -5  -3 -15  116.62    3.22
   5   3  16  131.83    5.76
   5   3  16  138.87    2.69
  -5  -3 -16  143.54    2.66
   5   3  17  307.50    8.67
   5   3  17  316.18    4.88
  -5  -3 -17  319.18    4.88
   5   3  18   14.79    4.28
   5   3  18   14.73    1.76
  -5  -3 -18   15.57    1.68
   5   3  19    3.30    4.15
   5   3  19    3.93    2.71
   5   3  20   12.23    4.61
  -5  -4  19   61.83    5.93
  -5  -4  18   32.19    4.97
  -5  -4  17   22.43    4.22
  -5  -4  16  134.90    9.16
  -5  -4  15    6.42    3.58
  -5  -4  14   12.19    3.31
  -5  -4  13   15.69    3.18
  -5  -4  12  156.97    7.29
  -5  -4  11   91.18    3.61
  -5  -4  10   18.08    2.49
  -5  -4   9  136.27    3.59
  -5  -4   8  813.84   10.42
  -5  -4   8  803.69   15.26
  -5  -4   7   71.34    1.71
  -5  -4   7   72.11    2.48
  -5  -4   6   16.85    1.28
  -5  -4   6   17.47    1.78
  -5  -4   5  396.85    5.01
  -5  -4   5  395.99    5.51
  -5  -4   4  272.58    3.73
  -5  -4   4  282.13    3.74
  -5  -4   4  271.20    5.19
  -5  -4   3  564.77    7.22
  -5  -4   3  586.47    8.23
  -5  -4   3  552.08    6.97
  -5  -4   2  725.42    9.65
  -5  -4   2  731.22    8.53
  -5  -4   2  706.57    8.81
  -5  -4   1  497.57    8.14
  -5  -4   1  511.11    6.36
  -5  -4   1  496.42    5.66
  -5  -4   0  277.30    4.17
  -5  -4   0  282.95    2.87
  -5  -4   0  274.43    2.96
  -5  -4  -1   21.09    2.91
  -5  -4  -1   24.27    0.72
  -5  -4  -1   25.64    1.27
  -5  -4  -2    9.17    1.69
  -5  -4  -2    5.71    0.81
  -5  -4  -2    7.96    0.88
  -5  -4  -3  667.40   11.60
  -5  -4  -3  648.80    6.04
  -5  -4  -3  629.08    6.42
   5   4   4  240.24    4.24
  -5  -4  -4  233.44    4.18
  -5  -4  -4  227.93    1.94
  -5  -4  -4  226.85    1.95
   5   4   5  211.28    4.12
  -5  -4  -5  210.54    4.10
   5   4   6    6.01    2.13
  -5  -4  -6    4.71    2.13
   5   4   7  521.29    8.46
  -5  -4  -7  529.54    8.58
   5   4   8  112.17    3.62
  -5  -4  -8  114.86    3.64
   5   4   9   57.97    5.27
  -5  -4  -9   69.56    5.28
   5   4  10   56.09    3.29
  -5  -4 -10   57.73    3.30
   5   4  11   26.61    3.04
   5   4  11   25.41    0.51
  -5  -4 -11   25.92    4.99
   5   4  12   69.66    3.81
  -5  -4 -12   76.40    3.85
   5   4  13   36.96    3.47
  -5  -4 -13   37.36    3.57
   5   4  14   62.60    4.05
   5   4  14   55.54    1.16
  -5  -4 -14   55.03    4.11
   5   4  15   26.06    3.72
   5   4  15   28.25    1.12
  -5  -4 -15   29.41    3.82
   5   4  16  151.47    5.73
   5   4  16  142.56    3.05
   5   4  17    6.75    3.78
   5   4  18  252.43    8.02
   5   4  19   40.85    4.87
   5   4  20    1.54    4.20
  -5  -5  19   13.85    8.16
  -5  -5  18   98.57    6.14
  -5  -5  17   30.72    4.61
  -5  -5  16    3.37    3.91
  -5  -5  15  211.90    6.76
  -5  -5  14    2.88    5.36
  -5  -5  13   40.13    3.52
  -5  -5  12  152.99    4.67
  -5  -5  11  443.58    8.36
  -5  -5  10   24.10    2.67
  -5  -5   9   44.79    2.67
  -5  -5   8   96.87    2.97
  -5  -5   7  475.81    9.39
  -5  -5   6  565.24   10.16
  -5  -5   5  147.81    2.84
  -5  -5   5  151.50    4.23
  -5  -5   4   66.93    2.08
  -5  -5   4   67.46    2.91
  -5  -5   3  305.10    4.53
  -5  -5   3  305.96    5.09
  -5  -5   2   12.12    1.61
  -5  -5   2   10.20    1.06
  -5  -5   1  163.90    3.16
  -5  -5   1  164.88    1.92
  -5  -5   1  160.14    2.10
  -5  -5   0  324.68    6.76
  -5  -5   0  331.80    3.20
  -5  -5   0  328.81    4.06
  -5  -5  -1  293.26    4.77
  -5  -5  -1  295.94    2.61
  -5  -5  -1  287.97    3.21
  -5  -5  -2  353.12    7.67
  -5  -5  -2  349.24    3.04
  -5  -5  -2  358.94    3.27
  -5  -5  -3   39.11    2.37
  -5  -5  -4  513.32    7.89
  -5  -5  -5    8.51    2.24
  -5  -5  -6   -3.78    2.26
  -5  -5  -7   -0.75    2.31
   5   5   8 1099.89   18.65
  -5  -5  -8 1100.04   18.70
   5   5   9  278.56    6.04
  -5  -5  -9  277.59    5.94
   5   5  10   31.40    3.31
  -5  -5 -10   38.21    3.24
   5   5  11  118.27    4.42
  -5  -5 -11  114.04    4.38
   5   5  12   15.39    5.18
  -5  -5 -12   11.62    3.12
   5   5  13  227.85    9.31
  -5  -5 -13  213.20    5.92
   5   5  14   64.78    4.24
  -5  -5 -14   62.16    4.17
   5   5  15   46.19    4.11
  -5  -5 -15   47.48    4.10
   5   5  16   28.79    4.12
  -5  -5 -16   28.60    4.12
   5   5  17  157.64    6.25
  -5  -5 -17  156.47    6.34
   5   5  18    8.65    4.09
   5   5  19  156.02   10.45
  -5  -6  18    7.48    7.74
  -5  -6  17   65.73    5.47
  -5  -6  16   26.39    4.40
  -5  -6  15    4.57    3.59
  -5  -6  14   49.19    4.12
  -5  -6  13    5.82    3.13
  -5  -6  12    2.59    2.81
  -5  -6  11   14.22    2.81
  -5  -6  10  342.54    6.62
  -5  -6   9  107.59    3.48
  -5  -6   8    3.54    2.00
  -5  -6   7   19.12    2.05
  -5  -6   6  141.32    3.08
  -5  -6   5  174.44    3.23
  -5  -6   4   31.01    1.61
  -5  -6   3   54.57    2.35
  -5  -6   3   53.52    1.63
  -5  -6   2  431.67    6.61
  -5  -6   2  443.89    5.31
  -5  -6   1  412.10    6.51
  -5  -6   1  410.90    4.65
  -5  -6   0    6.15    1.98
  -5  -6   0    7.35    1.19
  -5  -6  -1  964.69   14.83
  -5  -6  -1  940.67   10.19
  -5  -6  -1  930.44   11.26
  -5  -6  -2  264.20    7.06
  -5  -6  -2  255.83    1.98
  -5  -6  -3  102.15    3.32
  -5  -6  -4   27.72    4.29
  -5  -6  -5   20.95    2.62
  -5  -6  -6   64.27    3.20
  -5  -6  -7   61.68    3.26
  -5  -6  -8   29.12    3.10
  -5  -6  -9  406.65    8.02
  -5  -6 -10  522.06    9.87
  -5  -6 -11    3.61    2.98
  -5  -6 -12   23.66    3.48
  -5  -6 -13   19.25    3.49
  -5  -6 -14   28.10    3.80
  -5  -6 -15   47.36    4.16
  -5  -6 -16    9.91    3.83
  -5  -6 -17    0.94    3.74
  -5  -6 -18  109.81    5.80
  -5  -7  17  155.33   10.99
  -5  -7  16   69.18    8.25
  -5  -7  15   82.97    8.08
  -5  -7  14    2.39    3.39
   5   7 -13   40.72    3.86
  -5  -7  13   37.71    3.75
   5   7 -12   -0.63    3.05
  -5  -7  12    3.06    2.85
   5   7 -11    3.94    2.75
  -5  -7  11   -4.17    2.61
   5   7 -10   -1.56    2.56
  -5  -7  10    3.66    4.07
   5   7  -9  389.50    7.28
  -5  -7   9  369.48    9.50
   5   7  -8  115.21    3.49
  -5  -7   8  114.50    3.48
   5   7  -7   24.93    2.21
  -5  -7   7   22.12    2.23
   5   7  -6   20.81    1.99
  -5  -7   6   23.76    1.98
   5   7  -5   55.42    2.13
  -5  -7   5   57.90    3.33
   5   7  -4   75.78    2.05
  -5  -7   4   67.10    2.05
   5   7  -3    2.55    1.20
  -5  -7   3    4.14    2.06
  -5  -7   2    5.69    2.18
  -5  -7   2    3.79    1.79
  -5  -7   1  211.66    4.62
  -5  -7   1  225.12    3.61
  -5  -7   0  343.08    6.21
  -5  -7   0  339.97    3.65
  -5  -7  -1   21.41    2.59
  -5  -7  -1   19.03    0.65
  -5  -7  -2  555.66    4.97
  -5  -7  -2  549.88    4.95
  -5  -7  -3  165.29    4.30
  -5  -7  -4    4.38    2.58
  -5  -7  -5    8.62    2.75
  -5  -7  -6   59.99    3.54
  -5  -7  -7    7.05    2.85
  -5  -7  -8   47.70    3.53
  -5  -7  -9   85.37    4.13
  -5  -7 -10  187.82    5.66
  -5  -7 -11  582.40   15.69
  -5  -7 -12   68.80    4.31
  -5  -7 -13   30.53    6.39
  -5  -7 -14    3.86    3.53
  -5  -7 -15   15.74    6.29
  -5  -7 -16   39.70    4.32
  -5  -7 -17   12.06    6.95
   5   8 -15   24.37    4.50
  -5  -8  15   22.91    4.23
   5   8 -14   95.58    5.23
  -5  -8  14   84.80    5.03
   5   8 -13    4.23    3.55
  -5  -8  13    6.45    3.33
   5   8 -12   11.72    5.72
  -5  -8  12   14.03    3.34
   5   8 -11   40.68    5.69
  -5  -8  11   34.08    3.36
   5   8 -10  143.05    4.63
  -5  -8  10  130.59    4.43
   5   8  -9   -1.77    2.55
  -5  -8   9   -5.07    2.52
   5   8  -8  228.68    5.07
  -5  -8   8  217.24    7.19
   5   8  -7  118.76    3.48
  -5  -8   7  117.64    3.42
   5   8  -6    4.18    1.89
  -5  -8   6    2.91    1.87
   5   8  -5    5.85    1.68
  -5  -8   5    0.52    1.71
   5   8  -4    1.44    1.50
  -5  -8   4    5.21    1.53
   5   8  -3   21.46    1.53
  -5  -8   3   23.95    1.51
   5   8  -2   16.25    1.28
  -5  -8   2   13.30    1.27
   5   8  -1   15.19    1.79
  -5  -8   1   15.87    2.82
  -5  -8   1   16.57    1.11
   5   8   0   72.70    1.38
  -5  -8   0   68.24    3.54
  -5  -8   0   75.85    1.97
  -5  -8  -1  343.65    6.94
  -5  -8  -1  334.05    4.09
  -5  -8  -2    1.93    2.75
  -5  -8  -2    3.68    0.65
  -5  -8  -3  188.84    5.13
  -5  -8  -4   56.59    3.63
  -5  -8  -5   32.98    3.49
  -5  -8  -6   18.55    3.35
  -5  -8  -7   31.88    3.66
  -5  -8  -8   65.19    4.04
  -5  -8  -9  124.85    5.09
  -5  -8 -10   63.99    4.32
  -5  -8 -11   84.50    4.76
  -5  -8 -12  398.82    9.45
  -5  -8 -13   59.18    4.74
  -5  -8 -14   31.73    4.28
  -5  -8 -15   -2.89    3.84
   5   9 -13   54.41    4.67
  -5  -9  13   58.58    4.50
   5   9 -12   21.34    3.80
  -5  -9  12   19.60    5.98
   5   9 -11   31.96    3.66
  -5  -9  11   32.07    5.72
   5   9 -10    4.99    2.92
  -5  -9  10    3.66    2.86
   5   9  -9   27.89    3.05
  -5  -9   9   22.70    2.95
   5   9  -8   13.05    4.57
  -5  -9   8   20.72    2.66
   5   9  -7  156.57    6.34
  -5  -9   7  151.33    4.07
   5   9  -6  287.17    5.68
  -5  -9   6  285.23    5.47
   5   9  -5   55.87    2.50
  -5  -9   5   57.97    3.69
   5   9  -4    8.29    1.79
  -5  -9   4    8.67    1.68
   5   9  -3    2.46    1.52
  -5  -9   3    2.52    1.48
   5   9  -2   52.83    1.83
  -5  -9   2   51.17    1.77
   5   9  -1   14.80    2.11
  -5  -9   1   17.85    3.21
  -5  -9   1   14.95    1.26
   5   9   0    1.36    0.96
  -5  -9   0   -1.41    3.04
  -5  -9   0    0.25    1.52
   5   9   1    7.71    0.85
  -5  -9  -1   12.23    5.33
  -5  -9  -1    6.86    1.37
   5   9   2  416.02    4.27
  -5  -9  -2  451.51    9.33
  -5  -9  -2  409.38    4.95
  -5  -9  -4   71.61    4.30
  -5  -9  -5  155.36    5.42
  -5  -9  -6   -1.61    3.41
  -5  -9  -7   41.91    4.08
  -5  -9  -8    3.88    3.54
  -5  -9  -9   49.77    4.29
  -5  -9 -10   43.32    4.42
  -5  -9 -11   58.09    4.72
  -5  -9 -12   26.23    4.30
  -5  -9 -13  195.42    6.88
   5  10 -10   -1.93    5.08
  -5 -10  10   -0.74    2.99
   5  10  -9    5.76    3.07
  -5 -10   9   16.30    4.68
   5  10  -8  127.46    4.47
  -5 -10   8  121.42    4.13
   5  10  -7   23.88    2.89
  -5 -10   7   20.60    2.67
   5  10  -6   22.07    2.60
  -5 -10   6   25.17    2.46
   5  10  -5  159.96    4.16
  -5 -10   5  154.90    5.60
   5  10  -4   32.90    2.32
  -5 -10   4   35.17    2.18
   5  10  -3    2.83    1.73
  -5 -10   3    3.40    1.64
   5  10  -2    0.87    1.51
  -5 -10   2   -0.29    1.41
   5  10  -1    3.16    1.32
  -5 -10   1    3.43    1.27
   5  10   0   -1.81    1.12
  -5 -10   0    4.94    3.41
  -5 -10   0   -0.02    1.07
  -5 -10  -1    0.60    3.46
  -5 -10  -2   22.17    4.11
  -5 -10  -3  170.36    6.29
  -5 -10  -4   65.92    4.87
  -5 -10  -5    5.45    3.76
  -5 -10  -6   85.83    8.18
  -5 -10  -7   -4.84    3.92
  -5 -10  -8    6.05    6.64
  -5 -10  -9   38.86    4.70
  -5 -10 -10   25.24    7.54
   5  11  -5    0.13    3.69
  -5 -11   5   -3.00    2.15
   5  11  -4  136.92    5.65
  -5 -11   4  125.67    3.45
   5  11  -3   38.67    3.90
  -5 -11   3   47.30    3.45
  -5 -11   1    0.31    4.04
  -5 -11   0   26.63    4.59
  -5 -11  -1    7.46    4.13
  -5 -11  -2   10.06    4.32
  -5 -11  -3   13.45    4.48
  -5 -11  -4  130.32   10.26
  -5 -11  -5   77.18    5.63
   6  -5  -7   12.15    4.80
  -6   5   7   10.04    4.95
   6  -5  -6   15.88    4.81
  -6   5   6   18.68    8.29
   6  -5  -5    3.05    4.38
  -6   5   5   -2.48    4.51
   6  -5  -4  126.00    6.62
  -6   5   4  121.35    6.82
   6  -5  -3   33.41    3.80
   6  -5  -3   34.27    5.14
  -6   5   3   28.90    5.19
   6  -5  -2  122.93    3.87
   6  -5  -2  122.15    6.48
  -6   5   2  117.28    6.68
   6  -5  -1  179.29    5.05
   6  -5  -1  167.80    7.25
  -6   5   1  170.92   11.99
   6  -5   0   23.80    2.96
   6  -5   0   15.46    4.74
  -6   5   0   23.33    4.85
   6  -5   1    0.96    2.67
   6  -5   1   -3.16    4.21
  -6   5  -1    6.58    7.07
   6  -5   2   46.48    3.45
  -6   5  -2   56.72    5.33
   6  -5   3   20.40    3.11
   6  -5   3   19.09    4.68
  -6   5  -3   22.95    8.03
   6  -5   4   14.89    3.11
   6  -5   4    7.90    4.53
  -6   5  -4    8.12    4.53
   6  -5   5   15.36    3.41
   6  -5   5   12.64    4.52
  -6   5  -5   14.60    7.97
   6  -5   6   -3.53    3.34
   6  -5   6    6.16    4.35
  -6   5  -6    4.18    4.52
   6  -5   7  148.31    6.02
   6  -5   7  149.41   11.39
  -6   5  -7  162.28    7.43
  -6   4  11  280.67    9.69
  -6   4  10    6.75    4.74
  -6   4   9  106.00   10.07
  -6   4   8   21.81    4.65
   6  -4  -7   42.53    4.88
  -6   4   7   37.07    4.81
   6  -4  -6    4.88    6.64
  -6   4   6   -3.54    6.83
   6  -4  -5   29.16    4.35
  -6   4   5   19.31    4.49
   6  -4  -4   20.98    2.53
   6  -4  -4   23.54    4.33
  -6   4   4   31.25    4.41
   6  -4  -3  121.82    2.93
   6  -4  -3  121.46    5.72
  -6   4   3  119.80    6.00
   6  -4  -2   90.99    2.96
   6  -4  -2   89.05    5.22
  -6   4   2   88.72    5.25
   6  -4  -1   79.34    3.09
   6  -4  -1   67.29    5.01
  -6   4   1   81.84    5.11
   6  -4   0  334.04    8.99
   6  -4   0  306.85    8.35
  -6   4   0  325.30    8.67
   6  -4   1    9.45    4.47
   6  -4   1   10.00    3.88
  -6   4  -1   12.08    3.93
   6  -4   2   33.24    5.12
   6  -4   2   24.97    4.20
  -6   4  -2   36.86    4.20
   6  -4   3   44.93    5.47
   6  -4   3   39.62    4.34
  -6   4  -3   45.55    4.42
   6  -4   4  155.94    7.95
   6  -4   4  176.71    9.89
  -6   4  -4  176.86    9.88
   6  -4   5   24.34    5.71
   6  -4   5   18.35    4.23
  -6   4  -5   26.91    4.17
   6  -4   6    1.43    5.28
   6  -4   6    4.98    3.86
  -6   4  -6    3.42    3.90
   6  -4   7    9.00    3.50
   6  -4   7    6.31    3.99
  -6   4  -7    4.09    3.96
   6  -4   8   71.29    4.84
   6  -4   8   78.65    5.21
  -6   4  -8   81.67    5.26
   6  -4   9   35.86    4.53
   6  -4   9   45.16    4.67
  -6   4  -9   49.12    7.78
   6  -4  10   33.39    4.62
   6  -4  10   32.65    4.64
  -6   4 -10   25.49    4.57
   6  -4  11   11.88    4.76
   6  -4  11   17.04    4.57
  -6   4 -11   31.45    4.57
  -6   3  13    4.25    4.55
  -6   3  12   11.92    7.70
  -6   3  11   38.36    5.09
  -6   3  10  471.60   11.74
  -6   3   9    5.80    6.92
  -6   3   8  142.12    6.11
   6  -3  -7   -0.04    3.60
  -6   3   7    0.61    3.58
   6  -3  -6  238.05    6.99
  -6   3   6  242.18   10.63
   6  -3  -5   28.01    1.18
   6  -3  -5   25.61    3.93
  -6   3   5   32.67    3.98
   6  -3  -4  102.97    2.07
   6  -3  -4  106.59    4.74
  -6   3   4  109.81    7.76
   6  -3  -3   24.11    2.56
   6  -3  -3   21.83    3.67
  -6   3   3   22.89    3.67
   6  -3  -2   60.27    2.16
   6  -3  -2   60.84    6.60
  -6   3   2   64.91    6.84
   6  -3  -1  176.79    5.23
   6  -3  -1  173.57    5.54
  -6   3   1  183.68    5.82
   6  -3   0  109.00    4.92
   6  -3   0   89.36    7.48
  -6   3   0  101.83    7.70
   6  -3   1  197.33    4.59
   6  -3   1  184.30    5.69
  -6   3  -1  194.43    5.90
   6  -3   2    5.92    2.44
   6  -3   2    1.27    3.22
  -6   3  -2    2.48    3.24
   6  -3   3   82.78    3.63
   6  -3   3   84.00    4.29
  -6   3  -3   80.54    4.30
   6  -3   4   48.36    3.34
   6  -3   4   50.32    6.62
  -6   3  -4   50.65    3.93
   6  -3   5  292.82    6.97
   6  -3   5  292.01    7.27
  -6   3  -5  293.60    7.23
   6  -3   6    4.06    3.05
   6  -3   6    4.92    5.41
  -6   3  -6    1.87    3.29
   6  -3   7    1.38    3.26
   6  -3   7    0.93    3.23
  -6   3  -7    4.50    3.24
   6  -3   8   20.44    3.72
   6  -3   8   16.94    3.48
  -6   3  -8   10.57    3.55
   6  -3   9   36.15    4.43
   6  -3   9   39.21    4.00
  -6   3  -9   45.13    4.04
   6  -3  10  171.08   10.34
   6  -3  10  164.01    5.88
  -6   3 -10  165.44    5.91
   6  -3  11   21.39    4.43
   6  -3  11   17.14    3.83
  -6   3 -11   23.93    6.43
   6  -3  12   25.14    4.98
   6  -3  12   33.58    6.78
  -6   3 -12   32.66    4.19
   6  -3  13   47.87    5.69
   6  -3  13   50.42    4.56
  -6   3 -13   49.81    4.51
  -6   2  15    9.81    4.62
  -6   2  15    2.51    4.57
  -6   2  14   75.15    5.81
  -6   2  13   95.74    5.91
  -6   2  12    0.56    6.82
  -6   2  11    0.70    3.90
  -6   2  10   66.43    4.92
  -6   2   9  112.13    5.23
  -6   2   8  172.15    5.86
  -6   2   7    0.69    3.18
   6  -2  -6    4.51    3.12
  -6   2   6    6.09    5.41
   6  -2  -5  117.55    7.11
  -6   2   5  118.41    4.68
   6  -2  -4    6.03    1.64
   6  -2  -4   11.97    3.00
  -6   2   4   12.07    5.05
   6  -2  -3   51.46    1.58
   6  -2  -3   44.10    3.57
  -6   2   3   59.24    3.64
   6  -2  -2  538.75    7.36
   6  -2  -2  530.90    9.93
  -6   2   2  535.98   13.92
   6  -2  -1  102.15    2.52
   6  -2  -1   98.89    4.00
  -6   2   1  101.60    4.18
   6  -2   0   92.54    3.90
   6  -2   0   90.87    3.92
  -6   2   0   88.96    3.89
   6  -2   1   11.25    2.01
   6  -2   1    7.47    2.82
  -6   2  -1    3.87    4.85
   6  -2   2  321.15    5.96
   6  -2   2  311.98    9.43
  -6   2  -2  319.36    6.71
   6  -2   3   34.62    2.80
   6  -2   3   37.77    3.12
  -6   2  -3   42.80    3.18
   6  -2   4  204.02    5.06
   6  -2   4  203.65    7.80
  -6   2  -4  200.89    7.86
   6  -2   5    9.03    2.83
   6  -2   5   11.07    2.86
  -6   2  -5    7.41    2.79
   6  -2   6  497.30    9.94
   6  -2   6  498.35   12.69
  -6   2  -6  514.74    9.56
   6  -2   7   83.74    4.31
   6  -2   7   87.48    3.87
  -6   2  -7   91.36    3.93
   6  -2   8   28.72    3.70
   6  -2   8   37.73    5.20
  -6   2  -8   32.54    5.29
   6  -2   9    5.53    3.42
   6  -2   9    6.52    2.83
  -6   2  -9    7.33    2.96
   6  -2  10    8.39    3.64
   6  -2  10    6.57    2.88
  -6   2 -10   -2.14    2.96
   6  -2  11  228.83    7.46
   6  -2  11  220.07    9.11
  -6   2 -11  231.70    9.03
   6  -2  12   -4.01    4.16
   6  -2  12    5.99    3.06
  -6   2 -12    0.58    3.05
   6  -2  13   10.92    7.43
   6  -2  13   15.43    3.35
  -6   2 -13   10.15    3.33
   6  -2  14    7.68    4.64
   6  -2  14    6.82    5.56
  -6   2 -14    6.62    5.53
   6  -2  15   97.78    6.64
   6  -2  15   95.70    5.01
  -6   2 -15   98.45    4.83
  -6   1  16   25.82    4.92
  -6   1  16   24.38    5.06
  -6   1  15   15.84    4.37
  -6   1  15    0.23    7.63
  -6   1  14   11.10    4.24
  -6   1  14   12.75    4.29
  -6   1  13  122.58    5.79
  -6   1  12  212.02    6.97
  -6   1  11   52.40    4.44
  -6   1  10   61.31    4.34
  -6   1   9   12.90    3.42
  -6   1   8  375.09   11.54
  -6   1   7  184.16    5.34
   6  -1  -5   -3.37    2.68
  -6   1   5   -5.17    2.67
   6  -1  -4  441.88    5.03
   6  -1  -4  459.14   11.37
  -6   1   4  473.46   11.65
   6  -1  -3  504.80    6.16
   6  -1  -3  510.73    9.02
  -6   1   3  515.68    9.19
   6  -1  -2  193.81    2.93
   6  -1  -2  194.35    4.79
  -6   1   2  196.74    4.76
   6  -1  -1  239.84    4.88
   6  -1  -1  234.98    5.13
  -6   1   1  232.61    5.02
   6  -1   0   81.96    2.25
   6  -1   0   80.20    3.22
  -6   1   0   80.61    3.20
   6  -1   1  346.40    5.42
   6  -1   1  355.60    8.79
  -6   1  -1  360.90    6.47
   6  -1   2   33.49    2.19
   6  -1   2   33.53    2.63
  -6   1  -2   38.07    4.35
   6  -1   3   57.96    2.68
   6  -1   3   55.45    2.78
  -6   1  -3   55.21    2.84
   6  -1   4   38.88    2.66
   6  -1   4   35.77    2.57
  -6   1  -4   35.82    2.67
   6  -1   5  239.12    5.32
   6  -1   5  230.70    4.86
  -6   1  -5  239.51    4.96
   6  -1   6   64.54    3.40
   6  -1   6   55.61    4.86
  -6   1  -6   62.05    3.09
   6  -1   7  496.71    9.63
   6  -1   7  509.44    8.60
  -6   1  -7  508.71    8.59
   6  -1   8   91.27    4.14
   6  -1   8   93.29    5.28
  -6   1  -8   83.27    5.42
   6  -1   9   16.92    3.31
   6  -1   9   15.00    2.45
  -6   1  -9   13.41    2.61
   6  -1  10    5.27    3.26
   6  -1  10    1.35    2.35
  -6   1 -10   -0.59    2.40
   6  -1  11    4.85    3.48
   6  -1  11   -0.40    2.47
  -6   1 -11    0.47    2.46
   6  -1  12  117.54    5.86
   6  -1  12  128.49    4.03
  -6   1 -12  123.10    6.35
   6  -1  13    3.93    4.02
   6  -1  13   -1.32    2.64
  -6   1 -13   -3.72    2.63
   6  -1  14   23.38    7.43
   6  -1  14   10.23    2.89
  -6   1 -14    8.78    2.85
   6  -1  15   14.45    4.81
   6  -1  15    4.03    3.06
  -6   1 -15    6.93    2.98
   6  -1  16  265.72    9.79
   6  -1  16  268.02    6.90
  -6   1 -16  269.07    6.73
  -6   0  17   78.17    9.64
  -6   0  17   73.37    6.17
  -6   0  16    5.74    4.28
  -6   0  16    4.19    4.48
  -6   0  15   49.59    4.71
  -6   0  15   39.74    4.98
  -6   0  14   26.15    4.16
  -6   0  14   21.53    4.24
  -6   0  13   85.76    4.91
  -6   0  13   88.40    4.99
  -6   0  12   62.82    4.34
  -6   0  12   58.53    4.50
  -6   0  11  365.83   12.07
  -6   0  10  126.91    4.69
  -6   0   9    0.28    2.80
  -6   0   8   -0.63    4.47
  -6   0   7   59.89    3.44
  -6   0   6  163.13    4.35
   6   0  -5   40.32    0.84
  -6   0   5   43.08    2.84
   6   0  -4    2.52    1.24
   6   0  -4    0.44    2.19
  -6   0   4    0.13    2.22
   6   0  -3  421.50    4.93
   6   0  -3  423.53    7.07
  -6   0   3  441.77    7.23
   6   0  -2  636.95    8.09
   6   0  -2  651.34   10.23
  -6   0   2  674.73   10.31
   6   0  -1  133.97    2.40
   6   0  -1  131.92    5.37
  -6   0   1  136.45    5.27
   6   0   0  298.74    4.29
   6   0   0  303.57    5.19
  -6   0   0  302.63    5.18
   6   0   1   67.85    2.18
   6   0   1   70.83    2.59
  -6   0  -1   70.94    2.57
   6   0   2  107.01    2.73
   6   0   2  106.80    4.43
  -6   0  -2  112.46    2.96
   6   0   3  125.33    4.64
   6   0   3  121.60    2.99
  -6   0  -3  121.81    3.04
   6   0   4    3.71    2.09
   6   0   4    9.53    1.84
  -6   0  -4    4.82    1.90
   6   0   5   44.27    2.70
   6   0   5   33.29    3.59
  -6   0  -5   41.58    2.28
   6   0   6  190.67    4.60
   6   0   6  187.43    3.68
  -6   0  -6  185.41    3.76
   6   0   7    0.89    2.52
   6   0   7   -3.59    1.87
  -6   0  -7   -3.32    1.97
   6   0   8  329.69    7.15
   6   0   8  324.07    5.43
  -6   0  -8  331.58    7.88
   6   0   9  532.37   10.49
   6   0   9  512.03    7.99
  -6   0  -9  535.78   10.82
   6   0  10   13.53    3.27
   6   0  10    5.11    2.07
  -6   0 -10    6.33    2.13
   6   0  11   -6.09    3.25
   6   0  11    0.48    1.91
  -6   0 -11    2.34    2.03
   6   0  12    3.48    3.65
   6   0  12    5.77    2.08
  -6   0 -12    6.66    2.16
   6   0  13   23.72    4.20
   6   0  13   22.83    4.00
  -6   0 -13   27.02    2.55
   6   0  14   63.27    5.11
   6   0  14   60.89    3.02
  -6   0 -14   58.22    3.04
   6   0  15   22.56    7.98
   6   0  15   19.67    2.72
  -6   0 -15   20.58    2.71
   6   0  16    3.99    8.37
   6   0  16   12.33    2.67
  -6   0 -16   17.82    2.68
   6   0  17  214.44    9.14
   6   0  17  232.51    8.52
  -6   0 -17  228.68    5.67
  -6  -1  18   -8.43    7.86
  -6  -1  18    0.95    7.99
  -6  -1  17   87.47    9.77
  -6  -1  17   97.79    6.51
  -6  -1  16  191.33   11.25
  -6  -1  16  193.86    7.56
  -6  -1  15    6.02    3.82
  -6  -1  15    3.17    3.91
  -6  -1  14    5.07    3.63
  -6  -1  14    3.54    3.64
  -6  -1  13    6.23    3.39
  -6  -1  13    2.27    3.49
  -6  -1  12  134.51    5.03
  -6  -1  12  135.42    4.99
  -6  -1  11   61.28    3.79
  -6  -1  11   57.30    3.90
  -6  -1  10  331.82   10.19
  -6  -1  10  320.51    7.06
  -6  -1   9  187.04    4.92
  -6  -1   8   24.98    2.75
  -6  -1   7   -1.87    2.27
  -6  -1   6    1.67    2.15
  -6  -1   5   89.02    2.97
  -6  -1   4    6.64    1.98
   6   1  -3    3.82    0.91
  -6  -1   3   -1.96    1.82
   6   1  -2  328.09    4.03
   6   1  -2  330.36    5.32
  -6  -1   2  342.94    5.40
   6   1  -1  865.45   11.64
   6   1  -1  880.04   15.42
  -6  -1   1  905.70   15.55
   6   1   0   43.01    2.72
   6   1   0   43.05    2.05
  -6  -1   0   45.01    2.08
   6   1   1  146.83    2.81
   6   1   1  145.15    2.91
  -6  -1  -1  141.78    2.88
   6   1   2   70.47    3.52
   6   1   2   69.11    3.29
  -6  -1  -2   69.39    2.12
   6   1   3   40.65    2.23
   6   1   3   42.32    1.84
  -6  -1  -3   39.43    3.03
   6   1   4  187.02    3.92
   6   1   4  194.19    3.28
  -6  -1  -4  196.76    4.62
   6   1   5   18.13    2.24
   6   1   5   13.62    1.57
  -6  -1  -5   13.70    1.57
   6   1   6    0.79    3.69
   6   1   6   -4.87    2.42
  -6  -1  -6   -0.07    1.50
   6   1   7  512.81    8.97
   6   1   7  505.69    7.04
  -6  -1  -7  496.42    6.98
   6   1   8  122.42    4.23
   6   1   8  122.49    2.65
  -6  -1  -8  120.81    2.77
   6   1   9  431.74    8.84
   6   1   9  429.79    8.02
  -6  -1  -9  428.82    6.35
   6   1  10  736.87   13.85
   6   1  10  699.27   10.23
  -6  -1 -10  723.78   10.65
   6   1  11   12.32    3.40
   6   1  11   19.29    2.90
  -6  -1 -11   12.13    1.81
   6   1  12    1.64    3.37
   6   1  12    0.58    1.60
  -6  -1 -12    1.02    1.74
   6   1  13   -0.51    3.66
   6   1  13    6.80    2.79
  -6  -1 -13    2.99    1.83
   6   1  14   -2.87    3.74
   6   1  14   -0.14    1.75
  -6  -1 -14    0.49    3.13
   6   1  15   36.44    4.80
   6   1  15   30.88    2.34
  -6  -1 -15   34.88    3.84
   6   1  16   11.05    7.49
   6   1  16    1.99    3.58
  -6  -1 -16   11.59    2.21
   6   1  17   11.71    4.80
   6   1  17   13.88    3.86
  -6  -1 -17    7.01    2.34
   6   1  18  182.96    8.31
   6   1  18  180.88    4.73
  -6  -1 -18  176.55    6.72
  -6  -2  18   14.97    7.65
  -6  -2  18    6.98    4.91
  -6  -2  17   44.18    8.38
  -6  -2  17   51.68    5.37
  -6  -2  16  105.49    9.19
  -6  -2  16  116.42    5.94
  -6  -2  15   40.23    7.27
  -6  -2  15   47.64    4.53
  -6  -2  14   21.95    3.82
  -6  -2  14   23.06    3.82
  -6  -2  13   -3.74    3.12
  -6  -2  13    1.48    3.16
  -6  -2  12   27.61    3.30
  -6  -2  12   25.08    3.33
  -6  -2  11  225.92    5.63
  -6  -2  11  216.76    8.42
  -6  -2  10    6.83    2.64
  -6  -2  10    3.43    2.71
  -6  -2   9  265.63    5.56
  -6  -2   9  253.86    5.58
  -6  -2   8  577.09    6.04
  -6  -2   8  597.54    9.80
  -6  -2   8  582.94    9.69
  -6  -2   7   17.19    1.23
  -6  -2   7   18.60    2.30
  -6  -2   7   18.50    2.38
  -6  -2   6  232.97    3.28
  -6  -2   6  242.94    4.47
  -6  -2   5    2.35    0.87
  -6  -2   5    0.58    1.80
  -6  -2   4   46.22    1.31
  -6  -2   4   45.72    2.12
  -6  -2   3   61.73    1.56
  -6  -2   3   67.17    2.16
   6   2  -2   15.04    1.23
  -6  -2   2   14.59    1.30
  -6  -2   2   11.07    2.72
   6   2  -1  528.21    6.82
  -6  -2   1  515.16    6.93
  -6  -2   1  541.20    9.00
   6   2   0  781.27   12.57
  -6  -2   0  766.29   12.73
  -6  -2   0  786.13   12.34
   6   2   1   77.79    2.21
   6   2   1   75.16    1.99
  -6  -2  -1   75.25    2.35
  -6  -2  -1   77.42    2.96
   6   2   2  249.43    4.12
   6   2   2  244.65    3.44
  -6  -2  -2  253.77    4.35
  -6  -2  -2  252.15    3.48
   6   2   3  282.95    4.77
   6   2   3  292.41    3.82
  -6  -2  -3  283.87    4.97
  -6  -2  -3  287.53    3.80
   6   2   4   46.88    3.99
   6   2   4   54.36    1.56
  -6  -2  -4   54.60    2.58
  -6  -2  -4   51.94    2.47
   6   2   5   47.79    2.55
   6   2   5   49.40    2.37
  -6  -2  -5   48.67    1.54
   6   2   6   67.35    2.97
   6   2   6   61.90    1.64
  -6  -2  -6   63.23    1.68
   6   2   7  145.15    4.13
   6   2   7  147.35    2.32
  -6  -2  -7  142.16    3.46
   6   2   8   80.80    3.57
   6   2   8   83.83    1.89
  -6  -2  -8   85.82    1.96
   6   2   9  139.17    7.08
   6   2   9  133.31    3.35
  -6  -2  -9  134.12    2.43
   6   2  10   50.37    3.68
   6   2  10   50.35    1.69
  -6  -2 -10   50.82    1.76
   6   2  11  920.52   17.83
   6   2  11  937.24   13.21
  -6  -2 -11  961.96   13.70
   6   2  12    6.21    3.39
   6   2  12    2.39    2.31
  -6  -2 -12    2.51    1.54
   6   2  13   32.53    3.98
   6   2  13   23.04    1.63
  -6  -2 -13   26.47    1.72
   6   2  14    9.58    6.53
   6   2  14    9.01    2.49
  -6  -2 -14    9.11    1.64
   6   2  15   39.52    7.61
   6   2  15   36.99    1.92
  -6  -2 -15   43.94    2.07
   6   2  16   19.47    7.33
   6   2  16   16.85    1.77
  -6  -2 -16   17.54    1.91
   6   2  17    7.43    4.57
   6   2  17    4.67    2.97
  -6  -2 -17   10.85    3.06
   6   2  18    4.52    4.79
   6   2  18    3.81    2.04
  -6  -2 -18    3.94    1.91
  -6  -3  18  222.70   12.90
  -6  -3  18  219.13    8.71
  -6  -3  17   32.92    7.85
  -6  -3  17   31.69    4.91
  -6  -3  16    5.59    6.27
  -6  -3  16   -0.21    3.99
  -6  -3  15   10.31    6.09
  -6  -3  15   12.88    3.86
  -6  -3  14   18.61    5.99
  -6  -3  14   30.88    3.89
  -6  -3  13   80.16    4.18
  -6  -3  13   76.37    4.32
  -6  -3  12    0.68    0.46
  -6  -3  12   -4.78    2.89
  -6  -3  11   89.28    3.73
  -6  -3  11   84.88    3.90
  -6  -3  10  320.03    3.33
  -6  -3  10  333.01    6.41
  -6  -3  10  326.13    9.39
  -6  -3   9   88.03    1.34
  -6  -3   9   93.15    5.21
  -6  -3   9   87.88    3.36
  -6  -3   8  247.47    2.84
  -6  -3   8  267.31    5.05
  -6  -3   8  248.24    5.07
  -6  -3   7  378.89    4.32
  -6  -3   7  395.89    6.38
  -6  -3   7  376.27    6.25
  -6  -3   6    5.01    1.56
  -6  -3   6    4.03    2.98
  -6  -3   6    1.99    1.83
  -6  -3   5   83.29    2.47
  -6  -3   5   87.48    2.40
  -6  -3   5   82.74    3.86
  -6  -3   4   68.99    1.62
  -6  -3   4   62.57    2.10
  -6  -3   4   64.46    2.18
  -6  -3   3   29.27    1.42
  -6  -3   3   34.54    2.65
  -6  -3   2    1.29    2.06
  -6  -3   2    2.49    1.26
  -6  -3   1   38.78    1.71
  -6  -3   1   38.55    1.49
   6   3   0  175.14    3.13
  -6  -3   0  177.02    3.21
  -6  -3   0  183.02    3.65
   6   3   1 1154.29   17.45
  -6  -3  -1 1131.32   17.43
  -6  -3  -1 1166.36   15.58
   6   3   2  191.33    3.64
  -6  -3  -2  202.14    3.85
  -6  -3  -2  194.79    2.54
   6   3   3  158.52    4.99
  -6  -3  -3  156.44    3.50
  -6  -3  -3  156.72    2.11
   6   3   4   21.35    2.11
   6   3   4   18.07    0.97
  -6  -3  -4   13.87    2.23
  -6  -3  -4   19.96    1.66
   6   3   5   12.05    2.25
   6   3   5   12.23    0.85
  -6  -3  -5    9.02    2.33
  -6  -3  -5   10.97    1.49
   6   3   6  136.36    5.87
   6   3   6  139.64    1.81
  -6  -3  -6  141.57    3.93
  -6  -3  -6  137.08    1.90
   6   3   7   64.30    3.22
   6   3   7   63.46    1.22
  -6  -3  -7   68.01    3.28
  -6  -3  -7   67.40    1.34
   6   3   8   -0.94    2.61
   6   3   8    3.51    0.80
  -6  -3  -8    5.00    2.63
  -6  -3  -8    5.79    1.47
   6   3   9   73.14    3.70
   6   3   9   65.74    1.32
  -6  -3  -9   70.07    3.68
  -6  -3  -9   68.48    1.41
   6   3  10  595.03   11.52
   6   3  10  608.78    7.13
  -6  -3 -10  622.03   12.01
  -6  -3 -10  628.66    8.55
   6   3  11  211.61    6.14
   6   3  11  212.24    2.69
  -6  -3 -11  207.73    3.76
   6   3  12  351.72    8.44
   6   3  12  350.06    5.17
  -6  -3 -12  366.95    5.59
   6   3  13   76.82    4.74
   6   3  13   73.37    1.66
  -6  -3 -13   76.55    2.53
   6   3  14   40.13    4.39
   6   3  14   43.66    1.49
  -6  -3 -14   38.29    2.38
   6   3  15    8.02    4.06
   6   3  15   12.82    2.08
  -6  -3 -15   11.86    1.37
   6   3  16   39.70    4.98
   6   3  16   46.87    1.77
  -6  -3 -16   47.86    1.77
   6   3  17    4.01    4.26
   6   3  18    7.37    4.72
  -6  -4  18   34.35    5.11
  -6  -4  18   58.61    9.11
  -6  -4  17  103.48    5.87
  -6  -4  17  126.17    6.32
  -6  -4  16   24.05    4.38
  -6  -4  15    8.71    6.35
  -6  -4  14    1.86    1.33
  -6  -4  14    6.43    3.32
  -6  -4  13    6.74    0.93
  -6  -4  13    3.82    3.05
  -6  -4  13    9.51    3.25
  -6  -4  12  113.65    1.83
  -6  -4  12  113.19    4.26
  -6  -4  12  119.09    4.40
  -6  -4  11    0.97    0.90
  -6  -4  11    0.55    2.51
  -6  -4  11    4.20    2.55
  -6  -4  10   40.66    1.98
  -6  -4  10   42.44    2.87
  -6  -4  10   42.25    3.03
  -6  -4   9  293.13    3.69
  -6  -4   9  298.63    5.65
  -6  -4   9  283.59    5.74
  -6  -4   8  316.55    4.05
  -6  -4   8  328.03    7.84
  -6  -4   8  303.57    8.20
  -6  -4   7  240.59    3.29
  -6  -4   7  245.61    4.45
  -6  -4   7  236.93    4.62
  -6  -4   6  417.38    5.28
  -6  -4   6  416.44    6.20
  -6  -4   6  406.84    6.42
  -6  -4   5   24.98    1.44
  -6  -4   5   25.55    1.70
  -6  -4   5   23.00    3.07
  -6  -4   4   70.11    2.91
  -6  -4   4   71.71    1.95
  -6  -4   4   67.07    2.05
  -6  -4   3   98.17    2.24
  -6  -4   3   96.58    2.02
  -6  -4   3   90.40    2.15
  -6  -4   2   33.80    1.78
  -6  -4   2   37.67    1.39
  -6  -4   2   37.56    2.36
  -6  -4   1   10.50    2.73
  -6  -4   1   14.10    1.08
  -6  -4   1    9.81    1.15
  -6  -4   0  152.91    3.07
  -6  -4   0  146.27    2.02
  -6  -4   0  143.69    2.11
  -6  -4  -1  136.00    3.12
  -6  -4  -1  138.07    1.79
  -6  -4  -1  135.55    2.67
  -6  -4  -2 1059.35   16.59
  -6  -4  -2 1060.62   12.87
  -6  -4  -2 1042.20   13.06
   6   4   3 1075.68   16.98
  -6  -4  -3 1061.98   16.96
  -6  -4  -3 1047.82   12.61
   6   4   4   32.93    2.42
  -6  -4  -4   28.47    4.08
  -6  -4  -4   29.47    1.16
   6   4   5   22.65    2.47
  -6  -4  -5   23.09    2.50
  -6  -4  -5   23.48    0.67
   6   4   6    0.76    2.27
  -6  -4  -6    5.12    2.27
  -6  -4  -6    1.63    0.46
   6   4   7   22.80    2.74
  -6  -4  -7   25.19    2.82
   6   4   8  203.12    7.60
  -6  -4  -8  207.83    5.17
  -6  -4  -8  197.31    1.78
   6   4   9  107.44    4.19
  -6  -4  -9  117.80    6.90
   6   4  10  118.83    4.52
  -6  -4 -10  127.07    4.66
  -6  -4 -10  118.80    1.55
   6   4  11  347.53    7.92
  -6  -4 -11  349.32    7.84
   6   4  12   12.62    3.63
   6   4  12   13.13    0.59
  -6  -4 -12   13.75    3.69
  -6  -4 -12   13.34    0.96
   6   4  13  353.65    8.88
  -6  -4 -13  360.76    9.05
   6   4  14   77.22    4.89
   6   4  15   68.96    4.97
   6   4  16   34.24    4.64
   6   4  17  150.98    6.79
   6   4  18   64.10    5.60
  -6  -5  17   42.59    5.11
  -6  -5  16  197.10    7.37
  -6  -5  15   96.54    5.10
  -6  -5  14   -6.02    3.44
  -6  -5  13    1.71    1.25
  -6  -5  13   -0.52    5.07
  -6  -5  12    5.50    1.24
  -6  -5  12    6.07    2.92
  -6  -5  11   19.14    1.41
  -6  -5  11   24.44    2.97
  -6  -5  10    1.26    2.15
  -6  -5  10    2.58    2.46
  -6  -5   9  136.34    2.61
  -6  -5   9  135.13    3.85
  -6  -5   8  397.70    5.50
  -6  -5   8  397.52    9.26
  -6  -5   7  561.66    9.32
  -6  -5   7  555.92    8.89
  -6  -5   6   80.78    2.25
  -6  -5   6   83.91    2.44
  -6  -5   6   84.86    2.61
  -6  -5   5   12.62    1.58
  -6  -5   5   13.45    1.55
  -6  -5   5    9.81    1.72
  -6  -5   4  386.98    5.67
  -6  -5   4  379.01    5.02
  -6  -5   4  373.55    5.32
  -6  -5   3   35.40    1.98
  -6  -5   3   33.83    2.24
  -6  -5   3   30.37    1.57
  -6  -5   2  160.29    4.83
  -6  -5   2  165.39    3.18
  -6  -5   2  160.26    2.50
  -6  -5   1  174.62    3.52
  -6  -5   1  173.89    2.96
  -6  -5   1  170.57    2.40
  -6  -5   0   65.89    2.49
  -6  -5   0   67.19    1.20
  -6  -5   0   64.17    1.34
  -6  -5  -1   84.62    2.78
  -6  -5  -1   78.88    1.12
  -6  -5  -1   79.10    1.27
  -6  -5  -2    2.63    2.06
  -6  -5  -2    4.20    0.84
  -6  -5  -2    5.94    0.94
  -6  -5  -3  230.98    4.75
  -6  -5  -3  227.50    1.87
  -6  -5  -4  659.43   10.76
  -6  -5  -5   -3.51    4.08
  -6  -5  -6   25.80    2.86
   6   5   7  176.85    4.69
  -6  -5  -7  173.13    7.26
   6   5   8  227.15    5.75
  -6  -5  -8  225.10    5.82
   6   5   9   48.15    3.74
  -6  -5  -9   45.42    3.61
   6   5  10  133.52    4.96
  -6  -5 -10  129.88    5.04
   6   5  11  287.55   10.74
  -6  -5 -11  283.91    7.29
   6   5  12  205.36    6.36
  -6  -5 -12  211.96   10.10
   6   5  13   11.86    3.83
  -6  -5 -13   19.08    3.87
   6   5  14  101.41    5.46
  -6  -5 -14  108.08    5.45
   6   5  15   74.88    5.16
  -6  -5 -15   75.83    5.27
   6   5  16   42.19    4.86
  -6  -5 -16   39.19    4.93
   6   5  17    0.21    4.26
   6   5  18  118.25    6.67
  -6  -6  17   18.47    7.86
  -6  -6  16   56.43    5.07
  -6  -6  15  147.44    6.04
  -6  -6  14   69.67    4.54
  -6  -6  13   42.19    3.82
  -6  -6  12   12.69    3.10
  -6  -6  11   22.28    2.95
  -6  -6  10   14.73    4.31
  -6  -6   9    3.34    1.70
  -6  -6   9    5.55    3.77
  -6  -6   8    7.95    1.78
  -6  -6   8   16.59    3.58
  -6  -6   7  195.44    3.69
  -6  -6   7  192.30    5.84
  -6  -6   6  292.20    4.90
  -6  -6   6  282.77    6.66
  -6  -6   5   84.26    2.67
  -6  -6   5   79.60    3.59
  -6  -6   4  220.77    5.96
  -6  -6   4  224.16    3.51
  -6  -6   3   47.08    2.35
  -6  -6   3   42.53    1.43
  -6  -6   3   44.21    1.61
  -6  -6   2   16.95    2.10
  -6  -6   2   14.80    1.01
  -6  -6   2   12.78    1.19
  -6  -6   1   70.28    2.80
  -6  -6   1   69.78    1.28
  -6  -6   1   69.83    1.42
  -6  -6   0  107.90    3.24
  -6  -6   0  105.48    1.84
  -6  -6   0  106.34    2.10
  -6  -6  -1  159.97    3.90
  -6  -6  -1  156.17    1.90
  -6  -6  -1  150.36    2.06
  -6  -6  -2   43.91    2.82
  -6  -6  -2   45.85    0.67
  -6  -6  -2   44.04    0.71
  -6  -6  -3   70.88    5.08
  -6  -6  -4  494.17    8.77
  -6  -6  -5  511.96    9.15
  -6  -6  -6    3.24    2.77
  -6  -6  -7   18.77    3.17
  -6  -6  -8  120.37    4.58
  -6  -6  -9  170.10    5.36
  -6  -6 -10   28.51    3.77
  -6  -6 -11   66.89    4.53
  -6  -6 -12  147.80    9.39
  -6  -6 -13  125.51    5.82
  -6  -6 -14  137.54    9.53
  -6  -6 -15   56.73    5.01
   6   6  16   46.88    5.07
  -6  -6 -16   45.55    5.08
   6   6  17    8.27    4.68
  -6  -6 -17   10.66    4.62
  -6  -7  15   -6.69    6.54
  -6  -7  14   55.51    7.22
  -6  -7  13   74.06    7.06
  -6  -7  12    6.73    3.07
  -6  -7  11   11.52    2.90
  -6  -7  10   56.34    3.18
  -6  -7   9   49.63    2.94
  -6  -7   8    6.68    3.55
  -6  -7   7   13.35    2.19
  -6  -7   7    8.34    3.35
  -6  -7   6  324.15    5.84
  -6  -7   6  319.04    5.40
  -6  -7   5  404.89    6.93
  -6  -7   5  400.75    6.08
  -6  -7   4   60.84    2.96
  -6  -7   4   60.70    2.00
  -6  -7   3  217.21    4.60
  -6  -7   3  208.87    3.25
  -6  -7   2   34.70    4.16
  -6  -7   2   29.64    2.08
  -6  -7   1   51.02    2.97
  -6  -7   1   54.91    1.66
  -6  -7   1   48.78    1.95
  -6  -7   0   -0.57    2.31
  -6  -7   0    0.93    0.57
  -6  -7   0    1.09    0.68
  -6  -7  -1  164.86    4.40
  -6  -7  -1  158.93    1.72
  -6  -7  -2  274.11    5.93
  -6  -7  -3  172.38    4.81
  -6  -7  -4   32.68    3.22
  -6  -7  -5  121.11    7.12
  -6  -7  -6  312.31    7.11
  -6  -7  -7   19.98    5.75
  -6  -7  -8   21.48    3.55
  -6  -7  -9   40.86    4.03
  -6  -7 -10  278.91    7.54
  -6  -7 -11    7.42    3.68
  -6  -7 -12   73.43    4.91
  -6  -7 -13   19.50    4.17
  -6  -7 -14   71.57    5.30
  -6  -7 -15   84.55    5.66
  -6  -7 -16   -8.34    7.49
  -6  -8  14   14.79    3.87
  -6  -8  13   63.59    4.29
  -6  -8  12   41.17    3.74
  -6  -8  11    9.58    2.88
  -6  -8  10    4.21    2.60
  -6  -8   9   27.50    2.74
  -6  -8   8  146.73    5.91
  -6  -8   7    6.51    2.01
  -6  -8   6    7.89    1.85
  -6  -8   5  142.37    4.20
  -6  -8   5  143.53    3.15
  -6  -8   4  252.04    5.55
  -6  -8   4  244.39    4.01
  -6  -8   3  101.18    6.04
  -6  -8   3  105.26    3.26
  -6  -8   2  104.20    3.93
  -6  -8   2  103.85    2.90
  -6  -8   1    8.88    2.72
  -6  -8   1   10.42    1.58
  -6  -8   0  209.49    5.37
  -6  -8   0  202.51    2.95
  -6  -8  -1    8.68    2.91
  -6  -8  -1    5.41    0.58
  -6  -8  -2  380.15   11.18
  -6  -8  -3  327.24    7.41
  -6  -8  -4  117.18    4.78
  -6  -8  -5   93.09    4.59
  -6  -8  -6   36.55    3.87
  -6  -8  -7  215.93    6.50
  -6  -8  -8   19.38    3.92
  -6  -8  -9    6.09    3.71
  -6  -8 -10   53.11    4.68
  -6  -8 -11  167.28    6.54
  -6  -8 -12   24.09    4.46
  -6  -8 -13   22.46    7.76
  -6  -8 -14    4.39    4.43
  -6  -9  12    7.13    5.37
  -6  -9  11    6.74    5.03
  -6  -9  10    0.18    2.66
  -6  -9   9    5.71    2.61
  -6  -9   8  109.46    3.75
  -6  -9   7  155.50    5.96
  -6  -9   6   48.21    2.46
  -6  -9   5    3.56    2.83
  -6  -9   4   46.81    3.54
  -6  -9   4   48.92    2.03
  -6  -9   3  102.06    4.25
  -6  -9   3   99.31    2.35
  -6  -9   2   17.70    5.27
  -6  -9   2   10.27    1.25
  -6  -9   1    7.89    3.17
  -6  -9   1    7.04    0.99
  -6  -9   0    9.70    3.17
  -6  -9   0    6.71    0.75
  -6  -9  -1   30.08    3.68
  -6  -9  -2   77.51    4.40
  -6  -9  -3   13.79    5.88
  -6  -9  -4  190.95    6.34
  -6  -9  -5  206.22    6.60
  -6  -9  -6    4.84    3.86
  -6  -9  -7    2.51    3.77
  -6  -9  -8   10.50    4.18
  -6  -9  -9   54.29    4.87
  -6  -9 -10   32.35    7.76
  -6  -9 -11   12.89    4.36
  -6  -9 -12  230.26   12.39
   6  10  -8   34.55    2.94
  -6 -10   8   34.20    2.86
   6  10  -7   26.28    2.62
  -6 -10   7   25.61    4.05
   6  10  -6   64.29    2.90
  -6 -10   6   68.56    2.80
   6  10  -5   64.76    2.59
  -6 -10   5   58.48    3.88
  -6 -10   4   -3.80    3.29
  -6 -10   4   -0.34    1.60
  -6 -10   3    8.60    3.50
  -6 -10   3    8.28    1.46
  -6 -10   2   77.02    4.62
  -6 -10   1   98.72    4.99
  -6 -10   0   10.56    3.73
  -6 -10  -1    8.33    6.20
  -6 -10  -2  151.36    6.12
  -6 -10  -3   83.50    5.30
  -6 -10  -4   38.49    4.78
  -6 -10  -5  252.95    7.99
  -6 -10  -6   16.48    7.25
  -6 -10  -7   38.20    4.83
  -6 -10  -8   21.64    4.61
  -6 -10  -9   -0.61    4.26
  -6 -11   1   -1.29    4.02
  -6 -11   0    1.60    4.05
  -6 -11  -1   -1.83    4.06
  -6 -11  -2   14.51    4.52
   7  -4  -4    8.16    4.56
  -7   4   4    1.70    4.64
   7  -4  -3   15.27    7.66
  -7   4   3    5.76    4.66
   7  -4  -2   42.73    2.37
   7  -4  -2   49.29    5.33
  -7   4   2   47.78    5.59
   7  -4  -1  122.09    5.35
   7  -4  -1  131.02    6.67
  -7   4   1  144.75    6.73
   7  -4   0    5.73    2.51
   7  -4   0    6.84    4.42
  -7   4   0   10.62    4.62
   7  -4   1   45.02    3.38
   7  -4   1   44.03    5.18
  -7   4  -1   48.77    5.26
   7  -4   2   16.36    3.30
   7  -4   2   14.69    4.56
  -7   4  -2   22.22    4.64
   7  -4   3   -2.46    3.09
   7  -4   3    4.07    4.26
  -7   4  -3    1.95    4.27
   7  -4   4    2.09    3.36
   7  -4   4    8.13    7.33
  -7   4  -4    7.56    4.32
  -7   3   9   60.88    5.84
  -7   3   8   36.03    8.82
  -7   3   7    2.28    4.36
   7  -3  -6   12.23    4.22
  -7   3   6    3.87    4.45
   7  -3  -5   28.95    4.60
  -7   3   5   29.14    4.83
   7  -3  -4   11.38    3.98
  -7   3   4    6.30    4.18
   7  -3  -3   19.59    2.54
   7  -3  -3   27.25    4.20
  -7   3   3   20.08    7.27
   7  -3  -2   65.68    2.32
   7  -3  -2   73.93    4.97
  -7   3   2   63.86    4.97
   7  -3  -1   20.35    3.41
   7  -3  -1   21.66    4.29
  -7   3   1   21.31    7.31
   7  -3   0  319.19    6.02
   7  -3   0  312.07    8.57
  -7   3   0  327.77    8.78
   7  -3   1   19.52    2.63
   7  -3   1   21.94    4.22
  -7   3  -1   18.20    7.12
   7  -3   2   35.56    3.07
   7  -3   2   37.04    4.26
  -7   3  -2   28.78    4.29
   7  -3   3   13.14    4.82
   7  -3   3   11.01    3.88
  -7   3  -3   12.78    3.82
   7  -3   4   35.80    5.72
  -7   3  -4   28.28    4.12
   7  -3   5    3.54    3.22
   7  -3   5    1.08    3.62
  -7   3  -5    1.94    3.70
   7  -3   6   32.95    3.91
   7  -3   6   21.65    4.19
  -7   3  -6   32.77    6.82
   7  -3   7    7.64    3.64
   7  -3   7   -5.35    3.83
  -7   3  -7    4.27    3.69
   7  -3   8  154.66   10.14
   7  -3   8  163.13    6.39
  -7   3  -8  160.18    6.35
   7  -3   9   91.98    9.02
   7  -3   9   85.79    5.45
  -7   3  -9   80.89    5.31
  -7   2  12    7.47    7.96
  -7   2  11   10.44    4.71
  -7   2  10  178.49    7.40
  -7   2   9   59.02    5.32
  -7   2   8   30.72    4.65
  -7   2   7   25.99    4.27
  -7   2   6   15.55    4.04
   7  -2  -5   -7.88    3.52
  -7   2   5   -0.13    3.70
   7  -2  -4  119.21    8.31
  -7   2   4  120.41    5.35
   7  -2  -3   41.72    3.99
  -7   2   3   40.35    4.10
   7  -2  -2   21.25    1.64
   7  -2  -2   15.43    6.16
  -7   2   2   19.22    3.70
   7  -2  -1  144.14    4.47
   7  -2  -1  149.95    5.38
  -7   2   1  140.86    5.40
   7  -2   0    8.61    1.97
   7  -2   0    5.90    5.81
  -7   2   0   10.28    3.40
   7  -2   1  458.01    7.93
   7  -2   1  447.05    9.56
  -7   2  -1  461.27    9.62
   7  -2   2  137.45    5.96
   7  -2   2  125.84    7.85
  -7   2  -2  128.39    8.10
   7  -2   3    8.31    2.65
   7  -2   3    8.43    3.21
  -7   2  -3   17.17    3.36
   7  -2   4   -0.79    2.71
   7  -2   4    6.81    5.07
  -7   2  -4    3.44    3.06
   7  -2   5   68.42    3.98
   7  -2   5   70.15    4.19
  -7   2  -5   74.89    6.62
   7  -2   6    2.23    3.26
   7  -2   6    8.94    3.15
  -7   2  -6    5.98    3.23
   7  -2   7   16.04    3.60
   7  -2   7   19.37    3.41
  -7   2  -7   18.16    3.45
   7  -2   8    6.32    3.66
   7  -2   8    1.67    3.25
  -7   2  -8   15.66    5.42
   7  -2   9   82.90    5.32
   7  -2   9   92.03    7.34
  -7   2  -9   94.50    4.52
   7  -2  10  129.14    6.17
   7  -2  10  129.43    5.12
  -7   2 -10  124.51    5.13
   7  -2  11   16.16    4.66
   7  -2  11   13.10    3.69
  -7   2 -11   22.54    5.93
   7  -2  12  112.95    6.50
   7  -2  12   92.21    5.01
  -7   2 -12  103.01    4.91
  -7   1  13   28.11    4.95
  -7   1  12   12.92    7.54
  -7   1  11    3.64    4.08
  -7   1  10    9.42    4.04
  -7   1   9  177.12    6.37
  -7   1   8  179.63    6.14
  -7   1   7    6.62    3.52
  -7   1   6  190.80    9.28
   7  -1  -5   14.97    0.79
  -7   1   5   10.83    3.42
   7  -1  -4    7.37    0.96
   7  -1  -4    7.58    3.07
  -7   1   4   10.52    3.16
   7  -1  -3   39.55    1.45
   7  -1  -3   40.55    5.69
  -7   1   3   44.56    3.56
   7  -1  -2    8.63    2.30
   7  -1  -2   15.90    2.96
  -7   1   2   18.31    5.08
   7  -1  -1  113.92    2.64
   7  -1  -1  115.35    6.81
  -7   1   1  122.56    4.36
   7  -1   0  206.82    3.85
   7  -1   0  208.21    5.36
  -7   1   0  209.93    5.42
   7  -1   1   32.80    2.30
   7  -1   1   34.81    3.21
  -7   1  -1   24.88    3.22
   7  -1   2  414.57    9.51
   7  -1   2  403.67    7.95
  -7   1  -2  416.90    8.11
   7  -1   3   82.26    3.22
   7  -1   3   73.32    3.57
  -7   1  -3   76.32    3.65
   7  -1   4   22.45    2.82
   7  -1   4   18.35    2.90
  -7   1  -4   22.83    2.90
   7  -1   5    5.85    2.67
   7  -1   5   -1.96    2.52
  -7   1  -5   -3.88    2.53
   7  -1   6  202.59    5.71
   7  -1   6  192.65    5.04
  -7   1  -6  197.08    5.15
   7  -1   7   26.10    3.53
   7  -1   7   25.59    4.93
  -7   1  -7   23.49    3.01
   7  -1   8   -2.43    3.30
   7  -1   8    2.20    2.56
  -7   1  -8   -0.82    2.63
   7  -1   9    3.22    3.72
   7  -1   9    9.13    2.74
  -7   1  -9   11.17    2.76
   7  -1  10   21.81    4.30
   7  -1  10   26.42    3.06
  -7   1 -10   23.96    3.12
   7  -1  11  190.04    7.07
   7  -1  11  174.24    5.13
  -7   1 -11  193.17    7.91
   7  -1  12   33.95    5.15
   7  -1  12   27.33    5.41
  -7   1 -12   37.67    3.36
   7  -1  13  117.37    6.75
   7  -1  13  113.64    4.55
  -7   1 -13  119.03    4.59
  -7   0  15   10.63    4.71
  -7   0  15    8.83    4.82
  -7   0  14   -3.62    4.24
  -7   0  14    4.08    4.26
  -7   0  13    0.98    3.87
  -7   0  13   -0.98    4.08
  -7   0  12   17.68    4.08
  -7   0  12    7.32    4.25
  -7   0  11   23.45    4.20
  -7   0  10   28.36    4.04
  -7   0   9    4.54    3.46
  -7   0   8  331.47    7.77
  -7   0   7  360.74    8.02
  -7   0   6    6.59    5.06
  -7   0   5  142.79    4.61
   7   0  -4    3.06    0.90
  -7   0   4    5.56    4.42
   7   0  -3   11.20    1.11
   7   0  -3   12.46    2.64
  -7   0   3   13.82    2.68
   7   0  -2    1.44    1.22
   7   0  -2    1.11    2.43
  -7   0   2    0.20    4.12
   7   0  -1  245.81    3.86
   7   0  -1  244.18    5.29
  -7   0   1  251.84    5.29
   7   0   0   34.94    1.92
   7   0   0   37.43    4.57
  -7   0   0   37.43    2.78
   7   0   1  119.95    3.02
   7   0   1  119.12    3.61
  -7   0  -1  120.66    3.69
   7   0   2   69.99    2.69
   7   0   2   67.98    3.04
  -7   0  -2   67.36    4.76
   7   0   3   91.30    5.03
   7   0   3   98.48    3.27
  -7   0  -3   96.30    3.25
   7   0   4  160.40    4.25
   7   0   4  157.57    3.93
  -7   0  -4  156.29    3.97
   7   0   5   -4.25    2.52
   7   0   5   -0.67    2.11
  -7   0  -5    0.71    2.16
   7   0   6   69.76    3.57
   7   0   6   60.17    2.94
  -7   0  -6   59.67    3.00
   7   0   7  327.77    7.63
   7   0   7  323.44    6.00
  -7   0  -7  328.99    8.59
   7   0   8  173.43    5.59
   7   0   8  169.21    4.12
  -7   0  -8  166.31    6.32
   7   0   9   -1.72    3.42
   7   0   9    2.88    2.18
  -7   0  -9    1.55    2.27
   7   0  10   28.10    4.14
   7   0  10   18.50    4.16
  -7   0 -10   32.67    2.64
   7   0  11    5.63    4.01
   7   0  11    5.75    2.30
  -7   0 -11    8.82    2.44
   7   0  12  155.39    6.66
   7   0  12  146.67    4.07
  -7   0 -12  155.91    4.28
   7   0  13   28.38    4.87
   7   0  13   24.24    2.64
  -7   0 -13   31.16    4.61
   7   0  14   29.47    5.38
   7   0  14   33.11    2.86
  -7   0 -14   37.71    3.00
   7   0  15   -5.89    4.79
   7   0  15    1.32    2.46
  -7   0 -15    1.89    2.58
  -7  -1  15   64.85    5.39
  -7  -1  15   50.06    5.51
  -7  -1  14   19.21    4.42
  -7  -1  14   25.70    7.47
  -7  -1  13    2.98    3.73
  -7  -1  13   -1.42    3.86
  -7  -1  12    6.60    3.70
  -7  -1  12   12.92    3.80
  -7  -1  11  175.77    5.95
  -7  -1  11  170.38    6.01
  -7  -1  10   43.49    3.92
  -7  -1  10   43.69    4.01
  -7  -1   9   20.33    3.32
  -7  -1   8    4.61    4.78
  -7  -1   7  142.80    4.66
  -7  -1   6  452.68   11.56
  -7  -1   5    4.51    2.49
  -7  -1   4  106.37    5.53
   7   1  -3   33.77    1.32
  -7  -1   3   30.85    2.56
   7   1  -2   88.14    1.95
  -7  -1   2   98.08    3.16
   7   1  -1   12.51    1.49
   7   1  -1   13.61    2.19
  -7  -1   1   13.96    3.64
   7   1   0  197.60    3.53
   7   1   0  205.25    5.95
  -7  -1   0  198.89    4.06
   7   1   1   74.85    2.45
   7   1   1   80.08    2.74
  -7  -1  -1   77.75    2.75
   7   1   2  247.98    4.59
   7   1   2  247.29    4.54
  -7  -1  -2  249.19    4.47
   7   1   3   67.17    2.72
   7   1   3   67.22    2.57
  -7  -1  -3   64.79    2.49
   7   1   4   21.21    4.17
   7   1   4   28.94    2.09
  -7  -1  -4   27.59    2.15
   7   1   5  246.19    5.43
   7   1   5  246.30    6.18
  -7  -1  -5  239.75    4.33
   7   1   6    8.08    2.74
   7   1   6    7.18    1.89
  -7  -1  -6    8.26    1.88
   7   1   7   87.44    3.96
   7   1   7   80.92    2.62
  -7  -1  -7   80.94    2.69
   7   1   8   99.28    4.43
   7   1   8  100.23    2.87
  -7  -1  -8   96.31    2.89
   7   1   9  257.23    6.92
   7   1   9  254.93    4.61
  -7  -1  -9  255.64    6.49
   7   1  10   23.07    3.75
   7   1  10   17.58    2.08
  -7  -1 -10   16.49    3.47
   7   1  11   19.79    4.03
   7   1  11   16.49    2.05
  -7  -1 -11   22.63    3.50
   7   1  12    3.78    3.77
   7   1  12    0.78    1.90
  -7  -1 -12    0.11    1.96
   7   1  13   75.16    5.61
   7   1  13   69.68    4.24
  -7  -1 -13   76.61    2.87
   7   1  14   46.52    5.39
   7   1  14   47.91    2.54
  -7  -1 -14   52.42    2.74
   7   1  15   -0.26    4.61
   7   1  15    1.55    1.99
  -7  -1 -15    1.48    2.20
   7   1  16   15.13    5.43
   7   1  16   13.47    2.23
  -7  -1 -16   13.30    4.12
  -7  -2  16  173.58    7.35
  -7  -2  16  172.30    7.45
  -7  -2  15   26.22    4.58
  -7  -2  15   20.40    4.75
  -7  -2  14   48.52    4.67
  -7  -2  14   47.12    7.75
  -7  -2  13   39.04    4.24
  -7  -2  13   37.33    4.29
  -7  -2  12   25.60    3.78
  -7  -2  12   26.05    3.80
  -7  -2  11    6.69    3.05
  -7  -2  11   -6.64    3.06
  -7  -2  10  260.29    6.50
  -7  -2  10  264.77    6.59
  -7  -2   9   71.77    3.69
  -7  -2   9   63.08    3.61
  -7  -2   8   19.12    2.86
  -7  -2   7   17.18    2.63
  -7  -2   6   16.21    2.48
  -7  -2   5  362.53    6.45
  -7  -2   4   60.34    4.32
  -7  -2   3   50.94    2.42
   7   2  -2   13.06    1.37
  -7  -2   2    6.10    1.93
   7   2  -1  511.96    8.83
  -7  -2   1  511.90    7.54
   7   2   0   78.54    2.32
  -7  -2   0   79.93    3.85
   7   2   1  358.44    5.63
   7   2   1  357.78    5.42
  -7  -2  -1  368.26    7.13
   7   2   2  121.23    3.16
   7   2   2  129.88    4.05
  -7  -2  -2  133.14    4.06
   7   2   3  321.66    5.67
   7   2   3  318.22    4.73
  -7  -2  -3  316.81    6.22
   7   2   4  142.18    3.85
   7   2   4  142.28    2.78
  -7  -2  -4  144.25    4.15
   7   2   5   12.68    2.61
   7   2   5   11.71    2.60
  -7  -2  -5   16.23    1.58
   7   2   6  397.67    7.68
   7   2   6  388.60    5.55
  -7  -2  -6  393.96    5.58
   7   2   7   56.33    3.59
   7   2   7   52.58    1.94
  -7  -2  -7   58.75    1.99
   7   2   8  152.61    5.02
   7   2   8  152.45    2.85
  -7  -2  -8  156.22    2.95
   7   2   9  152.44    5.31
   7   2   9  151.38    2.90
  -7  -2  -9  150.05    2.97
   7   2  10  451.35   10.07
   7   2  10  453.27    8.01
  -7  -2 -10  450.89    8.25
   7   2  11   13.50    3.81
   7   2  11   10.56    1.59
  -7  -2 -11   13.09    2.74
   7   2  12    6.15    3.95
   7   2  12    6.89    2.61
  -7  -2 -12    6.42    2.69
   7   2  13    3.49    4.00
   7   2  13    2.51    1.59
  -7  -2 -13    6.35    2.69
   7   2  14   33.91    4.89
   7   2  14   32.66    2.00
  -7  -2 -14   31.53    2.07
   7   2  15   70.67    5.76
   7   2  15   57.34    2.34
  -7  -2 -15   61.16    2.53
   7   2  16    5.57    4.95
   7   2  16   10.26    1.87
  -7  -2 -16    6.63    1.92
  -7  -3  16   45.31    4.91
  -7  -3  16   32.32    5.09
  -7  -3  15  117.64    5.91
  -7  -3  15  116.85    6.14
  -7  -3  14   20.18    3.94
  -7  -3  14   20.24    6.87
  -7  -3  13   10.23    3.41
  -7  -3  13    0.42    3.58
  -7  -3  12   49.46    3.83
  -7  -3  12   51.32    4.03
  -7  -3  11   17.30    5.11
  -7  -3  11    9.34    5.28
  -7  -3  10    4.51    0.94
  -7  -3  10    2.72    2.77
  -7  -3  10    4.19    2.84
  -7  -3   9   27.09    0.92
  -7  -3   9   27.70    2.93
  -7  -3   9   26.94    2.97
  -7  -3   8  162.79    2.88
  -7  -3   8  166.76    6.55
  -7  -3   8  157.29    4.36
  -7  -3   7  101.78    2.47
  -7  -3   7  109.45    3.39
  -7  -3   7   97.50    3.47
  -7  -3   6   -0.59    2.00
  -7  -3   6   -2.90    3.48
  -7  -3   5   36.39    1.42
  -7  -3   5   39.34    2.35
  -7  -3   5   39.05    2.43
  -7  -3   4  179.04    2.82
  -7  -3   4  183.23    5.30
  -7  -3   3   17.39    2.28
  -7  -3   3    7.51    1.73
  -7  -3   2   14.59    2.56
  -7  -3   2   16.58    1.70
  -7  -3   1    4.01    1.63
  -7  -3   1    0.43    1.50
   7   3   0  892.91   13.37
  -7  -3   0  888.81   13.74
  -7  -3   0  901.86   12.62
   7   3   1   83.32    2.67
  -7  -3  -1   84.45    2.80
  -7  -3  -1   80.69    2.04
   7   3   2  123.27    3.25
  -7  -3  -2  120.24    3.36
  -7  -3  -2  127.09    2.33
   7   3   3  432.87    7.17
  -7  -3  -3  435.67    7.44
  -7  -3  -3  424.65    5.41
   7   3   4   62.35    2.91
   7   3   4   62.07    1.61
  -7  -3  -4   63.45    3.10
  -7  -3  -4   62.26    1.67
   7   3   5   29.51    2.72
   7   3   5   29.27    2.08
  -7  -3  -5   34.71    2.89
  -7  -3  -5   32.09    1.39
   7   3   6   39.25    3.04
   7   3   6   40.60    1.37
  -7  -3  -6   38.69    3.28
  -7  -3  -6   46.90    2.30
   7   3   7   49.78    5.50
   7   3   7   42.63    1.37
  -7  -3  -7   38.14    3.49
  -7  -3  -7   44.43    1.46
   7   3   8   76.10    4.03
   7   3   8   72.47    2.34
  -7  -3  -8   68.97    2.56
   7   3   9   30.06    3.58
   7   3   9   22.77    1.21
  -7  -3  -9   24.90    1.34
   7   3  10    9.71    3.52
   7   3  10    6.98    1.12
  -7  -3 -10    6.99    1.19
   7   3  11  367.79    9.27
   7   3  11  365.80    5.79
  -7  -3 -11  386.24    5.08
   7   3  12  170.76    6.49
   7   3  12  172.27    2.70
  -7  -3 -12  181.66    2.93
   7   3  13   -3.74    3.95
  -7  -3 -13   -2.89    2.03
   7   3  14    2.12    4.25
   7   3  15   -6.21    4.61
   7   3  16   56.63    5.87
  -7  -4  16    6.89    4.31
  -7  -4  16   17.62    4.40
  -7  -4  15   33.48    4.29
  -7  -4  15   36.88    4.66
  -7  -4  14  102.31    5.04
  -7  -4  14   95.55    5.28
  -7  -4  13   61.76    4.09
  -7  -4  13   54.38    4.30
  -7  -4  12    0.66    2.94
  -7  -4  12    1.09    3.11
  -7  -4  11   26.90    1.05
  -7  -4  11   27.76    5.15
  -7  -4  11   26.28    3.31
  -7  -4  10   74.77    1.51
  -7  -4  10   74.79    3.60
  -7  -4  10   82.10    5.89
  -7  -4   9   23.17    1.18
  -7  -4   9   23.81    2.73
  -7  -4   9   26.70    2.85
  -7  -4   8  100.27    1.90
  -7  -4   8  102.48    3.35
  -7  -4   8   96.51    3.58
  -7  -4   7  480.99    6.21
  -7  -4   7  491.11    8.05
  -7  -4   7  495.07   11.09
  -7  -4   6   72.81    2.80
  -7  -4   6   70.70    2.62
  -7  -4   6   68.46    2.75
  -7  -4   5   11.70    1.43
  -7  -4   5   10.46    1.81
  -7  -4   5   12.22    1.92
  -7  -4   4    0.03    1.35
  -7  -4   4   -2.22    1.51
  -7  -4   4    4.13    2.74
  -7  -4   3   92.12    2.36
  -7  -4   3   92.56    2.27
  -7  -4   3   89.09    2.40
  -7  -4   2   18.89    1.79
  -7  -4   2   18.19    1.47
  -7  -4   2   16.43    1.58
  -7  -4   1   21.05    3.16
  -7  -4   1   19.29    1.37
  -7  -4   1   21.49    2.37
  -7  -4   0    6.23    1.87
  -7  -4   0    6.28    1.15
  -7  -4   0    2.09    1.24
  -7  -4  -1  565.88    8.92
  -7  -4  -1  555.40    6.71
  -7  -4  -2  215.90    4.54
  -7  -4  -2  230.34    2.88
   7   4   3    3.26    2.17
  -7  -4  -3   -0.04    2.22
  -7  -4  -3    1.97    1.50
   7   4   4  105.33    3.52
  -7  -4  -4  104.66    3.59
  -7  -4  -4  106.13    1.63
   7   4   5   12.25    2.57
  -7  -4  -5    6.88    2.69
  -7  -4  -5   10.67    0.88
   7   4   6  149.61    4.45
  -7  -4  -6  142.95    7.23
  -7  -4  -6  150.42    1.93
   7   4   7   26.50    3.13
  -7  -4  -7   24.03    3.25
  -7  -4  -7   26.37    0.91
   7   4   8    8.72    5.23
  -7  -4  -8   17.68    3.33
   7   4   9   -0.02    3.16
  -7  -4  -9   -8.32    5.53
   7   4  10  186.08    6.09
  -7  -4 -10  188.72    6.46
  -7  -4 -10  193.64    2.73
   7   4  11    4.39    3.72
   7   4  11    7.16    0.94
  -7  -4 -11    8.32    3.94
  -7  -4 -11    5.49    0.67
   7   4  12  399.73    9.97
   7   4  13  161.34    6.79
   7   4  14   -1.88    4.28
   7   4  15   14.02    4.62
   7   4  16   14.02    4.87
  -7  -5  16   12.92    4.09
  -7  -5  16   12.34    7.39
  -7  -5  15    7.02    3.72
  -7  -5  15    3.18    3.99
  -7  -5  14   40.96    4.19
  -7  -5  14   55.63    4.50
  -7  -5  13   50.41    3.93
  -7  -5  13   52.68    4.20
  -7  -5  12   62.68    1.67
  -7  -5  12   60.04    6.12
  -7  -5  12   69.91    6.46
  -7  -5  11    1.12    1.92
  -7  -5  11   -3.35    4.34
  -7  -5  11   -0.08    2.84
  -7  -5  10    3.87    2.10
  -7  -5  10    2.91    2.48
  -7  -5  10    4.06    2.72
  -7  -5   9   30.60    1.56
  -7  -5   9   30.56    2.58
  -7  -5   9   25.98    2.83
  -7  -5   8   56.04    1.89
  -7  -5   8   54.14    2.67
  -7  -5   8   56.04    4.69
  -7  -5   7    3.36    1.47
  -7  -5   7    5.08    1.95
  -7  -5   7    3.95    2.14
  -7  -5   6  422.58    7.80
  -7  -5   6  425.27    6.61
  -7  -5   6  406.99    6.88
  -7  -5   5  207.86    3.60
  -7  -5   5  196.07    5.12
  -7  -5   5  193.81    3.84
  -7  -5   4    5.61    1.63
  -7  -5   4    2.61    1.42
  -7  -5   4   -0.19    1.58
  -7  -5   3    2.35    1.75
  -7  -5   3    1.25    1.28
  -7  -5   3    5.91    2.31
  -7  -5   2   17.23    3.34
  -7  -5   2   18.31    1.31
  -7  -5   2   21.13    2.32
  -7  -5   1   54.43    2.51
  -7  -5   1   56.46    1.49
  -7  -5   1   52.41    1.60
  -7  -5   0    1.58    1.99
  -7  -5   0    2.97    0.92
  -7  -5   0    0.10    1.00
  -7  -5  -1    2.66    3.56
  -7  -5  -1    1.59    0.82
  -7  -5  -1    2.38    0.91
  -7  -5  -2  222.51    4.83
  -7  -5  -2  224.32    3.12
  -7  -5  -3  273.85    5.63
  -7  -5  -3  270.75    2.75
  -7  -5  -4   18.60    4.63
  -7  -5  -4   20.50    0.61
  -7  -5  -4   19.46    0.96
  -7  -5  -5  203.83    5.11
  -7  -5  -5  189.06    1.81
  -7  -5  -6    7.64    2.85
   7   5   7    5.11    2.89
  -7  -5  -7    2.28    2.95
   7   5   8   15.50    3.35
  -7  -5  -8   20.25    3.42
   7   5   9    2.95    3.19
  -7  -5  -9    4.69    3.32
   7   5  10   20.36    6.47
  -7  -5 -10   28.10    4.07
   7   5  11  143.64    5.89
  -7  -5 -11  141.67    6.08
   7   5  12   16.98    4.25
  -7  -5 -12   19.82    4.31
   7   5  13  264.64    8.65
  -7  -5 -13  289.96    8.71
   7   5  14  193.53    7.67
  -7  -5 -14  197.29    7.98
   7   5  15    4.03    4.53
   7   5  16    3.71    4.78
  -7  -6  15  166.30   10.43
  -7  -6  14    1.62    3.56
  -7  -6  13   62.82    3.12
  -7  -6  13   65.41    4.34
  -7  -6  12   41.41    2.98
  -7  -6  12   41.24    3.72
  -7  -6  11  110.11    2.63
  -7  -6  11  106.04    4.00
  -7  -6  11  111.96    4.30
  -7  -6  10    7.78    1.65
  -7  -6  10    7.80    2.43
  -7  -6  10    4.74    2.68
  -7  -6   9    0.87    1.55
  -7  -6   9   -3.68    2.12
  -7  -6   9    1.09    3.84
  -7  -6   8    8.63    2.83
  -7  -6   8    4.82    2.10
  -7  -6   8   12.88    3.81
  -7  -6   7  266.93    4.63
  -7  -6   7  257.46    4.68
  -7  -6   7  264.10    5.08
  -7  -6   6   54.45    2.43
  -7  -6   6   49.44    2.21
  -7  -6   6   50.41    2.45
  -7  -6   5  429.31    6.89
  -7  -6   5  415.66    7.66
  -7  -6   5  406.39    6.44
  -7  -6   4    9.62    3.40
  -7  -6   4   11.06    1.44
  -7  -6   4   11.81    1.66
  -7  -6   3   71.40    2.77
  -7  -6   3   67.70    1.76
  -7  -6   3   72.48    3.06
  -7  -6   2   50.08    2.58
  -7  -6   2   48.88    1.40
  -7  -6   2   50.50    2.51
  -7  -6   1   47.04    4.38
  -7  -6   1   46.12    1.25
  -7  -6   1   50.95    1.45
  -7  -6   0   28.82    2.58
  -7  -6   0   23.74    1.47
  -7  -6   0   26.48    1.09
  -7  -6  -1    4.44    2.38
  -7  -6  -1    4.10    1.01
  -7  -6  -1    3.86    0.76
  -7  -6  -2   -0.63    2.53
  -7  -6  -2    3.04    0.49
  -7  -6  -3  517.12    9.54
  -7  -6  -4  487.38    9.21
  -7  -6  -5    8.75    3.00
  -7  -6  -6  191.15    5.52
  -7  -6  -7   12.32    5.43
  -7  -6  -8   -1.92    3.31
  -7  -6  -9   32.68    4.08
  -7  -6 -10   39.70    4.44
  -7  -6 -11    8.99    4.10
  -7  -6 -12  202.15   11.31
   7   6  13   87.75    5.87
  -7  -6 -13   85.99    6.00
   7   6  14  100.89    6.24
  -7  -6 -14   99.72    6.31
   7   6  15  133.53    7.10
  -7  -6 -15  135.80    7.35
  -7  -7  14   67.16    4.74
  -7  -7  13   15.81    3.54
  -7  -7  12    6.42    5.12
  -7  -7  11   11.70    2.01
  -7  -7  11    7.42    4.90
  -7  -7  10   20.37    2.15
  -7  -7  10   21.49    4.62
  -7  -7   9    9.80    1.98
  -7  -7   9    7.37    4.06
  -7  -7   8    1.85    1.96
  -7  -7   8    6.20    3.57
  -7  -7   7   99.94    3.26
  -7  -7   7  106.42    2.88
  -7  -7   7  100.69    4.85
  -7  -7   6  108.08    3.30
  -7  -7   6   99.07    2.63
  -7  -7   6  102.26    4.45
  -7  -7   5   27.87    2.48
  -7  -7   5   24.29    2.67
  -7  -7   5   24.39    1.96
  -7  -7   4   70.49    4.72
  -7  -7   4   62.88    1.82
  -7  -7   4   64.06    2.18
  -7  -7   3  205.94    4.79
  -7  -7   3  196.20    2.91
  -7  -7   3  202.70    3.29
  -7  -7   2   58.55    3.13
  -7  -7   2   54.00    2.05
  -7  -7   2   55.29    1.66
  -7  -7   1   -0.21    3.94
  -7  -7   1    1.52    0.79
  -7  -7   1   -0.24    1.52
  -7  -7   0   30.49    2.90
  -7  -7   0   26.68    1.24
  -7  -7   0   28.01    1.40
  -7  -7  -1    6.53    2.66
  -7  -7  -1    6.53    0.67
  -7  -7  -1    6.27    0.77
  -7  -7  -2   23.87    3.12
  -7  -7  -3   12.55    3.04
  -7  -7  -4   34.19    3.48
  -7  -7  -5  407.47    8.77
  -7  -7  -6   32.62    3.87
  -7  -7  -7   12.83    6.16
  -7  -7  -8   12.08    3.70
  -7  -7  -9    6.18    3.78
  -7  -7 -10   11.86    4.07
  -7  -7 -11    3.09    4.14
  -7  -7 -12   23.28    4.82
  -7  -7 -13   84.51    6.02
  -7  -7 -14   48.90    9.11
  -7  -8  12   10.06    3.24
  -7  -8  11    5.33    2.89
  -7  -8  10   10.20    2.73
  -7  -8   9    7.27    2.53
  -7  -8   8    2.96    2.34
  -7  -8   8   -1.36    3.61
  -7  -8   7    4.59    2.42
  -7  -8   7    3.14    3.42
  -7  -8   6   29.46    2.79
  -7  -8   6   25.35    2.18
  -7  -8   5  239.38    7.87
  -7  -8   5  233.00    4.46
  -7  -8   4   28.58    2.86
  -7  -8   4   21.57    1.45
  -7  -8   4   25.52    2.73
  -7  -8   3   33.53    3.12
  -7  -8   3   32.28    1.32
  -7  -8   3   35.12    1.67
  -7  -8   2  147.19    6.97
  -7  -8   2  144.80    2.81
  -7  -8   2  137.07    2.41
  -7  -8   1    5.77    2.88
  -7  -8   1    8.65    0.75
  -7  -8   1    7.67    0.94
  -7  -8   0   -0.62    2.82
  -7  -8   0    1.19    0.46
  -7  -8   0    0.28    0.55
  -7  -8  -1   24.43    5.47
  -7  -8  -2   25.07    3.45
  -7  -8  -3   23.09    3.60
  -7  -8  -4   23.52    3.74
  -7  -8  -5   12.86    3.62
  -7  -8  -6  327.81   12.66
  -7  -8  -7  129.43    5.74
  -7  -8  -8   11.89    4.11
  -7  -8  -9    1.51    4.04
  -7  -8 -10   18.85    4.65
  -7  -8 -11   -0.81    6.94
  -7  -8 -12   75.97    5.78
  -7  -9  10    9.33    2.82
  -7  -9   9    0.41    2.45
  -7  -9   8    1.33    2.30
  -7  -9   7    3.22    3.43
  -7  -9   6   14.56    3.00
  -7  -9   6   10.09    2.04
  -7  -9   5   56.03    3.73
  -7  -9   5   58.70    3.65
  -7  -9   4  163.00    5.01
  -7  -9   4  154.07    3.30
  -7  -9   3   42.13    3.62
  -7  -9   3   37.23    1.60
  -7  -9   2   40.50    3.68
  -7  -9   1  186.41    5.75
  -7  -9   0    3.69    5.60
  -7  -9  -1   -3.45    3.45
  -7  -9  -2   20.01    3.82
  -7  -9  -3   26.57    4.12
  -7  -9  -4    7.81    3.80
  -7  -9  -5   35.19    7.18
  -7  -9  -6    5.52    4.05
  -7  -9  -7  211.45    7.54
  -7  -9  -8   93.03    6.00
  -7  -9  -9   -2.48    4.36
  -7  -9 -10    3.65    7.38
  -7 -10   6    4.80    1.95
  -7 -10   5    8.11    3.41
  -7 -10   4   15.65    3.54
  -7 -10   3   61.14    4.33
  -7 -10   2  139.62    5.61
  -7 -10   1   -2.36    3.60
  -7 -10   0   42.51    4.35
  -7 -10  -1    6.13    6.55
  -7 -10  -2    1.94    3.84
  -7 -10  -3   -1.38    3.97
  -7 -10  -4   55.49    5.24
  -7 -10  -5   24.65    4.81
  -7 -10  -6  100.86    9.91
  -8   2   6    6.35    4.51
  -8   2   5    5.52    7.19
   8  -2  -4   19.32    4.45
  -8   2   4   21.44    4.61
   8  -2  -3    1.74    4.06
  -8   2   3   13.27    6.95
   8  -2  -2   63.85    4.96
  -8   2   2   57.67    5.06
   8  -2  -1   10.07    1.87
   8  -2  -1    8.42    4.02
  -8   2   1    4.62    4.11
   8  -2   0  186.02    6.01
   8  -2   0  206.85    6.94
  -8   2   0  205.53    7.06
   8  -2   1   83.83    3.30
   8  -2   1   90.95    5.18
  -8   2  -1   82.35    8.36
   8  -2   2   50.27    3.14
   8  -2   2   48.72    7.46
  -8   2  -2   52.50    4.48
   8  -2   3   18.27    3.01
   8  -2   3   18.33    3.93
  -8   2  -3   27.00    6.50
   8  -2   4   -2.75    4.84
   8  -2   4    5.90    3.45
  -8   2  -4   -4.24    3.45
   8  -2   5   14.10    3.52
   8  -2   5   15.79    3.74
  -8   2  -5   12.45    3.72
   8  -2   6    8.03    3.65
   8  -2   6    1.88    3.65
  -8   2  -6   12.22    3.69
  -8   1   9   45.68    5.09
  -8   1   8   54.18    5.27
  -8   1   7   99.33    5.72
  -8   1   6   83.75    5.25
  -8   1   5   20.07    4.11
  -8   1   4   -0.48    3.54
   8  -1  -3    4.82    1.89
   8  -1  -3   -0.06    3.44
  -8   1   3    5.68    3.56
   8  -1  -2    2.23    1.43
   8  -1  -2    0.51    3.36
  -8   1   2    5.59    3.42
   8  -1  -1    7.52    1.67
   8  -1  -1    2.43    3.37
  -8   1   1    6.94    3.42
   8  -1   0   -4.00    2.95
   8  -1   0    8.00    3.17
  -8   1   0   -0.05    3.21
   8  -1   1  146.15    3.78
   8  -1   1  151.30    5.44
  -8   1  -1  151.77    5.42
   8  -1   2  234.12    5.29
   8  -1   2  242.28    6.48
  -8   1  -2  225.27    9.75
   8  -1   3   15.56    4.36
   8  -1   3    6.00    3.22
  -8   1  -3    7.05    3.20
   8  -1   4   14.51    2.98
   8  -1   4   11.48    3.24
  -8   1  -4   16.06    3.20
   8  -1   5    0.11    3.00
   8  -1   5    2.35    5.02
  -8   1  -5    8.99    4.89
   8  -1   6   -2.44    3.24
   8  -1   6    0.99    2.93
  -8   1  -6    6.15    2.93
   8  -1   7   48.15    4.31
   8  -1   7   47.47    3.64
  -8   1  -7   42.00    3.70
   8  -1   8    0.87    3.77
   8  -1   8    1.91    2.92
  -8   1  -8    0.22    5.00
   8  -1   9    6.54    4.26
   8  -1   9   13.77    3.15
  -8   1  -9   12.39    3.23
  -8   0  11    5.04    4.24
  -8   0  10   19.89    4.41
  -8   0   9   68.10    4.96
  -8   0   8  299.20    8.11
  -8   0   7    3.29    3.56
  -8   0   6   85.94    7.55
  -8   0   5  111.06    4.94
   8   0  -4    1.86    0.97
  -8   0   4    2.12    5.24
   8   0  -3   98.75    2.09
  -8   0   3  115.56    4.57
   8   0  -2   15.77    1.50
   8   0  -2   19.65    3.20
  -8   0   2   19.96    5.25
   8   0  -1    6.22    1.58
   8   0  -1    8.87    2.93
  -8   0   1    8.25    2.84
   8   0   0   31.51    2.14
   8   0   0   37.90    3.32
  -8   0   0   41.15    3.25
   8   0   1    3.21    2.00
   8   0   1    7.10    2.79
  -8   0  -1    5.45    2.71
   8   0   2  235.47    5.04
   8   0   2  240.16    5.88
  -8   0  -2  237.18    5.83
   8   0   3  324.39    9.24
   8   0   3  321.15    6.89
  -8   0  -3  322.00    6.76
   8   0   4   21.22    2.84
   8   0   4   17.46    2.86
  -8   0  -4   16.82    4.68
   8   0   5   35.37    3.34
   8   0   5   35.62    3.03
  -8   0  -5   35.34    2.93
   8   0   6   17.11    3.37
   8   0   6   19.92    4.54
  -8   0  -6   16.63    2.75
   8   0   7    3.03    3.33
   8   0   7    1.41    2.52
  -8   0  -7    1.55    2.54
   8   0   8   43.49    4.42
   8   0   8   48.97    3.16
  -8   0  -8   47.72    5.06
   8   0   9    3.50    6.35
   8   0   9    7.99    2.56
  -8   0  -9    1.02    2.60
   8   0  10   17.30    7.05
   8   0  10   13.70    2.72
  -8   0 -10   10.28    2.79
   8   0  11  134.00   10.33
   8   0  11  117.24    6.43
  -8   0 -11  128.13    4.35
  -8  -1  12   18.40    4.39
  -8  -1  12    2.31    7.42
  -8  -1  11    1.16    3.79
  -8  -1  11   -1.71    3.90
  -8  -1  10   -0.21    3.60
  -8  -1  10    4.26    3.64
  -8  -1   9    2.64    5.83
  -8  -1   8   92.99    4.75
  -8  -1   7  241.55    6.55
  -8  -1   6   21.01    3.32
  -8  -1   5  139.01    4.58
  -8  -1   4   28.34    5.10
   8   1  -3    2.34    1.18
  -8  -1   3    3.08    2.58
   8   1  -2   72.92    3.10
  -8  -1   2   75.59    3.37
   8   1  -1   43.51    2.89
  -8  -1   1   41.80    2.93
   8   1   0   18.21    1.85
   8   1   0   18.97    2.60
  -8  -1   0   19.95    2.54
   8   1   1    6.91    3.27
   8   1   1    8.71    3.92
  -8  -1  -1    4.03    2.36
   8   1   2   34.06    2.48
   8   1   2   30.43    2.58
  -8  -1  -2   28.83    4.28
   8   1   3  153.19    6.22
   8   1   3  155.87    6.15
  -8  -1  -3  152.10    3.94
   8   1   4  287.57    6.23
   8   1   4  284.45    5.67
  -8  -1  -4  279.44    5.46
   8   1   5   28.81    3.15
   8   1   5   23.34    4.05
  -8  -1  -5   23.47    2.41
   8   1   6   13.02    3.17
   8   1   6   12.82    2.23
  -8  -1  -6    6.84    2.23
   8   1   7   -2.69    3.21
   8   1   7    0.03    2.09
  -8  -1  -7   -1.97    2.13
   8   1   8   42.81    6.47
   8   1   8   34.19    2.52
  -8  -1  -8   37.21    4.15
   8   1   9   11.48    6.30
   8   1   9    6.63    2.20
  -8  -1  -9    6.57    3.59
   8   1  10    6.38    4.06
   8   1  10    9.05    3.68
  -8  -1 -10    9.90    2.25
   8   1  11   48.82    5.04
   8   1  11   48.72    2.75
  -8  -1 -11   47.67    2.74
   8   1  12   72.18    5.88
   8   1  12   73.73    3.16
  -8  -1 -12   81.24    3.22
  -8  -2  13    1.53    3.98
  -8  -2  12   -3.76    3.68
  -8  -2  12    6.57    6.21
  -8  -2  11    3.41    3.53
  -8  -2  11    4.22    3.60
  -8  -2  10    6.15    3.40
  -8  -2  10    4.85    3.42
  -8  -2   9   -6.47    5.23
  -8  -2   9    1.28    3.13
  -8  -2   8    0.90    2.97
  -8  -2   8    1.17    2.99
  -8  -2   7  113.29    4.33
  -8  -2   6  235.86    5.74
  -8  -2   5  117.51    3.99
  -8  -2   4   73.85    3.29
  -8  -2   3   37.00    2.70
  -8  -2   2    2.74    2.14
   8   2  -1   26.82    1.83
  -8  -2   1   29.89    2.34
   8   2   0   58.30    2.37
  -8  -2   0   65.29    4.13
   8   2   1   19.35    2.10
  -8  -2  -1   23.17    2.15
   8   2   2   30.28    2.40
   8   2   2   21.84    2.21
  -8  -2  -2   29.18    2.14
   8   2   3  216.57    4.87
   8   2   3  212.73    4.10
  -8  -2  -3  213.60    4.06
   8   2   4   23.20    4.58
   8   2   4   19.38    1.97
  -8  -2  -4   15.60    2.02
   8   2   5  346.38    7.31
   8   2   5  333.14    7.30
  -8  -2  -5  345.00    5.56
   8   2   6  134.68    4.78
   8   2   6  131.96    3.11
  -8  -2  -6  135.32    3.17
   8   2   7   29.01    3.58
   8   2   7   22.11    3.14
  -8  -2  -7   26.35    2.02
   8   2   8   24.54    6.13
   8   2   8   21.75    1.90
  -8  -2  -8   21.69    1.97
   8   2   9   62.71    7.50
   8   2   9   59.02    3.59
  -8  -2  -9   62.97    2.44
   8   2  10    8.15    3.81
   8   2  10    6.54    1.72
   8   2  11   22.85    4.46
   8   2  11   17.00    1.90
  -8  -2 -11   22.33    1.99
   8   2  12   -0.32    4.44
   8   2  12    4.71    2.95
  -8  -2 -12    8.31    1.87
   8   2  13   88.85    6.31
   8   2  13   86.96    2.74
  -8  -2 -13   95.65    2.94
  -8  -3  13   82.13    5.16
  -8  -3  13   82.76    5.27
  -8  -3  12   27.94    4.03
  -8  -3  12   39.32    6.91
  -8  -3  11   10.93    3.31
  -8  -3  11    6.72    3.47
  -8  -3  10   31.29    3.55
  -8  -3  10   33.98    3.69
  -8  -3   9   55.70    5.95
  -8  -3   9   57.31    6.04
  -8  -3   8    8.03    2.77
  -8  -3   8    7.28    2.89
  -8  -3   7   -0.42    2.48
  -8  -3   7    5.41    2.59
  -8  -3   6   80.78    3.36
  -8  -3   6   81.08    3.52
  -8  -3   5  318.78    6.05
  -8  -3   5  308.18    6.30
  -8  -3   4  205.26    4.41
  -8  -3   3   47.63    3.94
  -8  -3   2   33.08    2.08
  -8  -3   2   37.53    2.19
  -8  -3   1   18.10    2.05
  -8  -3   1   20.65    1.91
  -8  -3   0   14.96    1.79
   8   3   1    6.91    2.03
  -8  -3  -1    3.16    1.64
   8   3   2   93.76    5.04
  -8  -3  -2   96.47    2.49
   8   3   3  179.40    4.39
  -8  -3  -3  180.22    3.24
   8   3   4  118.11    4.05
  -8  -3  -4  128.14    2.67
   8   3   5   27.38    2.99
   8   3   5   20.75    1.54
  -8  -3  -5   19.12    1.60
   8   3   6  170.45    5.05
   8   3   6  165.45    2.93
  -8  -3  -6  173.13    4.24
   8   3   7  137.33    5.07
   8   3   7  134.39    2.50
  -8  -3  -7  138.48    3.90
   8   3   8   18.27    3.62
   8   3   8   14.64    2.25
  -8  -3  -8   15.99    1.50
   8   3   9    4.95    6.11
   8   3   9    1.10    1.27
  -8  -3  -9    5.06    1.39
   8   3  10  109.28    5.75
   8   3  10  113.04    3.32
  -8  -3 -10  113.59    2.46
   8   3  11   35.20    4.77
  -8  -3 -11   33.33    2.65
   8   3  12   30.11    4.86
   8   3  13    7.24    4.61
   8   3  14   19.93    5.23
  -8  -4  13    6.20    3.68
  -8  -4  13    8.69    3.78
  -8  -4  12   65.37    4.32
  -8  -4  12   63.56    4.56
  -8  -4  11   25.47    3.48
  -8  -4  11   28.13    3.67
  -8  -4  10   12.25    4.98
  -8  -4  10    8.87    3.15
  -8  -4   9   52.05    2.18
  -8  -4   9   57.73    3.38
  -8  -4   9   63.13    3.59
  -8  -4   8   56.95    1.58
  -8  -4   8   60.49    3.18
  -8  -4   8   50.15    5.32
  -8  -4   7   45.18    1.65
  -8  -4   7   46.26    4.53
  -8  -4   7   46.44    3.02
  -8  -4   6    1.25    1.29
  -8  -4   6    0.17    2.07
  -8  -4   6    3.43    2.22
  -8  -4   5   22.13    1.64
  -8  -4   5   23.70    3.63
  -8  -4   5   16.75    3.84
  -8  -4   4  358.86    5.53
  -8  -4   4  369.04    6.07
  -8  -4   4  352.70    6.15
  -8  -4   3  234.62    4.20
  -8  -4   3  244.15    4.22
  -8  -4   3  239.86    4.46
  -8  -4   2    8.90    1.86
  -8  -4   2    9.28    2.77
  -8  -4   2    9.87    2.88
  -8  -4   1  109.57    3.08
  -8  -4   1  109.30    3.77
  -8  -4   1  114.44    2.67
  -8  -4   0   32.44    4.07
  -8  -4   0   35.45    1.72
  -8  -4   0   37.74    1.80
  -8  -4  -1  101.74    3.44
  -8  -4  -1   97.37    3.25
  -8  -4  -2  177.25    4.63
  -8  -4  -2  183.42    3.98
   8   4   3  121.83    3.85
  -8  -4  -3  112.10    3.98
  -8  -4  -3  118.64    2.22
   8   4   4   60.90    3.41
  -8  -4  -4   62.59    3.48
  -8  -4  -4   59.36    2.47
   8   4   5   97.93    6.42
  -8  -4  -5   98.62    6.85
  -8  -4  -5   99.78    1.90
   8   4   6   42.92    3.50
  -8  -4  -6   36.53    3.68
  -8  -4  -6   34.37    2.07
   8   4   7  205.22    6.08
  -8  -4  -7  193.22    6.27
  -8  -4  -7  212.33    2.87
   8   4   8  243.98    6.98
  -8  -4  -8  250.41    7.26
   8   4   9   84.79    4.86
   8   4  10   21.49    6.94
   8   4  11   79.47    5.54
   8   4  12   53.57    5.29
   8   4  13    7.37    4.66
   8   4  14   -3.25    4.76
  -8  -5  13   54.27    4.28
  -8  -5  13   54.01    4.49
  -8  -5  12    2.92    3.02
  -8  -5  12   -2.05    3.30
  -8  -5  11   53.41    3.72
  -8  -5  11   55.01    3.91
  -8  -5  10   15.80    2.13
  -8  -5  10   23.78    4.71
  -8  -5  10    9.71    5.13
  -8  -5   9    8.73    2.14
  -8  -5   9    1.43    2.51
  -8  -5   9    7.93    2.72
  -8  -5   8   60.64    2.97
  -8  -5   8   58.06    2.95
  -8  -5   8   55.38    3.23
  -8  -5   7  103.00    2.45
  -8  -5   7  101.50    4.98
  -8  -5   7   94.97    3.49
  -8  -5   6  129.59    2.80
  -8  -5   6  122.34    3.34
  -8  -5   6  122.64    5.42
  -8  -5   5   11.87    1.78
  -8  -5   5   12.77    3.09
  -8  -5   5   14.25    2.09
  -8  -5   4    4.46    1.76
  -8  -5   4    4.03    1.63
  -8  -5   4    1.42    1.82
  -8  -5   3  231.73    4.39
  -8  -5   3  232.99    3.93
  -8  -5   3  226.12    4.15
  -8  -5   2  360.93    8.30
  -8  -5   2  362.46    5.09
  -8  -5   2  347.08    5.31
  -8  -5   1   47.42    2.63
  -8  -5   1   45.04    1.61
  -8  -5   1   44.06    2.70
  -8  -5   0    0.57    2.14
  -8  -5   0    1.75    1.11
  -8  -5   0    1.16    1.22
  -8  -5  -1    6.71    2.41
  -8  -5  -1    7.20    1.11
  -8  -5  -1    8.13    1.15
  -8  -5  -2   60.94    3.18
  -8  -5  -2   56.57    1.43
  -8  -5  -2   53.49    1.46
  -8  -5  -3   28.81    3.02
  -8  -5  -3   27.89    1.69
  -8  -5  -3   25.81    1.08
  -8  -5  -4  168.60    4.96
  -8  -5  -4  161.01    2.71
  -8  -5  -5  203.23    5.68
  -8  -5  -5  207.53    2.83
  -8  -5  -5  196.89    2.19
  -8  -5  -6  119.94    7.45
   8   5   7   38.35    3.91
  -8  -5  -7   35.36    3.97
   8   5   8  110.18    5.24
  -8  -5  -8  117.41    5.35
   8   5   9   30.36    4.29
  -8  -5  -9   32.91    4.36
   8   5  10   10.28    4.00
  -8  -5 -10    4.87    4.08
   8   5  11   20.92    7.24
  -8  -5 -11    8.97    4.60
   8   5  12  158.05    7.15
  -8  -5 -12  164.61    7.74
   8   5  13  214.07    8.62
  -8  -6  12   85.00    4.19
  -8  -6  12   82.22    7.24
  -8  -6  11   15.94    2.56
  -8  -6  11   19.48    4.88
  -8  -6  11   13.41    3.28
  -8  -6  10   17.96    2.80
  -8  -6  10   19.55    2.81
  -8  -6  10   26.33    3.10
  -8  -6   9    2.74    1.61
  -8  -6   9   -0.80    2.31
  -8  -6   9    2.32    2.52
  -8  -6   8    8.34    1.76
  -8  -6   8    7.21    2.22
  -8  -6   8   13.93    2.48
  -8  -6   7   21.80    2.00
  -8  -6   7   20.97    2.21
  -8  -6   7   19.46    2.44
  -8  -6   6   47.84    2.31
  -8  -6   6   43.80    2.27
  -8  -6   6   43.15    4.10
  -8  -6   5  230.18    4.49
  -8  -6   5  215.25    3.91
  -8  -6   5  204.08    6.04
  -8  -6   4   30.98    3.88
  -8  -6   4   28.79    1.76
  -8  -6   4   29.22    1.97
  -8  -6   3    5.48    2.13
  -8  -6   3    2.35    1.32
  -8  -6   3    1.25    1.51
  -8  -6   2   71.33    3.09
  -8  -6   2   67.35    1.80
  -8  -6   2   64.98    3.02
  -8  -6   1   78.94    3.17
  -8  -6   1   70.44    1.64
  -8  -6   1   69.94    2.75
  -8  -6   0    8.77    4.21
  -8  -6   0    8.50    1.58
  -8  -6   0    7.81    1.82
  -8  -6  -1   17.20    2.78
  -8  -6  -1   15.23    0.90
  -8  -6  -1   14.39    1.05
  -8  -6  -2  103.16    3.99
  -8  -6  -2   94.58    1.34
  -8  -6  -2   93.09    2.02
  -8  -6  -3  263.13    6.32
  -8  -6  -4   40.61    3.53
  -8  -6  -5  112.65    4.77
  -8  -6  -6  229.39    6.58
  -8  -6  -7   95.39    5.04
  -8  -6  -8   40.67    4.44
  -8  -6  -9   33.29    4.44
  -8  -6 -10    8.65    4.40
  -8  -6 -11   -0.29    4.36
  -8  -6 -12   22.03    5.10
   8   6  13   86.26    6.41
  -8  -6 -13   86.27    6.58
  -8  -7  11   42.61    2.32
  -8  -7  11   40.37    3.25
  -8  -7  11   47.32    3.54
  -8  -7  10   26.22    2.22
  -8  -7  10   27.00    2.79
  -8  -7  10   21.10    3.11
  -8  -7   9    4.25    1.96
  -8  -7   9   -0.56    2.20
  -8  -7   9    2.56    2.48
  -8  -7   8    8.07    3.39
  -8  -7   8    9.33    3.38
  -8  -7   8    5.33    2.33
  -8  -7   7    7.20    2.23
  -8  -7   7    7.74    1.93
  -8  -7   7    6.87    3.57
  -8  -7   6   17.25    2.43
  -8  -7   6   15.84    1.85
  -8  -7   6   20.13    2.17
  -8  -7   5  272.45    5.54
  -8  -7   5  254.73    4.27
  -8  -7   5  252.71    4.74
  -8  -7   4  124.43    3.94
  -8  -7   4  122.45    3.67
  -8  -7   4  122.43    2.93
  -8  -7   3   22.13    4.29
  -8  -7   3   14.93    1.32
  -8  -7   3   17.02    1.57
  -8  -7   2    7.10    2.47
  -8  -7   2    1.15    1.03
  -8  -7   2    2.16    2.03
  -8  -7   1   44.40    3.20
  -8  -7   1   42.64    1.86
  -8  -7   0   81.32    5.80
  -8  -7   0   65.80    2.00
  -8  -7  -1   30.67    3.35
  -8  -7  -2   51.67    3.70
  -8  -7  -3   61.52    4.04
  -8  -7  -4  373.91    8.67
  -8  -7  -5   26.59    3.78
  -8  -7  -6  127.12    5.59
  -8  -7  -7  128.29    5.66
  -8  -7  -8   60.94    5.00
  -8  -7  -9   46.20    4.98
  -8  -7 -10   -0.33    4.34
  -8  -7 -11    2.42    4.65
  -8  -8   9   81.45    5.02
  -8  -8   9   70.00    4.68
  -8  -8   9   62.14    5.37
  -8  -8   8    1.17    3.94
  -8  -8   8    0.84    1.91
  -8  -8   8   -1.37    3.65
  -8  -8   7   11.18    2.56
  -8  -8   7    8.76    1.87
  -8  -8   7   11.40    2.19
  -8  -8   6   28.50    2.86
  -8  -8   6   21.06    2.91
  -8  -8   6   20.40    2.18
  -8  -8   5   11.79    2.79
  -8  -8   5   10.09    1.49
  -8  -8   5    7.65    1.82
  -8  -8   4   87.15    5.98
  -8  -8   4   83.72    2.04
  -8  -8   4   75.87    3.56
  -8  -8   3  120.21    3.06
  -8  -8   3  128.96    2.67
  -8  -8   2   72.78    3.86
  -8  -8   1   -2.20    2.95
  -8  -8   0   -9.20    5.27
  -8  -8  -1   35.40    3.72
  -8  -8  -2    0.71    3.20
  -8  -8  -3   -9.90    5.99
  -8  -8  -4   58.51    4.56
  -8  -8  -5  173.58    6.29
  -8  -8  -6   84.56    8.68
  -8  -8  -7   14.08    4.28
  -8  -8  -8   65.15    5.36
  -8  -8  -9   22.25    4.79
  -8  -8 -10    0.45    4.55
  -8  -9   6    4.81    2.80
  -8  -9   6    3.42    1.53
  -8  -9   6    4.54    1.87
  -8  -9   5   56.75    6.19
  -8  -9   4   50.35    3.88
  -8  -9   3   43.75    3.91
  -8  -9   2  195.99    5.96
  -8  -9   1  104.81    4.88
  -8  -9   0   14.77    3.64
  -8  -9  -1    9.90    3.61
  -8  -9  -2    4.43    6.17
  -8  -9  -3    9.70    3.94
  -8  -9  -4   -0.13    3.85
  -8  -9  -5   39.82    7.90
  -8  -9  -6  169.24    7.20
  -8  -9  -7   76.63    5.85
  -9   0   4   32.68    4.25
  -9   0   3   30.54    4.12
  -9   0   2   85.89    4.69
   9   0  -1    8.19    2.82
  -9   0   1   10.82    3.47
   9   0   0   19.43    2.11
   9   0   0   17.01    3.67
  -9   0   0   28.03    5.83
   9   0   1   57.13    2.86
   9   0   1   60.50    6.77
  -9   0  -1   59.84    4.08
   9   0   2  150.22    4.39
   9   0   2  166.97    5.44
  -9   0  -2  165.03    5.31
   9   0   3   -0.24    4.31
   9   0   3   -1.56    3.09
  -9   0  -3    5.31    3.08
   9   0   4   40.10    3.45
   9   0   4   44.13    3.69
  -9   0  -4   45.62    3.59
  -9  -1   7    2.93    3.54
  -9  -1   6   49.61    4.29
  -9  -1   5   65.24    4.35
  -9  -1   4   79.02    4.35
  -9  -1   3   14.51    3.27
   9   1  -2    0.82    1.44
  -9  -1   2   -0.49    2.84
   9   1  -1    7.56    2.83
  -9  -1   1    7.05    2.87
   9   1   0   18.45    2.09
  -9  -1   0   23.30    3.02
   9   1   1    2.41    2.00
   9   1   1    2.21    2.76
  -9  -1  -1    3.75    4.45
   9   1   2   35.67    2.78
   9   1   2   37.96    3.27
  -9  -1  -2   39.80    3.17
   9   1   3  245.33    8.58
   9   1   3  253.17    8.60
  -9  -1  -3  253.43    5.86
   9   1   4   42.66    3.47
   9   1   4   50.43    3.17
  -9  -1  -4   43.65    3.13
   9   1   5   31.97    3.53
   9   1   5   30.25    2.99
  -9  -1  -5   34.20    4.67
   9   1   6   29.40    3.79
   9   1   6   31.67    2.87
  -9  -1  -6   32.22    2.82
   9   1   7   20.68    6.17
   9   1   7    6.12    2.59
  -9  -1  -7   10.98    2.60
  -9  -2   8    1.23    3.54
  -9  -2   7   78.95    7.01
  -9  -2   6    9.93    3.11
  -9  -2   5   53.08    5.81
  -9  -2   4  112.04    4.22
  -9  -2   3    4.98    4.42
  -9  -2   2   18.42    2.72
  -9  -2   1    5.15    2.39
   9   2   0   10.96    2.06
  -9  -2   0   16.13    4.05
   9   2   1   -1.35    2.06
  -9  -2  -1   -0.58    2.20
   9   2   2   22.57    2.53
  -9  -2  -2   20.35    2.46
   9   2   3    8.01    4.42
  -9  -2  -3   11.27    2.34
   9   2   4  343.38    7.58
   9   2   4  336.51    6.38
  -9  -2  -4  351.17    8.58
   9   2   5   27.21    3.43
   9   2   5   29.32    3.92
  -9  -2  -5   24.37    3.90
   9   2   6   23.22    5.90
   9   2   6   23.69    2.29
  -9  -2  -6   26.15    2.38
   9   2   7   22.36    3.86
   9   2   7   19.48    2.19
  -9  -2  -7   18.99    2.29
   9   2   8    4.32    3.80
   9   2   8    2.80    1.95
  -9  -2  -8    1.41    2.05
   9   2   9   15.39    4.37
   9   2   9   12.66    2.13
  -9  -2  -9   20.73    2.24
  -9  -3   9   21.34    3.51
  -9  -3   9   15.38    3.69
  -9  -3   8   -1.63    2.90
  -9  -3   8    2.80    2.98
  -9  -3   7    5.18    2.85
  -9  -3   7    4.73    2.96
  -9  -3   6  111.66    4.07
  -9  -3   6  113.63    4.38
  -9  -3   5   67.60    3.44
  -9  -3   5   71.33    3.67
  -9  -3   4    8.59    2.48
  -9  -3   3  183.73    4.48
  -9  -3   2   23.03    3.96
  -9  -3   1   36.82    2.46
  -9  -3   0   31.58    2.31
  -9  -3  -1    0.42    1.85
   9   3   2    7.49    2.43
  -9  -3  -2    3.85    1.86
   9   3   3   24.36    4.78
  -9  -3  -3   27.97    3.27
   9   3   4   -0.92    2.76
  -9  -3  -4    1.53    2.86
   9   3   5  265.27    6.91
  -9  -3  -5  276.56    6.40
   9   3   6   87.35    7.23
  -9  -3  -6   93.04    4.13
   9   3   7    5.77    3.57
   9   3   7    8.13    1.63
  -9  -3  -7   10.13    1.76
   9   3   8    7.26    3.88
  -9  -3  -8    9.87    1.71
   9   3   9    7.58    4.03
  -9  -4   9   18.18    3.11
  -9  -4   9   13.97    5.51
  -9  -4   8    4.94    4.62
  -9  -4   8    2.83    2.89
  -9  -4   7    2.61    2.52
  -9  -4   7    4.02    2.73
  -9  -4   6   -0.75    3.90
  -9  -4   6   -2.49    2.51
  -9  -4   5  119.85    2.93
  -9  -4   5  133.03    3.76
  -9  -4   5  123.11    3.90
  -9  -4   4  150.95    3.52
  -9  -4   4  156.90    5.83
  -9  -4   4  161.64    4.16
  -9  -4   3    0.95    1.85
  -9  -4   3   -1.08    1.96
  -9  -4   3    2.35    2.08
  -9  -4   2  154.27    3.81
  -9  -4   2  166.42    3.65
  -9  -4   2  156.12    3.81
  -9  -4   1   29.04    2.52
  -9  -4   1   23.67    2.00
  -9  -4   1   22.23    2.13
  -9  -4   0   27.06    2.60
  -9  -4   0   24.70    3.07
  -9  -4   0   22.11    1.97
  -9  -4  -1   -4.02    2.42
  -9  -4  -1    6.28    2.51
  -9  -4  -2   23.10    3.09
  -9  -4  -2   28.24    2.76
  -9  -4  -3   20.92    2.63
   9   4   4   60.33    3.74
  -9  -4  -4   55.84    1.93
   9   4   5    6.50    3.05
  -9  -4  -5    3.54    1.37
   9   4   6  165.47    5.82
   9   4   7   94.20    4.96
   9   4   8    0.95    3.80
   9   4   9   -3.99    4.02
   9   4  10   10.88    4.32
  -9  -5   9   14.01    4.66
  -9  -5   9   10.93    3.07
  -9  -5   8    4.00    2.45
  -9  -5   8   -1.22    2.66
  -9  -5   7   -0.51    1.43
  -9  -5   7   -1.02    2.19
  -9  -5   7    0.14    4.07
  -9  -5   6    4.62    1.64
  -9  -5   6    7.45    2.24
  -9  -5   6    3.46    2.40
  -9  -5   5    2.76    1.70
  -9  -5   5    0.61    1.95
  -9  -5   5    1.34    2.18
  -9  -5   4  103.54    3.04
  -9  -5   4  106.36    3.02
  -9  -5   4  113.56    3.36
  -9  -5   3  202.54    4.34
  -9  -5   3  195.45    5.36
  -9  -5   3  198.46    5.89
  -9  -5   2    2.62    2.15
  -9  -5   2    2.49    1.59
  -9  -5   2    5.07    1.75
  -9  -5   1   27.98    4.00
  -9  -5   1   20.98    1.68
  -9  -5   1   19.10    1.81
  -9  -5   0    2.28    4.08
  -9  -5   0    4.00    1.39
  -9  -5   0    5.66    1.48
  -9  -5  -1    5.13    2.59
  -9  -5  -1    2.77    2.07
  -9  -5  -2   34.03    3.24
  -9  -5  -2   35.33    2.29
  -9  -5  -2   25.75    2.31
  -9  -5  -3   52.66    3.65
  -9  -5  -4    7.08    3.15
  -9  -5  -5   65.96    6.89
  -9  -5  -6    5.85    3.62
  -9  -5  -7    9.95    3.92
   9   5   8  196.47    7.15
  -9  -5  -8  203.11    7.39
   9   5   9    6.87    4.27
  -9  -5  -9   14.41    4.47
  -9  -6   8    1.65    1.63
  -9  -6   8    1.44    2.23
  -9  -6   8   -0.38    2.54
  -9  -6   7    1.22    1.73
  -9  -6   7   -0.78    2.32
  -9  -6   6   -1.83    1.83
  -9  -6   6   -1.47    1.88
  -9  -6   6   -0.86    2.09
  -9  -6   5   -1.59    3.14
  -9  -6   5    3.18    2.83
  -9  -6   5   -2.42    1.97
  -9  -6   4   16.00    3.61
  -9  -6   4   12.38    1.72
  -9  -6   4    7.46    1.96
  -9  -6   3   22.13    2.51
  -9  -6   3   22.33    1.68
  -9  -6   3   21.10    1.91
  -9  -6   2  129.09    3.84
  -9  -6   2  116.93    2.51
  -9  -6   2  113.32    2.76
  -9  -6   1   13.70    2.68
  -9  -6   1   11.69    1.32
  -9  -6   1   11.90    1.47
  -9  -6   0   32.41    3.11
  -9  -6  -1   36.74    3.31
  -9  -6  -2    3.98    5.01
  -9  -6  -3    3.77    3.12
  -9  -6  -4   20.89    3.61
  -9  -6  -5   37.58    4.02
  -9  -6  -6   36.38    7.15
  -9  -6  -7   69.57    5.11
  -9  -6  -8   64.14    5.25
  -9  -6  -9  181.41    7.59
  -9  -7   7    2.63    2.12
  -9  -7   7    1.38    1.94
  -9  -7   6   68.83    3.07
  -9  -7   6   67.97    2.44
  -9  -7   6   64.31    2.84
  -9  -7   5   23.82    2.60
  -9  -7   5   19.98    1.80
  -9  -7   5   19.23    2.13
  -9  -7   4   10.23    2.55
  -9  -7   4    6.39    2.54
  -9  -7   4   13.07    1.79
  -9  -7   3    3.42    2.46
  -9  -7   3   -0.80    2.10
  -9  -7   3    2.34    1.49
  -9  -7   2   89.33    6.03
  -9  -7   1  279.22    6.64
  -9  -7   0   76.85    4.02
  -9  -7  -1   24.68    3.45
  -9  -7  -2   36.14    6.04
  -9  -7  -3    1.42    3.33
  -9  -7  -4    4.29    3.47
  -9  -7  -5   15.47    3.88
  -9  -7  -6   54.19    7.91
  -9  -7  -7   54.67    5.13
  -9  -8   4   49.78    3.46
  -9  -8   3   29.80    3.31
  -9  -8   2    3.16    5.01
  -9  -8   1   58.99    4.13
  -9  -8   0  147.58    5.42
  -9  -8  -1   20.87    3.75
  -9  -8  -2   -9.70    6.22
  -9  -8  -3   27.25    4.16
  -9  -8  -4   14.31    3.98
;
_shelx_hkl_checksum     23084
_shelx_res_file
;
TITL 210818pm_ZnBr2(HClqdpa)
    shelxl.res
    created by SHELXL-2018/3 at 13:34:33 on 20-Aug-2021
CELL  0.71075 7.67791 8.78603 18.13790 89.45990 89.61670 66.87780
ZERR  2 0.00031 0.00038 0.00081 0.00630 0.00630 0.00470
LATT 1
SFAC C H BR CL N O ZN
UNIT 44 38 4 2 8 2 2
OMIT     0   0   2
L.S. 5
FMAP 2
PLAN 20
WPDB -2
HTAB
BOND $H
CONF
LIST 4
TEMP -100.0
ACTA
SIZE 0.150 0.200 0.350
WGHT    0.024000    0.853200
FVAR       0.42981
BR1   3    0.279278    0.131337    0.423878    11.00000    0.02994    0.03405 =
         0.02819   -0.00401    0.00204   -0.01729
BR2   3    0.216735    0.342457    0.221215    11.00000    0.03370    0.03205 =
         0.03195   -0.00635   -0.00934    0.00201
ZN3   7    0.435501    0.189018    0.315836    11.00000    0.01991    0.01955 =
         0.02461   -0.00394   -0.00128   -0.00657
CL4   4    0.523448    0.313265    0.043175    11.00000    0.04669    0.06470 =
         0.05464    0.03218   -0.01208   -0.01440
O5    6    1.096154   -0.207662    0.219121    11.00000    0.02687    0.03471 =
         0.03642    0.00140    0.00163   -0.00463
N6    5    1.049755   -0.272876    0.079840    11.00000    0.05142    0.04109 =
         0.03586   -0.00897    0.01461   -0.02761
N7    5    0.748892    0.078334    0.342565    11.00000    0.02252    0.02360 =
         0.02290   -0.00108   -0.00056   -0.01043
N8    5    0.535749   -0.050989    0.266145    11.00000    0.02203    0.02200 =
         0.03082   -0.00540    0.00365   -0.00890
N9    5    0.491957    0.389927    0.361436    11.00000    0.02967    0.02280 =
         0.02432   -0.00224    0.00009   -0.01139
C10   1    0.963469   -0.086396    0.179348    11.00000    0.02457    0.02823 =
         0.02733    0.00332    0.00109   -0.01307
C11   1    0.857718    0.064339    0.210482    11.00000    0.02396    0.02751 =
         0.02659   -0.00018    0.00212   -0.01404
C12   1    0.721032    0.185664    0.166206    11.00000    0.02890    0.02573 =
         0.03544    0.00363    0.00298   -0.01278
AFIX  43
H12   2    0.649031    0.290977    0.186741    11.00000   -1.20000
AFIX   0
C13   1    0.689543    0.156031    0.095007    11.00000    0.03089    0.03735 =
         0.03506    0.01457   -0.00432   -0.01614
C14   1    0.794315    0.000754    0.061915    11.00000    0.03979    0.04551 =
         0.02739    0.00524   -0.00224   -0.02946
C15   1    0.773120   -0.045806   -0.011124    11.00000    0.05768    0.07428 =
         0.02936    0.00418   -0.00528   -0.04168
AFIX  43
H15   2    0.679789    0.029174   -0.042671    11.00000   -1.20000
AFIX   0
C16   1    0.886986   -0.197993   -0.035530    11.00000    0.08157    0.08711 =
         0.03492   -0.02059    0.01048   -0.05982
AFIX  43
H16   2    0.873842   -0.230341   -0.084318    11.00000   -1.20000
AFIX   0
C17   1    1.023692   -0.307044    0.011326    11.00000    0.07207    0.05467 =
         0.04424   -0.02042    0.02006   -0.04043
AFIX  43
H17   2    1.102771   -0.412396   -0.007394    11.00000   -1.20000
AFIX   0
C18   1    0.934303   -0.119412    0.105052    11.00000    0.03468    0.03323 =
         0.02864   -0.00222    0.00663   -0.02157
C19   1    0.884663    0.103454    0.288961    11.00000    0.02766    0.03536 =
         0.02836   -0.00587    0.00387   -0.01665
AFIX  23
H19A  2    1.015382    0.032903    0.304228    11.00000   -1.20000
H19B  2    0.870946    0.220136    0.291434    11.00000   -1.20000
AFIX   0
C20   1    0.787735   -0.098478    0.353711    11.00000    0.02310    0.02408 =
         0.03351    0.00201   -0.00147   -0.00625
AFIX  23
H20A  2    0.736052   -0.114214    0.402007    11.00000   -1.20000
H20B  2    0.926284   -0.163249    0.354144    11.00000   -1.20000
AFIX   0
C21   1    0.699441   -0.160441    0.293313    11.00000    0.02257    0.02108 =
         0.03344   -0.00211    0.00710   -0.00921
C22   1    0.781904   -0.321060    0.266748    11.00000    0.02896    0.01980 =
         0.04881   -0.00383    0.01300   -0.00673
AFIX  43
H22   2    0.896330   -0.397844    0.287479    11.00000   -1.20000
AFIX   0
C23   1    0.695508   -0.367318    0.210005    11.00000    0.04059    0.02677 =
         0.05633   -0.01697    0.01896   -0.01691
AFIX  43
H23   2    0.751460   -0.475780    0.190356    11.00000   -1.20000
AFIX   0
C24   1    0.526460   -0.254708    0.181737    11.00000    0.04379    0.03918 =
         0.04472   -0.01651    0.00871   -0.02549
AFIX  43
H24   2    0.464442   -0.284338    0.142650    11.00000   -1.20000
AFIX   0
C25   1    0.449941   -0.097600    0.211905    11.00000    0.02873    0.03226 =
         0.03887   -0.01015    0.00324   -0.01423
AFIX  43
H25   2    0.332682   -0.020331    0.193508    11.00000   -1.20000
AFIX   0
C26   1    0.757965    0.160994    0.412169    11.00000    0.02509    0.03283 =
         0.02246   -0.00091   -0.00331   -0.01373
AFIX  23
H26A  2    0.891471    0.138494    0.424156    11.00000   -1.20000
H26B  2    0.703999    0.117546    0.452978    11.00000   -1.20000
AFIX   0
C27   1    0.646969    0.345269    0.403530    11.00000    0.03125    0.03221 =
         0.02002   -0.00440    0.00463   -0.01889
C28   1    0.696078    0.461845    0.439494    11.00000    0.04560    0.04719 =
         0.02544   -0.00647    0.00328   -0.03274
AFIX  43
H28   2    0.808069    0.428428    0.468254    11.00000   -1.20000
AFIX   0
C29   1    0.578230    0.627766    0.432499    11.00000    0.06837    0.03963 =
         0.03257   -0.01395    0.01813   -0.03935
AFIX  43
H29   2    0.607517    0.709633    0.457163    11.00000   -1.20000
AFIX   0
C30   1    0.418680    0.672853    0.389589    11.00000    0.05727    0.02519 =
         0.03565   -0.00594    0.01430   -0.02057
AFIX  43
H30   2    0.336091    0.785945    0.384380    11.00000   -1.20000
AFIX   0
C31   1    0.380435    0.551041    0.354182    11.00000    0.04149    0.02518 =
         0.03133   -0.00170    0.00487   -0.01295
AFIX  43
H31   2    0.271613    0.582321    0.323689    11.00000   -1.20000
AFIX   0
H5    2    1.130904   -0.285232    0.192518    11.00000    0.07143
HKLF 4
REM  210818pm_ZnBr2(HClqdpa)
REM wR2 = 0.0587, GooF = S = 1.069, Restrained GooF = 1.069 for all data
REM R1 = 0.0266 for 4386 Fo > 4sig(Fo) and 0.0357 for all 5114 data
REM 284 parameters refined using 0 restraints
END
WGHT      0.0239      0.8591
REM Instructions for potential hydrogen bonds
EQIV $1 -x+1, -y, -z
HTAB C16 Br2_$1
EQIV $2 x+1, y-1, z
HTAB C22 Br2_$2
HTAB C25 Br2
EQIV $3 x+1, y, z
HTAB C26 Br1_$3
EQIV $4 -x+1, -y, -z+1
HTAB C26 Br1_$4
EQIV $5 x, y+1, z
HTAB C30 Br1_$5
HTAB C31 Br2
EQIV $6 x-1, y+1, z
HTAB C31 O5_$6
HTAB O5 Br2_$2
HTAB O5 N6
REM Highest difference peak  0.589,  deepest hole -0.652,  1-sigma level  0.074
Q1    1   0.2388  0.2217  0.4027  11.00000  0.05    0.59
Q2    1   0.2849  0.3739  0.2463  11.00000  0.05    0.52
Q3    1   0.3681  0.1657  0.2929  11.00000  0.05    0.43
Q4    1   0.2831  0.2409  0.2353  11.00000  0.05    0.41
Q5    1   0.2168  0.1059  0.3946  11.00000  0.05    0.40
Q6    1   0.2436  0.3869  0.1773  11.00000  0.05    0.37
Q7    1   0.4730  0.1130  0.3522  11.00000  0.05    0.36
Q8    1   0.6156  0.2164  0.0697  11.00000  0.05    0.35
Q9    1   0.3371  0.1728  0.4523  11.00000  0.05    0.35
Q10   1   0.3661  0.3009  0.3020  11.00000  0.05    0.34
Q11   1   0.9648 -0.0944  0.1420  11.00000  0.05    0.34
Q12   1   0.1436  0.4611  0.2007  11.00000  0.05    0.33
Q13   1   0.4191  0.2553  0.2789  11.00000  0.05    0.33
Q14   1   0.1599  0.2890  0.1933  11.00000  0.05    0.33
Q15   1   0.5076 -0.1668  0.1910  11.00000  0.05    0.32
Q16   1   0.8421 -0.0708  0.0902  11.00000  0.05    0.32
Q17   1   0.7354  0.1926  0.1230  11.00000  0.05    0.32
Q18   1   1.1320 -0.3667  0.0823  11.00000  0.05    0.32
Q19   1   0.6871  0.2587  0.4160  11.00000  0.05    0.31
Q20   1   1.1733 -0.3602  0.0881  11.00000  0.05    0.31
;
_shelx_res_checksum     87098
