# Supplementary material for: Crystal structure of (7-{[bis­(pyridin-2-ylmeth­yl)amino-κ3 N,N′,N′′]meth­yl}-5-chloro­quinolin-8-ol)di­bromidozinc(II)
Source: Acta Crystallogr E Crystallogr Commun. 2022 Feb 15;78(Pt 3):326–9. doi: 10.1107/S2056989022001530 (PMC8900503; doi:10.1107/S2056989022001530)
Supplement: Supplementary file 2 [file e-78-00326-Isup2.hkl]

data_I                                                                          
_shelx_title ' 210818pm_ZnBr2(HClqdpa)'                                         
_shelx_refln_list_code          4                                               
_shelx_F_calc_maximum      221.44                                               
_exptl_crystal_F_000       608.00                                               
_reflns_d_resolution_high  0.7714                                               
                                                                                
loop_                                                                           
 _space_group_symop_operation_xyz                                               
 'x, y, z'                                                                      
 '-x, -y, -z'                                                                   
                                                                                
_cell_length_a     7.6779                                                       
_cell_length_b     8.7860                                                       
_cell_length_c    18.1379                                                       
_cell_angle_alpha  89.460                                                       
_cell_angle_beta   89.617                                                       
_cell_angle_gamma  66.878                                                       
                                                                                
_shelx_F_squared_multiplier     1.000                                           
                                                                                
loop_                                                                           
 _refln_index_h                                                                 
 _refln_index_k                                                                 
 _refln_index_l                                                                 
 _refln_F_squared_calc                                                          
 _refln_F_squared_meas                                                          
 _refln_F_squared_sigma                                                         
 _refln_observed_status                                                         
   1   0   0       7536.73       8343.46        70.75 o                         
   2   0   0       3333.59       3507.79        20.91 o                         
   3   0   0       1464.21       1397.08         8.72 o                         
   4   0   0       7184.28       7352.43        61.55 o                         
   5   0   0         88.82        105.21         5.70 o                         
   6   0   0       1646.31       1630.84        15.09 o                         
   7   0   0        195.09        194.69         8.08 o                         
   8   0   0        211.60        193.24        15.11 o                         
   9   0   0        138.58        108.56        14.86 o                         
  -8   1   0         12.68          6.46        16.90 o                         
  -7   1   0       1137.55       1125.71        14.66 o                         
  -6   1   0        416.93        439.53         8.65 o                         
  -5   1   0        436.61        477.06        10.90 o                         
  -4   1   0       1071.08        991.64        11.31 o                         
  -3   1   0        629.59        730.38         9.89 o                         
  -2   1   0       1719.13       1721.54        26.77 o                         
  -1   1   0      11444.17      12007.80       127.23 o                         
   2   1   0         17.20         45.23         3.82 o                         
   3   1   0       3101.73       3009.64        15.29 o                         
   4   1   0       4058.35       4025.31        24.57 o                         
   5   1   0       6482.04       6655.85        58.40 o                         
   6   1   0        251.79        237.16         6.96 o                         
   7   1   0       1075.82       1079.25        13.16 o                         
   8   1   0        103.72        102.20         7.02 o                         
   9   1   0         98.68        109.77        13.13 o                         
  -8   2   0       1091.80       1074.74        35.49 o                         
  -7   2   0         37.08         46.74         8.85 o                         
  -6   2   0        527.80        491.57        12.20 o                         
  -5   2   0        295.61        295.65         7.69 o                         
  -4   2   0         98.86         88.70         7.59 o                         
  -3   2   0       3254.65       3241.35        33.21 o                         
  -2   2   0       8411.08       8616.26        88.32 o                         
  -1   2   0       1072.83       1116.61        14.64 o                         
   0   2   0       9354.85       9844.38        96.58 o                         
   1   2   0        640.97        631.76         4.28 o                         
   2   2   0        941.54        899.91        25.12 o                         
   3   2   0        696.43        782.32         5.11 o                         
   4   2   0       1829.67       1828.01        20.13 o                         
   5   2   0       1268.13       1224.98        15.95 o                         
   6   2   0       4376.16       4212.43        39.20 o                         
   7   2   0        422.97        427.18        10.76 o                         
   8   2   0        312.59        325.78        18.92 o                         
   9   2   0         66.31         67.05        13.99 o                         
  -7   3   0       1720.65       1729.77        23.26 o                         
  -6   3   0        562.98        559.78        27.08 o                         
  -5   3   0       2084.06       2070.38        45.92 o                         
  -4   3   0       1642.02       1640.00        21.32 o                         
  -3   3   0       5073.12       5043.55        52.03 o                         
  -2   3   0         42.75         65.99         7.09 o                         
  -1   3   0       2240.11       2086.18        17.33 o                         
   0   3   0         76.69         95.10        11.48 o                         
   1   3   0        160.78        149.93         3.84 o                         
   2   3   0         61.23         58.81         6.01 o                         
   3   3   0        603.58        668.76         9.61 o                         
   4   3   0        296.53        329.25         3.91 o                         
   5   3   0        800.93        806.87         8.36 o                         
   6   3   0        975.36        963.65        11.33 o                         
   7   3   0       4831.26       4844.50        41.31 o                         
   8   3   0         79.42         80.98         9.69 o                         
   9   3   0        163.09        170.95        12.50 o                         
  -7   4   0         42.76         39.45        10.68 o                         
  -6   4   0       1726.33       1741.92        39.16 o                         
  -5   4   0         29.80          8.63        14.54 o                         
  -4   4   0        447.00        466.19        16.79 o                         
  -3   4   0       3396.36       3373.85        40.68 o                         
  -2   4   0       9997.13       9893.03       123.92 o                         
  -1   4   0        716.73        764.52         9.76 o                         
   0   4   0       9710.44       9983.23       109.45 o                         
   1   4   0         33.46         25.55        10.47 o                         
   2   4   0        982.20        950.20         9.09 o                         
   3   4   0       4185.57       4299.10        31.92 o                         
   4   4   0       4837.79       4809.47        32.10 o                         
   5   4   0       1507.85       1507.97        12.50 o                         
   6   4   0        785.40        793.35        12.13 o                         
   7   4   0         18.70         27.81         6.74 o                         
   8   4   0        198.89        196.29         7.80 o                         
   9   4   0        128.16        131.37         7.57 o                         
  -6   5   0        111.49        121.19        12.07 o                         
  -5   5   0        178.94        239.19        41.44 o                         
  -4   5   0        113.98        108.49        12.90 o                         
  -3   5   0        687.47        673.16        15.46 o                         
  -2   5   0        674.88        692.26        15.37 o                         
  -1   5   0       9197.08       8869.24       102.22 o                         
   0   5   0        221.69        218.31        10.32 o                         
   1   5   0       2544.48       2420.33        42.20 o                         
   2   5   0       1209.55       1163.27         9.53 o                         
   3   5   0       3265.64       3283.84        24.45 o                         
   4   5   0        994.07        954.68        13.29 o                         
   5   5   0       1867.79       1786.04        12.75 o                         
   6   5   0        362.06        356.62         4.55 o                         
   7   5   0          8.53          8.85         3.73 o                         
   8   5   0          0.84          6.91         4.15 o                         
   9   5   0         15.74         24.64         5.32 o                         
  -5   6   0        496.15        541.67        32.34 o                         
  -4   6   0        237.76        268.17        16.57 o                         
  -3   6   0        337.82        291.60        17.20 o                         
  -2   6   0       1504.85       1402.67        29.93 o                         
  -1   6   0        654.13        630.62        21.33 o                         
   0   6   0       3599.91       3471.84        51.78 o                         
   1   6   0        415.83        435.57         7.70 o                         
   2   6   0        229.24        241.18         8.47 o                         
   3   6   0       3852.25       3797.22        34.80 o                         
   4   6   0       6095.12       6030.55        45.99 o                         
   5   6   0         29.69         38.28         5.52 o                         
   6   6   0        600.24        574.74         6.89 o                         
   7   6   0        141.88        140.46         7.16 o                         
   8   6   0         47.08         44.81         6.21 o                         
   9   6   0        204.09        175.44        16.83 o                         
  -4   7   0        623.93        679.52        24.71 o                         
  -3   7   0        849.65        894.56        22.37 o                         
  -2   7   0         15.25         11.77        17.89 o                         
  -1   7   0         40.70         37.07         9.11 o                         
   0   7   0        274.11        297.28         9.64 o                         
   1   7   0          1.38          1.26        13.86 o                         
   2   7   0        301.85        324.73         8.41 o                         
   3   7   0        229.26        244.29         6.34 o                         
   4   7   0       3564.38       3608.52        29.89 o                         
   5   7   0       1898.75       1844.66        17.03 o                         
   6   7   0          2.55          4.42         2.32 o                         
   7   7   0        156.88        149.46         5.37 o                         
   8   7   0        399.02        366.95        42.01 o                         
   9   7   0        394.74        416.00        21.76 o                         
  -3   8   0        690.72        714.65        23.67 o                         
  -2   8   0       1108.28       1133.14        24.02 o                         
  -1   8   0         24.57         29.60        10.58 o                         
   0   8   0        209.11        177.36        12.05 o                         
   1   8   0        803.57        836.25        28.42 o                         
   2   8   0        253.42        261.40         7.61 o                         
   3   8   0         86.86         76.92         8.58 o                         
   4   8   0          1.11          9.86         5.98 o                         
   5   8   0        389.03        396.73        10.46 o                         
   6   8   0       1135.83       1105.20        18.89 o                         
   7   8   0          2.81          3.58         2.80 o                         
   8   8   0          0.11        -28.53        28.53 o                         
   9   8   0        755.54        798.87        29.34 o                         
  -2   9   0         90.67        106.48        19.32 o                         
  -1   9   0        576.92        584.49        21.30 o                         
   0   9   0        233.38        260.65        26.66 o                         
   1   9   0        104.89        104.35         9.60 o                         
   2   9   0        891.79        946.36        16.57 o                         
   3   9   0       1021.51       1047.39        13.36 o                         
   4   9   0        286.30        266.71         6.47 o                         
   5   9   0          0.48          2.98         4.24 o                         
   6   9   0         36.30         37.53         8.09 o                         
   7   9   0          3.45         19.97        30.31 o                         
   8   9   0         59.52         79.95        19.70 o                         
   0  10   0         11.49         25.33        16.81 o                         
   1  10   0        457.71        490.84        14.42 o                         
   2  10   0        265.27        281.89        13.09 o                         
   3  10   0        597.02        589.36        11.28 o                         
   4  10   0        706.30        694.83        23.87 o                         
   5  10   0          1.29         -0.47         8.70 o                         
   6  10   0         43.41         57.16        20.19 o                         
   7  10   0        235.68        230.11        23.55 o                         
   2  11   0        464.26        488.41        22.95 o                         
   3  11   0        150.37        160.40        21.65 o                         
   4  11   0         92.78        100.25        11.89 o                         
   5  11   0        121.29        144.15        24.85 o                         
   6  11   0         11.14          8.66        21.92 o                         
  -6 -11   1          8.71         -6.98        21.76 o                         
  -5 -11   1          7.93          1.68        21.87 o                         
  -4 -11   1        263.47        258.63         9.25 o                         
  -3 -11   1        585.58        548.31        23.49 o                         
  -2 -11   1         61.96         69.62        10.64 o                         
  -7 -10   1         28.26        -12.77        19.49 o                         
  -6 -10   1        536.69        534.38        27.01 o                         
  -5 -10   1         18.54         17.85         4.95 o                         
  -4 -10   1        260.43        268.65        10.06 o                         
  -3 -10   1        362.80        364.67        10.25 o                         
  -2 -10   1       1038.56       1084.05        25.85 o                         
  -1 -10   1         87.73         77.73        10.77 o                         
   0 -10   1          0.33          4.16        18.86 o                         
  -8  -9   1        587.65        567.35        26.42 o                         
  -7  -9   1       1045.06       1009.06        31.13 o                         
  -6  -9   1         44.07         38.64         5.12 o                         
  -5  -9   1         92.37         82.62         5.55 o                         
  -4  -9   1        718.78        715.73        10.13 o                         
  -3  -9   1       1453.06       1503.16        28.31 o                         
  -2  -9   1        167.23        158.02         8.77 o                         
  -1  -9   1       1761.79       1739.15        27.86 o                         
   0  -9   1         22.64         27.74        12.56 o                         
   1  -9   1         29.72         19.74        12.68 o                         
   2  -9   1        217.36        233.15        47.09 o                         
  -9  -8   1        328.68        319.32        22.36 o                         
  -8  -8   1          9.12        -11.91        15.97 o                         
  -7  -8   1         52.92         44.34         4.34 o                         
  -6  -8   1         44.24         54.54         7.40 o                         
  -5  -8   1         91.83         87.57         4.84 o                         
  -4  -8   1        219.37        235.65         9.19 o                         
  -3  -8   1       1224.63       1213.04        15.90 o                         
  -2  -8   1       1594.82       1588.35        18.25 o                         
  -1  -8   1        138.10        114.17         8.59 o                         
   0  -8   1        565.25        552.68        13.62 o                         
   1  -8   1        248.88        230.89        15.81 o                         
   2  -8   1        368.03        350.44        16.75 o                         
   3  -8   1        712.60        689.29        28.20 o                         
  -9  -7   1       1472.08       1511.46        35.94 o                         
  -8  -7   1        232.10        233.30         8.70 o                         
  -7  -7   1          5.51          4.26         3.74 o                         
  -6  -7   1        302.71        283.03         9.44 o                         
  -5  -7   1       1193.92       1192.03        36.43 o                         
  -4  -7   1        106.81        113.69         5.51 o                         
  -3  -7   1         68.17         58.11         6.25 o                         
  -2  -7   1       1122.44       1141.95        15.16 o                         
  -1  -7   1       1643.41       1572.66        20.95 o                         
   0  -7   1        451.57        404.93        12.76 o                         
   1  -7   1         20.33         25.58        11.19 o                         
   2  -7   1        864.79        916.93        19.53 o                         
   3  -7   1        928.67        988.19        23.69 o                         
   4  -7   1        155.42        192.74        18.75 o                         
  -9  -6   1         78.50         65.19         4.99 o                         
  -8  -6   1        385.13        389.07        13.31 o                         
  -7  -6   1        260.23        261.14         7.70 o                         
  -6  -6   1        374.29        378.12         4.87 o                         
  -5  -6   1       2249.26       2226.46        20.48 o                         
  -4  -6   1       3289.60       3244.67        27.92 o                         
  -3  -6   1         71.76         69.29         4.22 o                         
  -2  -6   1        286.14        282.90         6.08 o                         
  -1  -6   1          3.48          2.74         6.19 o                         
   0  -6   1        275.93        280.29         8.57 o                         
   1  -6   1        375.05        382.26        10.82 o                         
   2  -6   1          0.91          5.77         9.37 o                         
   3  -6   1       1641.11       1583.61        26.22 o                         
   4  -6   1       1796.68       1850.91        32.88 o                         
   5  -6   1         23.39         28.25        23.47 o                         
  -9  -5   1        106.10        114.03        11.44 o                         
  -8  -5   1        251.04        245.67         6.63 o                         
  -7  -5   1        310.48        295.66         5.41 o                         
  -6  -5   1        939.37        933.79         8.92 o                         
  -5  -5   1        856.77        882.06         7.26 o                         
  -4  -5   1       5369.03       5412.63        49.99 o                         
  -3  -5   1      11957.18      12005.16       143.86 o                         
  -2  -5   1        481.79        517.69         7.19 o                         
  -1  -5   1        135.85        165.07        16.40 o                         
   0  -5   1       5059.28       4939.06        50.66 o                         
   1  -5   1       2506.67       2393.08        33.32 o                         
   2  -5   1       1211.43       1159.93        16.87 o                         
   3  -5   1        177.28        175.12        13.99 o                         
   4  -5   1         16.15         34.52        12.27 o                         
   5  -5   1        444.68        483.61        23.49 o                         
   6  -5   1          1.05          3.88        12.74 o                         
  -9  -4   1        146.09        134.28        10.14 o                         
  -8  -4   1        635.17        604.79         9.63 o                         
  -7  -4   1        102.57        108.47         6.01 o                         
  -6  -4   1         59.07         66.78         7.82 o                         
  -5  -4   1       2736.89       2716.69        24.23 o                         
  -4  -4   1       3285.58       3207.51        26.30 o                         
  -3  -4   1       2843.18       2829.29        32.13 o                         
  -2  -4   1       4652.89       4548.48        71.21 o                         
  -1  -4   1         30.92         37.58        14.59 o                         
   0  -4   1       1712.91       1738.88        17.27 o                         
   1  -4   1       5662.03       5374.97        52.00 o                         
   2  -4   1       6791.89       6642.03        72.00 o                         
   3  -4   1        719.09        696.35        16.40 o                         
   4  -4   1         15.08         27.66        12.42 o                         
   5  -4   1         93.29         89.81        15.45 o                         
   6  -4   1         19.04         57.19        12.72 o                         
   7  -4   1        236.14        247.37        13.49 o                         
  -9  -3   1        166.83        199.31        13.32 o                         
  -8  -3   1        101.25        105.82         7.56 o                         
  -7  -3   1          1.35         11.61         9.69 o                         
  -6  -3   1        216.87        209.22         6.08 o                         
  -5  -3   1       2570.93       2675.66        46.26 o                         
  -4  -3   1       6390.05       6615.33        73.76 o                         
  -3  -3   1      10854.74      11167.85       323.54 o                         
  -2  -3   1        623.04        673.80         5.93 o                         
  -1  -3   1       1007.72        958.64         7.19 o                         
   0  -3   1       8411.32       8585.36       137.76 o                         
   1  -3   1        272.38        226.08         6.01 o                         
   2  -3   1       8025.31       8081.62        90.12 o                         
   3  -3   1       4388.14       4422.39        45.13 o                         
   4  -3   1        664.70        649.12        13.61 o                         
   5  -3   1         44.59         58.90        10.85 o                         
   6  -3   1       1031.52       1044.48        18.51 o                         
   7  -3   1        112.31        108.60        11.53 o                         
  -9  -2   1         37.67         27.88        12.94 o                         
  -8  -2   1        140.26        151.92         8.31 o                         
  -7  -2   1       2791.30       2771.12        31.04 o                         
  -6  -2   1       2913.10       2849.26        35.58 o                         
  -5  -2   1        514.90        513.73         9.20 o                         
  -4  -2   1        465.72        458.49         4.64 o                         
  -3  -2   1       2103.76       2281.76        22.22 o                         
  -2  -2   1      10365.43      11642.90       176.90 o                         
  -1  -2   1        261.96        214.17        14.75 o                         
   0  -2   1        174.89        182.58        15.18 o                         
   1  -2   1       3635.07       3576.48        29.17 o                         
   2  -2   1       1474.48       1487.22       104.18 o                         
   3  -2   1       7114.90       7104.61       100.31 o                         
   4  -2   1       4295.06       4346.70        44.51 o                         
   5  -2   1         29.21         40.54         6.30 o                         
   6  -2   1         58.79         50.49        11.79 o                         
   7  -2   1       2391.32       2467.48        27.90 o                         
   8  -2   1        462.50        463.66        14.29 o                         
  -9  -1   1         51.69         39.55        10.91 o                         
  -8  -1   1        247.55        231.05        11.14 o                         
  -7  -1   1         72.92         70.36         6.32 o                         
  -6  -1   1       4838.26       4764.92        51.62 o                         
  -5  -1   1       5217.75       5128.26        41.31 o                         
  -4  -1   1        282.50        230.43         3.25 o                         
  -3  -1   1        104.89         92.89         4.10 o                         
  -2  -1   1      13585.39      15282.51       200.06 o                         
  -1  -1   1       2086.27       2185.16        12.23 o                         
   1  -1   1        983.95       1064.19         7.21 o                         
   2  -1   1       3031.78       3005.96        45.25 o                         
   3  -1   1       3059.43       2935.91        39.89 o                         
   4  -1   1        159.45        162.61         5.62 o                         
   5  -1   1         31.17         38.85         8.07 o                         
   6  -1   1       1935.99       1911.32        21.70 o                         
   7  -1   1        171.74        172.03        13.97 o                         
   8  -1   1        783.19        805.74        14.58 o                         
  -9   0   1         45.92         50.85        11.85 o                         
  -8   0   1         12.24         39.44         6.76 o                         
  -7   0   1       1320.60       1336.94        14.54 o                         
  -6   0   1        746.77        725.66        10.95 o                         
  -5   0   1       2649.11       2606.93        21.12 o                         
  -4   0   1       3588.54       3612.60        27.36 o                         
  -3   0   1        553.87        484.07         4.98 o                         
  -2   0   1       1969.88       1965.67        10.82 o                         
  -1   0   1      10723.63      11348.15       215.17 o                         
   1   0   1       2409.06       2521.62        33.26 o                         
   2   0   1       7766.34       8106.39        68.31 o                         
   3   0   1       2323.30       2413.79        31.90 o                         
   4   0   1       2334.06       2349.26        33.74 o                         
   5   0   1        939.57        907.34        10.01 o                         
   6   0   1        381.65        377.12         7.57 o                         
   7   0   1        660.62        649.08        10.62 o                         
   8   0   1         35.38         27.17         7.55 o                         
   9   0   1        348.21        315.71        11.98 o                         
  -8   1   1         28.87         34.59         7.42 o                         
  -7   1   1        627.81        629.35        12.19 o                         
  -6   1   1       1251.63       1277.17        15.65 o                         
  -5   1   1       1216.30       1226.60        12.34 o                         
  -4   1   1       2301.01       2244.04        40.13 o                         
  -3   1   1       1892.54       1796.80        39.79 o                         
  -2   1   1       3480.56       3536.65        27.02 o                         
  -1   1   1        559.57        618.20         5.32 o                         
   0   1   1       9576.95       9185.20       846.45 o                         
   1   1   1      15252.44      16583.75       192.81 o                         
   2   1   1       7300.24       7901.71        50.01 o                         
   3   1   1        141.99        148.09         4.36 o                         
   4   1   1       5058.72       4868.02        30.84 o                         
   5   1   1        594.75        602.36         8.48 o                         
   6   1   1        810.10        783.02         8.96 o                         
   7   1   1        416.53        419.04         8.24 o                         
   8   1   1         37.04         33.22         9.31 o                         
   9   1   1         26.39         14.18         8.24 o                         
  -8   2   1         65.92         48.04         8.48 o                         
  -7   2   1        832.40        784.73        15.70 o                         
  -6   2   1        550.23        548.45        10.28 o                         
  -5   2   1          3.69          0.04         5.98 o                         
  -4   2   1        750.40        755.83        14.24 o                         
  -3   2   1        179.04        195.82         6.62 o                         
  -2   2   1         32.59         82.40         7.39 o                         
  -1   2   1       6280.39       6556.53        57.47 o                         
   0   2   1       1213.09       1273.62         9.12 o                         
   1   2   1      18527.87      18911.99       240.90 o                         
   2   2   1       3071.88       3144.62        20.25 o                         
   3   2   1       3122.45       3197.09        24.11 o                         
   4   2   1         30.34         27.35         2.61 o                         
   5   2   1       6770.81       6578.22        46.48 o                         
   6   2   1        416.38        412.80         6.24 o                         
   7   2   1       1990.47       1951.40        18.54 o                         
   8   2   1        124.67        115.77        10.34 o                         
   9   2   1         10.44         -5.29         8.14 o                         
  -7   3   1        126.58        113.30        13.57 o                         
  -6   3   1        947.69        962.90        17.23 o                         
  -5   3   1          2.64         17.51         7.49 o                         
  -4   3   1        448.07        474.00        12.21 o                         
  -3   3   1       1309.92       1260.62        18.73 o                         
  -2   3   1       3348.31       3228.46        31.75 o                         
  -1   3   1       1680.07       1629.57        74.40 o                         
   0   3   1       5681.84       5699.50        48.26 o                         
   1   3   1       3696.27       3649.53        25.28 o                         
   2   3   1       2906.45       3042.52        23.36 o                         
   3   3   1       1698.40       1859.04        23.66 o                         
   4   3   1       1571.07       1438.15        11.32 o                         
   5   3   1        544.94        577.50        14.68 o                         
   6   3   1       6259.56       6236.23        52.34 o                         
   7   3   1        449.61        446.00         7.59 o                         
   8   3   1         25.83         26.81        10.15 o                         
   9   3   1          3.26          2.27        10.01 o                         
  -7   4   1        751.02        712.24        29.62 o                         
  -6   4   1        405.20        420.10        20.77 o                         
  -5   4   1        385.17        416.77        25.41 o                         
  -4   4   1        775.77        755.37        16.42 o                         
  -3   4   1       1530.93       1528.55        20.13 o                         
  -2   4   1        159.99        186.44        28.12 o                         
  -1   4   1       4346.35       4145.65        63.50 o                         
   0   4   1       5481.50       5651.97        51.25 o                         
   1   4   1       3873.75       4089.23        54.51 o                         
   2   4   1       1175.75       1187.37        10.53 o                         
   3   4   1        445.98        466.67         4.08 o                         
   4   4   1        316.65        299.51         3.19 o                         
   5   4   1        142.23        132.53         6.08 o                         
   6   4   1        744.90        741.92         7.27 o                         
   7   4   1       3003.75       3027.20        29.03 o                         
   8   4   1        553.56        538.49        12.79 o                         
   9   4   1          4.62          5.61        27.88 o                         
  -6   5   1        888.85        948.40        21.20 o                         
  -5   5   1        662.79        674.47        23.76 o                         
  -4   5   1        222.21        221.71        13.78 o                         
  -3   5   1        420.52        440.46        16.20 o                         
  -2   5   1       6744.55       6737.49        82.99 o                         
  -1   5   1        851.60        879.15        14.53 o                         
   0   5   1       3644.75       3468.32        48.39 o                         
   1   5   1       1301.89       1411.26        15.08 o                         
   2   5   1       2644.91       2650.36        19.60 o                         
   3   5   1        687.47        652.98         5.67 o                         
   4   5   1       2096.35       2068.90        16.98 o                         
   5   5   1       1582.43       1585.44        10.64 o                         
   6   5   1        417.79        430.23         7.81 o                         
   7   5   1          3.22         11.04         3.25 o                         
   8   5   1         32.52         41.06         4.10 o                         
   9   5   1          4.38         20.67         8.75 o                         
  -5   6   1          8.07         13.29        16.45 o                         
  -4   6   1        117.32        107.75        14.54 o                         
  -3   6   1        333.84        338.51        14.38 o                         
  -2   6   1         98.69        106.96        10.83 o                         
  -1   6   1       4826.75       4758.15       139.69 o                         
   0   6   1        595.07        569.44         9.69 o                         
   1   6   1       1614.87       1569.38        28.07 o                         
   2   6   1       1198.09       1217.45        21.60 o                         
   3   6   1       1886.30       1827.53        14.81 o                         
   4   6   1        459.72        450.22         5.35 o                         
   5   6   1       5262.47       5099.86        45.56 o                         
   6   6   1        860.34        835.30        14.63 o                         
   7   6   1          9.78         21.66         3.19 o                         
   8   6   1         78.56         81.40         3.83 o                         
   9   6   1        246.96        198.88        17.92 o                         
  -4   7   1         94.90        123.13        17.16 o                         
  -3   7   1         75.55         56.01        24.20 o                         
  -2   7   1        191.66        195.40        17.05 o                         
  -1   7   1         71.49         44.76         9.37 o                         
   0   7   1       1731.44       1725.24        23.77 o                         
   1   7   1         16.69         22.38         6.95 o                         
   2   7   1        886.95        822.72        11.02 o                         
   3   7   1       1140.33       1108.63        10.08 o                         
   4   7   1       3809.25       3785.07        38.41 o                         
   5   7   1         98.98        103.86         6.44 o                         
   6   7   1        915.39        864.70        16.05 o                         
   7   7   1         40.90         34.78         2.69 o                         
   8   7   1        171.58        166.02        18.13 o                         
   9   7   1        124.89        133.60        18.68 o                         
  -3   8   1        835.54        891.73        29.77 o                         
  -2   8   1         83.41         70.39        16.25 o                         
  -1   8   1         77.96         54.64        10.66 o                         
   0   8   1         10.90          8.46        13.26 o                         
   1   8   1        184.38        175.82         8.18 o                         
   2   8   1        270.78        260.58         7.18 o                         
   3   8   1        175.15        187.88         6.49 o                         
   4   8   1        626.16        622.87         8.82 o                         
   5   8   1       1851.70       1821.94        25.98 o                         
   6   8   1         35.11         30.35         8.85 o                         
   7   8   1        149.41        132.24        29.61 o                         
   8   8   1        166.80        191.62        20.14 o                         
   9   8   1        102.48        112.97        20.30 o                         
  -2   9   1        536.62        575.56        24.42 o                         
  -1   9   1         24.61         21.74        12.00 o                         
   0   9   1          3.81        -14.21        14.21 o                         
   1   9   1        976.33        937.15        30.15 o                         
   2   9   1       1055.58       1150.21        18.03 o                         
   3   9   1        489.97        484.37        19.35 o                         
   4   9   1        137.75        113.08         7.94 o                         
   5   9   1         43.11         41.53         6.90 o                         
   6   9   1        170.93        162.83        19.92 o                         
   7   9   1          5.24        -18.68        18.68 o                         
   8   9   1         12.38         53.59        19.54 o                         
   0  10   1          8.81        -11.36        11.36 o                         
   1  10   1         91.81        103.40        10.49 o                         
   2  10   1        479.34        485.86        11.87 o                         
   3  10   1       1735.50       1756.96        22.43 o                         
   4  10   1        231.18        221.30         8.15 o                         
   5  10   1          1.41          3.25        18.73 o                         
   6  10   1         12.05         45.09        33.56 o                         
   7  10   1         90.14         33.18        35.46 o                         
   2  11   1        557.78        582.78        20.08 o                         
   3  11   1        208.35        209.16         9.33 o                         
   5  11   1          0.89         40.38        22.36 o                         
   6  11   1          6.99         -9.91        21.98 o                         
  -4 -11   2          3.86          7.86        17.65 o                         
  -3 -11   2         23.85          3.75         8.58 o                         
  -2 -11   2          4.06         -0.99        22.87 o                         
  -7 -10   2        764.23        755.78        30.37 o                         
  -6 -10   2        443.61        416.92        25.01 o                         
  -5 -10   2          4.71          1.46         5.58 o                         
  -4 -10   2         20.55          9.34         8.57 o                         
  -3 -10   2        743.55        769.45        16.20 o                         
  -2 -10   2        397.14        397.44        12.58 o                         
  -1 -10   2         45.37         96.91        15.91 o                         
   0 -10   2         14.01         34.60        16.02 o                         
  -8  -9   2       1049.82       1060.92        32.26 o                         
  -7  -9   2        242.45        219.23        19.92 o                         
  -6  -9   2         44.01         59.15        20.11 o                         
  -5  -9   2        274.33        281.40         6.89 o                         
  -4  -9   2        212.72        213.14         7.48 o                         
  -3  -9   2        151.68        172.32         9.80 o                         
  -2  -9   2       2132.26       2142.90        38.49 o                         
  -1  -9   2        363.17        348.55        12.34 o                         
   0  -9   2          8.85         28.61        17.89 o                         
   1  -9   2        264.86        277.98        22.14 o                         
   2  -9   2        100.84         88.74        19.91 o                         
  -9  -8   2         10.06         17.11        27.12 o                         
  -8  -8   2        387.24        393.97        20.89 o                         
  -7  -8   2        872.25        762.73        17.88 o                         
  -6  -8   2        553.96        562.82        12.63 o                         
  -5  -8   2         95.19         80.71         7.98 o                         
  -4  -8   2        741.40        762.69        10.01 o                         
  -3  -8   2       4774.12       4670.68       107.83 o                         
  -2  -8   2        198.70        208.75        10.11 o                         
  -1  -8   2       1412.18       1335.86        20.95 o                         
   0  -8   2        338.60        348.95        15.56 o                         
   1  -8   2        247.50        227.98        13.29 o                         
   2  -8   2        227.49        254.50        23.52 o                         
   3  -8   2        857.23        857.66        26.04 o                         
  -9  -7   2        476.16        483.56        32.64 o                         
  -8  -7   2          1.31         14.65         8.29 o                         
  -7  -7   2        309.64        299.70         6.46 o                         
  -6  -7   2        188.00        166.65        13.70 o                         
  -5  -7   2          2.70         25.15         7.49 o                         
  -4  -7   2         46.63         50.28         6.63 o                         
  -3  -7   2        737.82        719.76         9.56 o                         
  -2  -7   2       2044.33       2045.18        28.72 o                         
  -1  -7   2        107.08        106.29         9.32 o                         
   0  -7   2       4522.79       4403.66        49.80 o                         
   1  -7   2          1.92         -5.67         9.35 o                         
   2  -7   2        313.35        366.08        43.47 o                         
   3  -7   2        550.64        534.70        19.76 o                         
   4  -7   2       1950.42       1973.29        38.07 o                         
  -9  -6   2        638.45        639.73        21.72 o                         
  -8  -6   2        362.42        366.54         8.57 o                         
  -7  -6   2        248.68        267.54         5.98 o                         
  -6  -6   2         79.66         78.14         5.78 o                         
  -5  -6   2       2353.30       2377.33        33.07 o                         
  -4  -6   2        238.43        245.35         5.17 o                         
  -3  -6   2         81.13        102.39         9.36 o                         
  -2  -6   2        459.57        436.08         7.62 o                         
  -1  -6   2       1388.24       1306.85        15.78 o                         
   0  -6   2         99.29        101.58         7.64 o                         
   1  -6   2         34.02         37.24         8.38 o                         
   2  -6   2         47.83         74.04        28.23 o                         
   3  -6   2       1257.73       1274.23        23.79 o                         
   4  -6   2         28.96         47.20        28.23 o                         
   5  -6   2        904.14        940.00        33.21 o                         
  -9  -5   2         15.69         18.47         5.59 o                         
  -8  -5   2       1994.98       1928.18        25.65 o                         
  -7  -5   2         96.30        102.27         5.84 o                         
  -6  -5   2        871.56        876.83         9.85 o                         
  -5  -5   2         68.54         58.75         5.20 o                         
  -4  -5   2       3505.93       3499.19        34.27 o                         
  -3  -5   2          1.40         11.85         4.39 o                         
  -2  -5   2       1784.52       1718.08        20.00 o                         
  -1  -5   2        386.37        419.53        10.93 o                         
   0  -5   2        338.86        309.51        14.62 o                         
   1  -5   2       2941.33       2897.85        29.92 o                         
   2  -5   2        497.95        495.28        12.42 o                         
   3  -5   2         43.19         25.34        12.39 o                         
   4  -5   2       2700.43       2765.11        45.01 o                         
   5  -5   2        250.70        281.31        21.48 o                         
   6  -5   2        289.70        270.36        27.72 o                         
  -9  -4   2        936.14        862.52        19.61 o                         
  -8  -4   2         34.43         49.93         7.37 o                         
  -7  -4   2         95.66         96.53         4.99 o                         
  -6  -4   2        213.85        197.75         6.25 o                         
  -5  -4   2       3959.23       3904.03        36.82 o                         
  -4  -4   2       5365.47       5520.74        52.94 o                         
  -3  -4   2      10655.22      10726.92       117.39 o                         
  -2  -4   2        773.50        723.80         7.15 o                         
  -1  -4   2        267.07        232.56         8.42 o                         
   0  -4   2       3068.35       2948.83        41.71 o                         
   1  -4   2       2576.96       2421.23        37.92 o                         
   2  -4   2        267.01        257.40         8.97 o                         
   3  -4   2        183.79        165.73        10.04 o                         
   4  -4   2        157.57        174.77        18.76 o                         
   5  -4   2        393.62        369.90        16.04 o                         
   6  -4   2        150.36        175.23        16.28 o                         
   7  -4   2         90.56         96.69        12.54 o                         
  -9  -3   2        115.32        124.66        21.44 o                         
  -8  -3   2        192.91        191.25        12.04 o                         
  -7  -3   2         81.94         86.74         7.67 o                         
  -6  -3   2         10.90         11.01         5.82 o                         
  -5  -3   2       1977.25       2015.49        14.21 o                         
  -4  -3   2       2089.64       1974.26        26.47 o                         
  -3  -3   2       1572.04       1500.25        20.03 o                         
  -2  -3   2      12905.20      13087.92       151.29 o                         
  -1  -3   2         33.17         30.93         3.75 o                         
   0  -3   2       1231.14       1203.46        10.35 o                         
   1  -3   2       6127.30       6022.39        67.53 o                         
   2  -3   2      14493.78      14561.38       198.80 o                         
   3  -3   2          6.29         25.09         7.00 o                         
   4  -3   2       1857.72       1843.17        26.46 o                         
   5  -3   2         18.49         44.53        12.32 o                         
   6  -3   2         31.65         18.86         9.03 o                         
   7  -3   2        174.88        186.93        11.85 o                         
  -9  -2   2         59.14         99.71        14.72 o                         
  -8  -2   2          2.11         14.83        11.58 o                         
  -7  -2   2         49.26         63.52        18.84 o                         
  -6  -2   2         78.84         78.76         5.12 o                         
  -5  -2   2        538.54        511.99        14.29 o                         
  -4  -2   2       3874.21       3875.05        55.54 o                         
  -3  -2   2       4214.09       4246.77        26.97 o                         
  -2  -2   2      17328.25      19339.81       266.22 o                         
  -1  -2   2       6998.30       7302.30        65.13 o                         
   0  -2   2       5696.27       5753.83        48.75 o                         
   1  -2   2      10609.76      10905.49       118.16 o                         
   2  -2   2       3399.60       3243.80        30.49 o                         
   3  -2   2       5545.01       5373.34        52.24 o                         
   4  -2   2         28.46         30.17         9.58 o                         
   5  -2   2        111.03        127.55         7.95 o                         
   6  -2   2       1744.17       1726.06        21.81 o                         
   7  -2   2        710.95        715.53        22.17 o                         
   8  -2   2        281.72        274.94        13.16 o                         
  -9  -1   2          0.72          2.05         6.95 o                         
  -8  -1   2        412.20        401.48        12.35 o                         
  -7  -1   2        499.21        493.13        26.90 o                         
  -6  -1   2       1928.68       1800.95        21.93 o                         
  -5  -1   2       2125.20       2151.89        21.13 o                         
  -4  -1   2       3779.68       3802.33        31.13 o                         
  -3  -1   2         26.43         35.41         2.28 o                         
  -2  -1   2      19900.13      22638.56       330.83 o                         
  -1  -1   2       2221.89       2120.81        30.42 o                         
   0  -1   2       4120.52       4311.52        30.18 o                         
   1  -1   2       1264.71       1282.65         9.47 o                         
   2  -1   2       8582.18       8720.16        86.39 o                         
   3  -1   2        482.87        388.99        23.17 o                         
   4  -1   2       6513.59       6356.66       102.79 o                         
   5  -1   2         59.82         56.51         5.72 o                         
   6  -1   2        164.30        184.97         8.50 o                         
   7  -1   2       2259.60       2226.97        26.39 o                         
   8  -1   2       1303.17       1275.89        23.72 o                         
  -9   0   2        437.70        464.93        25.39 o                         
  -8   0   2         95.25         91.24         8.91 o                         
  -7   0   2          6.78          6.19         5.71 o                         
  -6   0   2       3659.73       3527.84        48.68 o                         
  -5   0   2       4918.73       4792.82        37.39 o                         
  -4   0   2         10.35         13.16         5.13 o                         
  -3   0   2       1027.05        979.48         7.36 o                         
  -2   0   2       6024.50       6186.11        40.88 o                         
  -1   0   2        213.41        212.54         2.71 o                         
   1   0   2       1043.01       1058.86         5.05 o                         
   2   0   2       4452.98       4541.66        29.31 o                         
   3   0   2       6356.19       6654.79        51.41 o                         
   4   0   2         26.41          7.73         3.60 o                         
   5   0   2        131.04         92.75         6.50 o                         
   6   0   2        613.96        590.67         9.91 o                         
   7   0   2        387.37        372.75        10.04 o                         
   8   0   2       1310.54       1285.02        17.32 o                         
   9   0   2        893.18        864.01        28.28 o                         
  -8   1   2         20.63         14.05         6.95 o                         
  -7   1   2         86.96         72.85        15.47 o                         
  -6   1   2       1077.04       1053.21        11.98 o                         
  -5   1   2       2509.25       2488.79        25.24 o                         
  -4   1   2       6219.92       6119.85        51.59 o                         
  -3   1   2       1016.03        973.59        22.55 o                         
  -2   1   2       1182.80       1145.33        23.71 o                         
  -1   1   2       4465.21       4760.85        36.06 o                         
   0   1   2       4136.45       4650.21        31.94 o                         
   1   1   2      10233.33      11266.61        90.59 o                         
   2   1   2      10987.64      11700.92        87.33 o                         
   3   1   2        155.51        156.37         2.74 o                         
   4   1   2         81.99         53.61         3.14 o                         
   5   1   2       1981.74       2038.65        19.08 o                         
   6   1   2        367.71        376.47         8.61 o                         
   7   1   2       1319.75       1343.37        14.17 o                         
   8   1   2        147.43        172.87         8.93 o                         
   9   1   2        227.70        204.02         9.53 o                         
  -8   2   2        355.19        330.09        19.17 o                         
  -7   2   2        125.23        111.89         9.28 o                         
  -6   2   2       2948.42       2901.39        29.46 o                         
  -5   2   2       2240.21       2307.86        42.47 o                         
  -4   2   2        206.45        187.73        18.38 o                         
  -3   2   2       3378.07       3339.45        34.59 o                         
  -2   2   2       2362.24       2345.89        21.41 o                         
  -1   2   2       4726.65       4741.59        37.97 o                         
   0   2   2      16904.98      17839.38       234.90 o                         
   1   2   2      20978.74      22699.03       278.28 o                         
   2   2   2       3242.14       3392.78        33.72 o                         
   3   2   2       1456.44       1529.76        13.45 o                         
   4   2   2       2410.03       2382.47        13.37 o                         
   5   2   2        163.58        132.47         4.86 o                         
   6   2   2       1349.24       1351.44        10.25 o                         
   7   2   2        683.30        687.92        18.76 o                         
   8   2   2        161.89        148.86        12.91 o                         
   9   2   2        115.99        116.31         9.55 o                         
  -7   3   2        356.18        361.62        14.28 o                         
  -6   3   2        332.90        328.74        10.64 o                         
  -5   3   2         13.98         17.43         7.48 o                         
  -4   3   2        507.63        540.61        15.40 o                         
  -3   3   2        255.30        255.23        10.20 o                         
  -2   3   2        281.12        287.96         6.68 o                         
  -1   3   2       1235.22       1300.58        11.48 o                         
   0   3   2         15.76         46.88        17.59 o                         
   1   3   2      12480.34      12873.37       141.33 o                         
   2   3   2      17787.76      18503.36       196.38 o                         
   3   3   2        516.00        500.01        13.40 o                         
   4   3   2        111.97        126.09         3.34 o                         
   5   3   2       7680.68       7823.88        67.40 o                         
   6   3   2       1075.10       1059.09        14.89 o                         
   7   3   2        677.66        674.04        10.33 o                         
   8   3   2        538.95        519.39        12.08 o                         
   9   3   2         24.47         29.51         9.85 o                         
  -7   4   2        251.11        240.82        12.57 o                         
  -6   4   2        487.72        488.16        12.51 o                         
  -5   4   2        142.60        150.05        13.78 o                         
  -4   4   2        507.13        523.64        22.68 o                         
  -3   4   2        886.69        887.77        14.79 o                         
  -2   4   2       3491.77       3385.77        33.33 o                         
  -1   4   2       1765.41       1792.50        43.71 o                         
   0   4   2        757.25        644.66        11.53 o                         
   1   4   2       4543.14       4694.89        44.82 o                         
   2   4   2        200.07        184.10         8.93 o                         
   3   4   2         24.40         38.34         6.79 o                         
   4   4   2       2664.31       2758.26        15.48 o                         
   5   4   2         32.51         39.26         5.32 o                         
   6   4   2       5650.98       5702.43        43.43 o                         
   7   4   2       1254.32       1225.45        39.08 o                         
   8   4   2        964.76        978.96        16.70 o                         
   9   4   2        153.56        141.88        13.91 o                         
  -6   5   2        634.34        658.69        16.10 o                         
  -5   5   2        269.02        278.44        21.43 o                         
  -4   5   2          7.12         14.09        13.81 o                         
  -3   5   2       1627.00       1605.83        22.87 o                         
  -2   5   2         40.26         70.80        12.34 o                         
  -1   5   2       4060.21       3991.91        67.85 o                         
   0   5   2       1708.13       1552.48        23.20 o                         
   1   5   2        295.28        287.66         4.84 o                         
   2   5   2       1910.07       1937.78        13.54 o                         
   3   5   2          2.45         20.04         3.68 o                         
   4   5   2        133.12        128.47         2.47 o                         
   5   5   2       1858.72       1914.90        13.18 o                         
   6   5   2         19.41         26.34         5.07 o                         
   7   5   2       1164.92       1211.41        14.19 o                         
   8   5   2        302.82        301.53        10.61 o                         
   9   5   2        166.74        172.80        14.91 o                         
  -5   6   2        794.51        800.96        25.67 o                         
  -4   6   2         26.62         33.03        16.94 o                         
  -3   6   2         60.43         68.36        11.77 o                         
  -2   6   2       6141.03       6044.93       188.13 o                         
  -1   6   2       2259.56       2281.97        25.71 o                         
   0   6   2        846.42        796.52        12.88 o                         
   1   6   2         71.22         83.97         4.96 o                         
   2   6   2        435.16        378.39         6.32 o                         
   3   6   2        102.97        111.86         4.52 o                         
   4   6   2       2325.91       2321.73        18.60 o                         
   5   6   2       1448.30       1388.25        22.65 o                         
   6   6   2        246.30        243.51         3.68 o                         
   7   6   2         16.61         14.75         9.93 o                         
   8   6   2        523.35        513.40        13.18 o                         
   9   6   2         16.01         21.54        27.12 o                         
  -4   7   2        297.02        299.52        19.11 o                         
  -3   7   2         39.91         47.83        16.05 o                         
  -2   7   2         11.15         11.42        13.07 o                         
  -1   7   2       3466.15       3408.04        39.72 o                         
   0   7   2       1412.57       1367.54        24.46 o                         
   1   7   2       2716.41       2618.89        42.09 o                         
   2   7   2        595.36        560.89         7.58 o                         
   3   7   2       1761.83       1730.24        32.42 o                         
   4   7   2          7.70         11.81         2.17 o                         
   5   7   2       3296.28       2992.24        18.99 o                         
   6   7   2       1465.09       1483.79        32.10 o                         
   7   7   2        103.99        129.21        16.89 o                         
   8   7   2        256.67        279.70        20.03 o                         
   9   7   2        165.02        195.63        32.70 o                         
  -3   8   2         11.14         23.73        28.20 o                         
  -2   8   2        233.82        205.40        14.23 o                         
  -1   8   2          1.24         10.99        12.37 o                         
   0   8   2       1381.90       1326.45        23.41 o                         
   1   8   2        459.71        480.24        15.70 o                         
   2   8   2         55.42         45.75         5.51 o                         
   3   8   2        557.98        562.78         8.84 o                         
   4   8   2       3557.00       3541.06        27.17 o                         
   5   8   2         14.97         18.87         4.74 o                         
   6   8   2       2031.98       2057.80        60.52 o                         
   7   8   2        128.76        135.71        18.68 o                         
   8   8   2          2.56          3.84        17.32 o                         
   9   8   2          1.27        -33.67        33.67 o                         
  -2   9   2         96.34         95.38        21.60 o                         
  -1   9   2          8.94          8.51        13.39 o                         
   0   9   2         23.85         15.25        18.38 o                         
   1   9   2         44.83         53.94         8.36 o                         
   2   9   2          2.41          3.98         8.90 o                         
   3   9   2         85.18         78.85         5.47 o                         
   4   9   2        637.38        648.65         8.14 o                         
   5   9   2       2409.93       2260.83        55.84 o                         
   6   9   2        448.70        419.57        23.82 o                         
   7   9   2         97.65        108.32        20.68 o                         
   8   9   2          8.23         23.98        33.40 o                         
   0  10   2          9.32         -4.60        10.95 o                         
   1  10   2        149.39        177.14        13.22 o                         
   2  10   2        313.41        359.77        10.52 o                         
   3  10   2         86.26        104.32         6.72 o                         
   4  10   2        199.80        181.96         5.77 o                         
   5  10   2        104.40        120.01        22.25 o                         
   6  10   2        799.52        819.33        33.13 o                         
   7  10   2          9.33         10.50        20.79 o                         
   2  11   2         43.88         54.80         9.34 o                         
   3  11   2        359.94        405.52        12.06 o                         
   4  11   2        350.06        357.92        28.04 o                         
   5  11   2         16.00         54.46        23.38 o                         
   6  11   2         45.29         78.54        24.47 o                         
  -5 -11   3        234.26        237.81        23.36 o                         
  -4 -11   3        219.79        221.26        10.49 o                         
  -3 -11   3          6.87         -0.07        25.23 o                         
  -2 -11   3         32.22          1.76        12.90 o                         
  -7 -10   3        374.58        330.96        23.44 o                         
  -6 -10   3         57.76         45.13         7.29 o                         
  -5 -10   3         19.05         16.90         6.44 o                         
  -4 -10   3         10.90         -5.49        14.24 o                         
  -3 -10   3         86.96         98.09        11.17 o                         
  -2 -10   3          0.44         -0.89        11.83 o                         
  -1 -10   3         15.46         10.46        11.11 o                         
   0 -10   3        548.05        598.70        27.23 o                         
  -8  -9   3        218.51        236.82        21.17 o                         
  -7  -9   3        206.60        206.33        13.26 o                         
  -6  -9   3        566.46        541.14        11.13 o                         
  -5  -9   3         20.92         13.48         5.74 o                         
  -4  -9   3        215.55        193.75         8.04 o                         
  -3  -9   3        871.57        863.82        14.07 o                         
  -2  -9   3       1153.72       1168.33        18.28 o                         
  -1  -9   3          3.53          5.61        13.15 o                         
   0  -9   3          1.13        -11.17        13.61 o                         
   1  -9   3        104.98        114.07        14.67 o                         
   2  -9   3        123.31        130.98        22.36 o                         
  -9  -8   3        158.67        161.31        17.92 o                         
  -8  -8   3        837.96        678.42        23.68 o                         
  -7  -8   3        189.15        181.01         5.32 o                         
  -6  -8   3        605.50        564.96        15.53 o                         
  -5  -8   3        115.94        123.36         6.74 o                         
  -4  -8   3        637.85        665.90        17.73 o                         
  -3  -8   3        144.62        150.29        21.63 o                         
  -2  -8   3       2927.47       2976.13        47.99 o                         
  -1  -8   3        865.01        880.69        15.73 o                         
   0  -8   3         10.50         13.06         9.64 o                         
   1  -8   3        302.55        295.62        14.47 o                         
   2  -8   3        404.08        398.30        17.96 o                         
   3  -8   3         21.08         32.55        16.45 o                         
  -9  -7   3         14.69          8.99         6.25 o                         
  -8  -7   3         80.06         88.31        10.09 o                         
  -7  -7   3       1165.77       1084.31        15.47 o                         
  -6  -7   3       1190.37       1146.07        22.57 o                         
  -5  -7   3          3.96         16.97         5.61 o                         
  -4  -7   3          9.88         32.60         6.38 o                         
  -3  -7   3       1559.57       1531.63        16.39 o                         
  -2  -7   3        159.40        137.78        17.76 o                         
  -1  -7   3       2171.71       2159.43        24.98 o                         
   0  -7   3        138.95        147.46        12.12 o                         
   1  -7   3         49.71         59.66        10.45 o                         
   2  -7   3         34.99         24.42        11.77 o                         
   3  -7   3        924.34        871.95        28.39 o                         
   4  -7   3         13.62         32.93        16.88 o                         
  -9  -6   3        108.33        118.42         6.10 o                         
  -8  -6   3          2.65         14.84         5.90 o                         
  -7  -6   3        390.30        376.41         8.48 o                         
  -6  -6   3        252.25        238.09         6.09 o                         
  -5  -6   3        285.74        291.58         7.25 o                         
  -4  -6   3          7.51          6.72         8.99 o                         
  -3  -6   3       1909.49       1947.37        29.12 o                         
  -2  -6   3       7449.97       7275.26       128.53 o                         
  -1  -6   3       1440.56       1369.37        33.10 o                         
   0  -6   3        735.43        723.90        19.22 o                         
   1  -6   3        764.26        721.46        26.61 o                         
   2  -6   3       2968.66       2931.35        37.08 o                         
   3  -6   3        253.45        238.20        14.59 o                         
   4  -6   3       2374.26       2361.09        39.39 o                         
   5  -6   3        217.60        235.66        40.68 o                         
  -9  -5   3       1096.69       1079.73        15.84 o                         
  -8  -5   3       1271.71       1247.03        12.95 o                         
  -7  -5   3          9.29         14.79         6.43 o                         
  -6  -5   3        186.55        177.64         7.71 o                         
  -5  -5   3       1688.20       1653.61        18.32 o                         
  -4  -5   3        292.78        298.58        14.32 o                         
  -3  -5   3        837.04        903.40        10.67 o                         
  -2  -5   3       1065.30       1145.64        11.44 o                         
  -1  -5   3       3571.60       3408.31        34.20 o                         
   0  -5   3        366.60        347.18         9.96 o                         
   1  -5   3        241.09        238.04        16.70 o                         
   2  -5   3       1259.65       1231.80        33.24 o                         
   3  -5   3       2348.61       2268.53        30.42 o                         
   4  -5   3          1.62         23.10        14.05 o                         
   5  -5   3       1563.49       1573.63        30.91 o                         
   6  -5   3        125.30        110.12        13.34 o                         
  -9  -4   3          2.11          3.86         6.11 o                         
  -8  -4   3       1319.68       1296.89        13.40 o                         
  -7  -4   3        501.15        494.44         7.32 o                         
  -6  -4   3        510.22        515.06        11.74 o                         
  -5  -4   3       3012.79       3064.84        45.68 o                         
  -4  -4   3       3290.27       3083.45        50.67 o                         
  -3  -4   3       3720.76       3728.00        32.95 o                         
  -2  -4   3       1061.40       1025.19        10.31 o                         
  -1  -4   3        123.07        114.65         5.85 o                         
   0  -4   3        146.86        203.79         6.31 o                         
   1  -4   3       3311.22       3243.43        57.35 o                         
   2  -4   3       1053.48       1052.35        14.52 o                         
   3  -4   3        893.37        918.44        18.46 o                         
   4  -4   3       2443.99       2411.01        31.90 o                         
   5  -4   3        579.00        641.37        18.68 o                         
   6  -4   3        210.84        234.35        14.59 o                         
   7  -4   3          1.57          4.21        11.68 o                         
  -9  -3   3       1009.95        994.56        24.25 o                         
  -8  -3   3        242.57        257.83        21.33 o                         
  -7  -3   3         62.26         71.21        26.74 o                         
  -6  -3   3        145.14        165.66        14.26 o                         
  -5  -3   3       2138.82       2078.13        30.56 o                         
  -4  -3   3       3387.94       3612.56        50.69 o                         
  -3  -3   3      15210.66      15918.89       306.55 o                         
  -2  -3   3        488.65        466.07         8.31 o                         
  -1  -3   3       1910.05       1823.78        14.22 o                         
   0  -3   3          4.07          5.83         3.84 o                         
   1  -3   3        769.28        672.63        16.32 o                         
   2  -3   3         18.86         31.77         7.45 o                         
   3  -3   3        645.04        684.29        14.89 o                         
   4  -3   3        280.70        276.37        13.25 o                         
   5  -3   3       1343.20       1299.36        21.36 o                         
   6  -3   3        446.81        446.61        12.61 o                         
   7  -3   3         73.25         66.45        12.83 o                         
  -9  -2   3         11.74         26.96        23.93 o                         
  -8  -2   3        203.13        200.29        14.62 o                         
  -7  -2   3        280.04        275.75        13.10 o                         
  -6  -2   3        350.76        344.81        14.72 o                         
  -5  -2   3        570.32        563.86        11.31 o                         
  -4  -2   3       6419.37       6751.84        62.91 o                         
  -3  -2   3        202.42        247.32        27.69 o                         
  -2  -2   3      14889.53      15952.22       210.33 o                         
  -1  -2   3        726.76        835.46         7.31 o                         
   0  -2   3       5421.98       5526.65        46.92 o                         
   1  -2   3       5331.54       5238.90        51.78 o                         
   2  -2   3      22194.65      23206.47       374.06 o                         
   3  -2   3        462.87        374.08         9.26 o                         
   4  -2   3        661.95        675.73        13.96 o                         
   5  -2   3        132.84        140.70         7.66 o                         
   6  -2   3        225.40        207.64        11.19 o                         
   7  -2   3         59.41         65.20        15.92 o                         
   8  -2   3         96.76        106.86        12.94 o                         
  -9  -1   3         85.79         78.54        17.70 o                         
  -8  -1   3          4.68         13.92         5.81 o                         
  -7  -1   3        163.75        179.71         7.90 o                         
  -6  -1   3          7.77         12.44        15.64 o                         
  -5  -1   3       1808.49       1822.07        37.54 o                         
  -4  -1   3       3415.30       3694.30        24.16 o                         
  -3  -1   3       4424.14       4458.21        34.28 o                         
  -1  -1   3        327.77        299.66         8.17 o                         
   0  -1   3       4432.01       4686.22        36.44 o                         
   1  -1   3       7941.80       8317.92       123.99 o                         
   2  -1   3       5907.81       6205.48        55.67 o                         
   3  -1   3       7576.95       7319.86        77.05 o                         
   4  -1   3         10.00         22.95         4.77 o                         
   5  -1   3       1579.58       1554.28        15.04 o                         
   6  -1   3        286.03        304.72         8.64 o                         
   7  -1   3        400.86        421.46        13.37 o                         
   8  -1   3         31.52         50.22        15.04 o                         
  -9   0   3        192.79        165.32        22.30 o                         
  -8   0   3        607.45        552.44        45.50 o                         
  -7   0   3         80.83         63.71         5.17 o                         
  -6   0   3       2338.84       2311.42        30.29 o                         
  -5   0   3          0.96          9.52         3.65 o                         
  -4   0   3       3282.86       3172.04        40.78 o                         
  -3   0   3       1589.68       1580.38         9.29 o                         
  -2   0   3       2837.64       2996.45        37.22 o                         
   0   0   3       4303.57       4485.40        76.95 o                         
   1   0   3       2647.30       2771.22        14.84 o                         
   2   0   3       5748.40       5374.34        67.57 o                         
   3   0   3        143.61        197.68         7.17 o                         
   4   0   3       4247.84       3866.40        32.43 o                         
   5   0   3        275.33        292.01         6.26 o                         
   6   0   3        704.37        662.30        10.49 o                         
   7   0   3        502.04        521.79        11.34 o                         
   8   0   3       1686.81       1744.05        23.15 o                         
   9   0   3         11.97          7.15        10.76 o                         
  -8   1   3         19.33         20.30         8.69 o                         
  -7   1   3        218.83        218.42         7.07 o                         
  -6   1   3       2791.39       2754.40        24.09 o                         
  -5   1   3       7620.98       7575.23        72.49 o                         
  -4   1   3        307.90        302.52         6.17 o                         
  -3   1   3       1403.68       1406.27        10.11 o                         
  -2   1   3       1895.54       1911.90        14.77 o                         
  -1   1   3       7020.95       7632.33        93.97 o                         
   0   1   3         88.28         95.39         1.43 o                         
   1   1   3        475.19        478.11         4.88 o                         
   2   1   3        111.47        126.14         2.69 o                         
   3   1   3       2553.60       2462.41        17.07 o                         
   4   1   3          3.38          7.73         3.13 o                         
   5   1   3       3880.06       3886.47        29.20 o                         
   6   1   3        219.59        223.43         6.96 o                         
   7   1   3        374.33        359.16         8.09 o                         
   8   1   3        855.34        829.35        15.85 o                         
   9   1   3       1359.51       1361.17        22.83 o                         
  -8   2   3         25.49         32.43        31.21 o                         
  -7   2   3        197.87        222.29        15.48 o                         
  -6   2   3        285.20        280.33        19.73 o                         
  -5   2   3        621.73        634.97        10.03 o                         
  -4   2   3       8617.43       8657.08       123.91 o                         
  -3   2   3        236.02        231.80        11.64 o                         
  -2   2   3        132.61         86.45        12.04 o                         
  -1   2   3       7982.23       8204.59        80.78 o                         
   0   2   3      10782.95      11378.22       118.58 o                         
   1   2   3       2509.60       2549.33        48.20 o                         
   2   2   3       5568.76       5828.99        36.74 o                         
   3   2   3       2679.68       2812.60        14.52 o                         
   4   2   3       1217.15       1211.92        12.18 o                         
   5   2   3       1197.84       1176.96         8.68 o                         
   6   2   3       1493.10       1556.33        11.48 o                         
   7   2   3       1760.13       1726.39        16.98 o                         
   8   2   3       1178.70       1158.76        13.44 o                         
   9   2   3         39.55         56.63        11.19 o                         
  -7   3   3        103.14        119.09        12.22 o                         
  -6   3   3        124.43        126.05         9.87 o                         
  -5   3   3        835.24        873.71        18.09 o                         
  -4   3   3        209.75        227.40        11.19 o                         
  -3   3   3       1563.43       1456.46        17.09 o                         
  -2   3   3        346.21        358.98         7.29 o                         
  -1   3   3        783.83        703.67         7.84 o                         
   0   3   3       4254.12       4143.02        32.11 o                         
   1   3   3      18048.37      19080.23       254.91 o                         
   2   3   3        367.19        279.84        11.23 o                         
   3   3   3       4501.66       4767.83        42.58 o                         
   4   3   3        117.90        100.77         2.43 o                         
   5   3   3        128.02        128.12         5.22 o                         
   6   3   3        835.34        849.13         9.20 o                         
   7   3   3       2373.26       2326.10        20.22 o                         
   8   3   3        975.34        973.99        14.11 o                         
   9   3   3        124.58        145.75        14.61 o                         
  -7   4   3         70.41         50.65        25.74 o                         
  -6   4   3        655.63        657.37        12.95 o                         
  -5   4   3        241.46        236.39        14.96 o                         
  -4   4   3         43.97         33.92        12.55 o                         
  -3   4   3          1.94         -8.23         8.23 o                         
  -2   4   3        591.14        596.61        12.75 o                         
  -1   4   3         12.06          0.18         5.68 o                         
   0   4   3       1762.26       1768.05        20.89 o                         
   1   4   3      12576.98      13659.91       159.86 o                         
   2   4   3      12643.98      13370.61       174.11 o                         
   3   4   3        249.10        228.70         9.36 o                         
   4   4   3        649.31        718.43        14.24 o                         
   5   4   3       3588.29       3482.31        55.90 o                         
   6   4   3       5682.16       5732.34        47.06 o                         
   7   4   3         14.03          9.60         5.84 o                         
   8   4   3        633.01        639.46        13.06 o                         
   9   4   3        104.83        113.24        14.24 o                         
  -6   5   3        151.22        176.55        14.25 o                         
  -5   5   3        548.29        539.41        20.17 o                         
  -4   5   3         73.25         83.77        21.57 o                         
  -3   5   3          3.23         25.84        13.88 o                         
  -2   5   3        893.97        931.76        25.63 o                         
  -1   5   3       1190.80       1224.24        15.51 o                         
   0   5   3       1179.56       1240.97        27.85 o                         
   1   5   3        753.26        685.65         8.23 o                         
   2   5   3        485.67        475.74         6.15 o                         
   3   5   3       2905.01       2883.73        32.92 o                         
   4   5   3        112.38        104.31        16.83 o                         
   5   5   3        212.48        211.71        12.83 o                         
   6   5   3       1241.64       1234.05         9.42 o                         
   7   5   3       1457.33       1468.87        13.38 o                         
   8   5   3        135.93        144.31         5.40 o                         
   9   5   3        283.46        285.06        19.76 o                         
  -5   6   3          1.65          9.83        16.11 o                         
  -4   6   3        270.19        315.59        20.33 o                         
  -3   6   3        856.43        850.30        18.31 o                         
  -2   6   3        218.96        226.14        11.31 o                         
  -1   6   3       2469.24       2433.32        26.72 o                         
   0   6   3       2022.11       1973.76        26.93 o                         
   1   6   3        951.96        958.76        12.83 o                         
   2   6   3        767.35        754.81         6.95 o                         
   3   6   3        842.19        856.77        10.71 o                         
   4   6   3        211.40        210.84        20.89 o                         
   5   6   3        546.17        552.95        17.97 o                         
   6   6   3        344.87        383.68        27.50 o                         
   7   6   3       2791.97       2799.24        51.64 o                         
   8   6   3       1450.72       1424.36        34.21 o                         
   9   6   3          7.41         20.41        16.89 o                         
  -4   7   3         18.10         41.81        19.49 o                         
  -3   7   3         22.55         43.76        15.27 o                         
  -2   7   3       1222.62       1288.47        30.48 o                         
  -1   7   3       1985.10       1960.54        25.08 o                         
   0   7   3        414.78        401.23        14.97 o                         
   1   7   3       1641.39       1604.44        24.87 o                         
   2   7   3          2.74         11.67        16.94 o                         
   3   7   3          4.46         11.02         3.69 o                         
   4   7   3        224.61        228.98         3.41 o                         
   5   7   3        868.36        894.74        23.28 o                         
   6   7   3        921.85        933.12        26.04 o                         
   7   7   3         65.40         67.93        16.46 o                         
   8   7   3        324.05        333.02        21.87 o                         
   9   7   3         13.79          7.69        18.03 o                         
  -3   8   3          6.52         18.21        14.35 o                         
  -2   8   3          2.35         12.48        23.68 o                         
  -1   8   3       2458.90       2452.82        32.67 o                         
   0   8   3       2768.49       2781.15        47.12 o                         
   1   8   3         15.10         26.25        14.70 o                         
   2   8   3        310.00        316.23         8.24 o                         
   3   8   3       1653.51       1682.12        20.41 o                         
   4   8   3       1387.21       1393.30        18.73 o                         
   5   8   3       1083.57       1022.22        27.77 o                         
   6   8   3       1834.06       1771.39        40.11 o                         
   7   8   3        138.46        124.99        19.49 o                         
   8   8   3          5.95        -32.42        32.42 o                         
   9   8   3        124.86        147.51        22.52 o                         
  -2   9   3         32.63         22.22        13.73 o                         
  -1   9   3         49.32         45.26        14.68 o                         
   0   9   3        504.63        486.69        13.78 o                         
   1   9   3       1221.64       1227.81        28.69 o                         
   2   9   3        112.00        112.97         8.49 o                         
   3   9   3          1.51         -1.02        24.79 o                         
   4   9   3       2104.42       2052.72        16.89 o                         
   6   9   3         81.53         74.65        31.83 o                         
   7   9   3        144.07        143.83        22.30 o                         
   8   9   3         47.48         52.51        21.33 o                         
   0  10   3         97.52         98.96        19.32 o                         
   1  10   3          2.87          1.64        11.83 o                         
   2  10   3         66.83         53.04         7.60 o                         
   3  10   3          2.99         -4.27         5.51 o                         
   4  10   3         83.58         82.49         5.48 o                         
   5  10   3        922.32        922.18        34.05 o                         
   6  10   3        451.57        452.00        28.69 o                         
   7  10   3         11.56         -7.47        21.49 o                         
   2  11   3         56.65         68.43        16.65 o                         
   3  11   3         75.48         83.84         7.24 o                         
   4  11   3         14.27         34.43        22.03 o                         
   5  11   3         77.70         72.81        24.25 o                         
  -5 -11   4        718.90        697.86        30.45 o                         
  -4 -11   4         31.77         22.79         9.18 o                         
  -3 -11   4         13.60         26.20        11.90 o                         
  -7 -10   4         85.09         84.72        19.16 o                         
  -6 -10   4          2.11         -7.97         9.36 o                         
  -5 -10   4        199.64        184.82         8.60 o                         
  -4 -10   4        134.07        165.47         9.99 o                         
  -3 -10   4          1.22         -5.49         8.75 o                         
  -2 -10   4          4.92         -3.39         9.91 o                         
  -1 -10   4        374.26        375.38        18.35 o                         
   0 -10   4        608.29        614.35        32.64 o                         
  -8  -9   4        274.43        272.55        21.00 o                         
  -7  -9   4        868.16        849.21        24.17 o                         
  -6  -9   4        263.33        262.08         9.53 o                         
  -5  -9   4         62.79         45.99         6.63 o                         
  -4  -9   4        164.42        173.88        13.65 o                         
  -3  -9   4        139.28        151.16        22.06 o                         
  -2  -9   4        115.60         89.46        12.83 o                         
  -1  -9   4         10.36         46.02        10.54 o                         
   0  -9   4        824.45        850.38        20.19 o                         
   1  -9   4       1298.34       1244.41        60.68 o                         
   2  -9   4          3.55         13.13        32.97 o                         
  -9  -8   4        296.41        269.47        18.73 o                         
  -8  -8   4        478.43        445.86        16.12 o                         
  -7  -8   4        148.24        128.74        11.16 o                         
  -6  -8   4       1365.70       1337.41        20.71 o                         
  -5  -8   4          6.56         18.54        10.20 o                         
  -4  -8   4        390.96        389.94        15.32 o                         
  -3  -8   4        163.52        154.22         9.69 o                         
  -2  -8   4         26.08         30.48        13.70 o                         
  -1  -8   4        249.46        237.62        10.94 o                         
   0  -8   4        197.16        192.34        19.84 o                         
   1  -8   4         77.63        113.25        13.32 o                         
   2  -8   4        469.15        521.03        19.74 o                         
   3  -8   4        110.17         97.94        17.58 o                         
  -9  -7   4         79.30         60.96         9.84 o                         
  -8  -7   4        719.03        665.53        10.72 o                         
  -7  -7   4        346.33        346.45         9.78 o                         
  -6  -7   4        348.25        328.82         8.97 o                         
  -5  -7   4        413.06        388.14        23.49 o                         
  -4  -7   4        109.83        107.75         6.31 o                         
  -3  -7   4        216.54        205.03         7.67 o                         
  -2  -7   4       3671.72       3574.68        41.62 o                         
  -1  -7   4       5043.75       4921.92        60.18 o                         
   0  -7   4         80.97         73.77         9.51 o                         
   1  -7   4         74.02         78.80        22.33 o                         
   2  -7   4        248.41        211.58        16.35 o                         
   3  -7   4          1.98         23.32        14.23 o                         
   4  -7   4         24.82         34.22        16.95 o                         
  -9  -6   4         65.83         63.25        11.78 o                         
  -8  -6   4        166.57        158.06         6.73 o                         
  -7  -6   4         63.48         60.87         5.61 o                         
  -6  -6   4       1302.91       1208.74        16.37 o                         
  -5  -6   4        188.52        167.86         8.72 o                         
  -4  -6   4        316.29        332.92        29.80 o                         
  -3  -6   4       3019.31       2989.48        31.60 o                         
  -2  -6   4       2107.01       2005.24        20.66 o                         
  -1  -6   4       1917.53       1944.67        21.71 o                         
   0  -6   4       4194.38       4207.37        82.60 o                         
   1  -6   4        539.25        493.90        20.03 o                         
   2  -6   4         27.73         19.25        12.67 o                         
   3  -6   4       1125.01       1097.21        22.75 o                         
   4  -6   4        432.64        425.33        26.80 o                         
   5  -6   4        133.70        165.38        23.42 o                         
  -9  -5   4        606.46        582.45        14.37 o                         
  -8  -5   4         17.67         18.09         5.41 o                         
  -7  -5   4          3.75         15.03         7.61 o                         
  -6  -5   4       2156.87       2054.84        17.89 o                         
  -5  -5   4        380.59        363.28         9.16 o                         
  -4  -5   4        298.50        281.47         7.57 o                         
  -3  -5   4        385.04        376.79         6.83 o                         
  -2  -5   4      10756.67      10950.22       135.17 o                         
  -1  -5   4       9459.50       9502.52       110.04 o                         
   0  -5   4        779.95        742.07        11.58 o                         
   1  -5   4        789.05        776.25        15.86 o                         
   2  -5   4       1670.70       1653.42        22.49 o                         
   3  -5   4        621.20        581.39        16.05 o                         
   4  -5   4       2708.88       2736.19        45.97 o                         
   5  -5   4        717.29        742.35        22.99 o                         
   6  -5   4         65.96         63.38        13.50 o                         
  -9  -4   4        898.49        843.48        15.02 o                         
  -8  -4   4       1946.97       1950.31        22.68 o                         
  -7  -4   4          2.01          0.18         8.11 o                         
  -6  -4   4        376.60        377.21         6.88 o                         
  -5  -4   4       1487.65       1494.93        18.52 o                         
  -4  -4   4       4492.50       4615.73        67.99 o                         
  -3  -4   4        264.06        275.30         5.51 o                         
  -2  -4   4        506.67        537.81        16.10 o                         
  -1  -4   4        891.38        860.99        10.02 o                         
   0  -4   4        361.55        267.48         8.40 o                         
   1  -4   4        849.81        805.03        25.66 o                         
   2  -4   4        133.95         95.81         9.92 o                         
   3  -4   4       2194.85       2122.80        28.39 o                         
   4  -4   4        118.04        105.67        13.76 o                         
   5  -4   4       2056.69       2078.96        37.80 o                         
   6  -4   4        884.87        911.21        37.38 o                         
   7  -4   4         16.21         28.31        13.50 o                         
  -9  -3   4         37.76         46.50        13.42 o                         
  -8  -3   4       1146.72       1111.10        23.87 o                         
  -7  -3   4        999.27        974.26        13.48 o                         
  -6  -3   4        349.04        358.17        10.37 o                         
  -5  -3   4          1.53          5.93         3.99 o                         
  -4  -3   4      17972.00      18828.32       437.33 o                         
  -3  -3   4        780.46        587.05        10.18 o                         
  -2  -3   4        275.18        275.65        13.53 o                         
  -1  -3   4        409.37        444.30         7.04 o                         
   0  -3   4        352.09        375.58        12.86 o                         
   1  -3   4       1780.13       1608.25        89.10 o                         
   2  -3   4       1499.90       1536.93        16.42 o                         
   3  -3   4        245.12        231.08        11.67 o                         
   4  -3   4       2252.66       2148.09        26.26 o                         
   5  -3   4       2165.15       2075.66        28.58 o                         
   6  -3   4        232.16        267.81        12.86 o                         
   7  -3   4        148.98        169.22        20.35 o                         
  -9  -2   4        610.03        606.49        22.84 o                         
  -8  -2   4        421.13        399.76        17.81 o                         
  -7  -2   4        335.38        326.63        23.38 o                         
  -6  -2   4        235.81        249.45         6.03 o                         
  -5  -2   4       1506.95       1446.47        23.87 o                         
  -4  -2   4        357.39        339.12         9.96 o                         
  -3  -2   4       5451.20       5297.13        66.47 o                         
  -2  -2   4       6422.86       6582.53        67.31 o                         
  -1  -2   4       4850.32       5011.20        54.65 o                         
   0  -2   4        102.03         93.29         3.88 o                         
   1  -2   4       3463.55       3496.05        28.72 o                         
   2  -2   4          1.17         -5.14         5.14 o                         
   3  -2   4        772.90        691.10        25.25 o                         
   4  -2   4       1079.94       1077.59        14.69 o                         
   5  -2   4       1898.94       1826.91        23.48 o                         
   6  -2   4       1148.68       1100.15        20.22 o                         
   7  -2   4         19.17         13.19        10.98 o                         
   8  -2   4          7.54         -0.60        16.30 o                         
  -9  -1   4        419.42        427.75        23.55 o                         
  -8  -1   4        140.14        153.41        27.61 o                         
  -7  -1   4        539.42        575.80        29.93 o                         
  -6  -1   4         13.22         35.94        10.72 o                         
  -5  -1   4          0.43         -2.65         8.34 o                         
  -4  -1   4       8005.79       8281.42       141.53 o                         
  -3  -1   4        133.47        123.16         8.74 o                         
  -2  -1   4      49037.02      55005.79      1979.75 o                         
  -1  -1   4      41049.25      44150.95       975.98 o                         
   1  -1   4        338.73        308.02         4.48 o                         
   2  -1   4      21144.28      21992.17       341.18 o                         
   3  -1   4      10812.63      11576.80       136.74 o                         
   4  -1   4       1031.47       1021.15        10.31 o                         
   5  -1   4        112.09        117.08         7.41 o                         
   6  -1   4        193.80        199.52         8.23 o                         
   7  -1   4        134.35        115.98         8.98 o                         
   8  -1   4         74.94         77.43         9.79 o                         
  -9   0   4        222.99        176.90        23.01 o                         
  -8   0   4         24.18         10.29         5.16 o                         
  -7   0   4         15.79         18.63         6.77 o                         
  -6   0   4         10.10          7.24         5.25 o                         
  -5   0   4        106.93         87.26         4.50 o                         
  -4   0   4        323.10        313.73         7.42 o                         
  -3   0   4       2442.69       2617.73        18.20 o                         
  -2   0   4       2471.22       2614.17        27.88 o                         
  -1   0   4        679.53        681.35         4.76 o                         
   0   0   4        697.09        663.29         8.82 o                         
   1   0   4       9729.30       9759.68        80.78 o                         
   2   0   4       1138.42       1117.73         7.29 o                         
   3   0   4      21981.81      22667.38       294.56 o                         
   4   0   4       1051.65        981.49         8.64 o                         
   5   0   4        790.02        750.98         9.69 o                         
   6   0   4         28.12         36.92         9.98 o                         
   7   0   4        811.51        855.27        12.63 o                         
   8   0   4        101.80        103.71        10.02 o                         
   9   0   4        226.90        234.45        11.17 o                         
  -8   1   4          9.83         -2.60        19.16 o                         
  -7   1   4         44.93         41.80         4.76 o                         
  -6   1   4       2508.77       2429.83        53.39 o                         
  -5   1   4         64.43         71.25        11.20 o                         
  -4   1   4       2538.37       2464.02        22.66 o                         
  -3   1   4        833.94        806.99         7.99 o                         
  -2   1   4       2960.09       3035.20        39.25 o                         
  -1   1   4       2276.78       2284.75        13.73 o                         
   0   1   4       1026.17        933.26         9.66 o                         
   1   1   4       2224.51       2298.41        10.84 o                         
   2   1   4      11113.71      11500.30        87.24 o                         
   3   1   4       2368.96       2384.24        23.63 o                         
   4   1   4       4799.08       4531.79        28.50 o                         
   5   1   4        179.02        189.17         5.65 o                         
   6   1   4       1096.81       1042.45        14.48 o                         
   7   1   4        148.67        149.80         9.97 o                         
   8   1   4       1522.83       1534.73        18.00 o                         
   9   1   4        261.20        248.97        12.90 o                         
  -8   2   4        109.65        110.42        17.33 o                         
  -7   2   4        595.87        649.91        24.35 o                         
  -6   2   4         42.53         47.57        11.77 o                         
  -5   2   4       5936.29       5942.27        57.05 o                         
  -4   2   4       1888.86       1924.08        15.26 o                         
  -3   2   4        530.28        440.63         8.67 o                         
  -2   2   4        135.66        147.71         5.63 o                         
  -1   2   4       7926.81       8524.56        83.44 o                         
   0   2   4        481.46        441.95         4.25 o                         
   1   2   4        636.34        621.18         4.79 o                         
   2   2   4       1280.40       1259.58         7.61 o                         
   3   2   4       3766.85       3907.52        21.49 o                         
   4   2   4        242.77        243.88         3.32 o                         
   5   2   4       1031.65       1055.66         9.09 o                         
   6   2   4        307.78        289.02         7.92 o                         
   7   2   4        756.70        772.49        10.72 o                         
   8   2   4         80.30         99.33        11.01 o                         
   9   2   4       1826.30       1853.17        22.97 o                         
  -7   3   4         20.23         48.19        15.60 o                         
  -6   3   4        565.76        562.64        12.11 o                         
  -5   3   4        273.26        287.38        13.04 o                         
  -4   3   4       9219.14       9255.23       124.18 o                         
  -3   3   4       1749.13       1714.05        20.76 o                         
  -2   3   4       3299.67       3464.26        31.63 o                         
  -1   3   4       1676.92       1666.74        14.16 o                         
   0   3   4      15996.55      16399.19       274.07 o                         
   1   3   4        130.21        130.87         2.41 o                         
   2   3   4       3896.44       4029.45        47.58 o                         
   3   3   4         21.60         37.94         5.03 o                         
   4   3   4        568.91        601.63         5.50 o                         
   5   3   4        911.26        876.96         7.35 o                         
   6   3   4         88.84        100.63         7.32 o                         
   7   3   4        344.51        337.38         5.51 o                         
   8   3   4        664.96        678.11        27.15 o                         
   9   3   4          7.84          1.53        10.75 o                         
  -7   4   4         13.29         26.84        17.61 o                         
  -6   4   4        117.94        130.95        13.93 o                         
  -5   4   4       1334.96       1361.27        25.94 o                         
  -4   4   4        240.92        236.36        12.60 o                         
  -3   4   4       2862.29       2818.76        31.97 o                         
  -2   4   4        532.05        533.34         9.98 o                         
  -1   4   4       3648.91       3465.97        30.98 o                         
   0   4   4       1970.54       2000.11        16.75 o                         
   1   4   4      11098.37      11423.59       123.03 o                         
   2   4   4        611.69        646.60         6.79 o                         
   3   4   4       1822.33       1728.14        23.28 o                         
   4   4   4         81.13         88.61        15.48 o                         
   5   4   4       1260.56       1240.21        14.77 o                         
   6   4   4        164.86        162.81         6.46 o                         
   7   4   4        556.97        572.70         7.40 o                         
   8   4   4        312.99        327.98         9.39 o                         
   9   4   4        310.29        307.70        12.15 o                         
  -6   5   4        612.24        670.08        25.71 o                         
  -5   5   4        430.94        444.16        19.38 o                         
  -4   5   4       1552.15       1526.89        30.45 o                         
  -3   5   4        870.14        871.28        20.21 o                         
  -2   5   4          9.69         23.98        23.74 o                         
  -1   5   4        168.33        170.89         7.11 o                         
   0   5   4       1574.39       1495.40        30.69 o                         
   1   5   4        751.50        689.44        21.03 o                         
   2   5   4      10936.32      11172.68       100.13 o                         
   3   5   4        426.16        427.24        13.34 o                         
   4   5   4       1012.23        967.98        19.27 o                         
   5   5   4       2675.21       2778.67        42.71 o                         
   6   5   4       3469.73       3569.58        58.25 o                         
   7   5   4        102.65        109.31         3.36 o                         
   8   5   4        873.82        881.35        20.54 o                         
   9   5   4         24.50         38.32        17.05 o                         
  -5   6   4        676.12        758.17        25.13 o                         
  -4   6   4         16.63         14.89        16.35 o                         
  -3   6   4        149.40        147.99        15.36 o                         
  -2   6   4        788.83        770.45        24.71 o                         
  -1   6   4        788.15        820.69        19.71 o                         
   0   6   4        867.95        853.07        32.61 o                         
   1   6   4        693.27        667.58         8.10 o                         
   2   6   4        171.06        153.53         4.27 o                         
   3   6   4       2712.31       2750.66        19.30 o                         
   4   6   4        232.60        234.06        13.70 o                         
   5   6   4        153.13        150.05        23.22 o                         
   6   6   4       2565.93       2675.01        47.47 o                         
   7   6   4       2491.93       2638.25        49.85 o                         
   8   6   4        205.94        219.83        19.11 o                         
   9   6   4        114.15        113.08        19.54 o                         
  -4   7   4        330.72        319.14        22.79 o                         
  -3   7   4         82.02         89.69        13.47 o                         
  -2   7   4        340.68        357.35        13.50 o                         
  -1   7   4        654.20        671.02        16.20 o                         
   0   7   4       1324.83       1402.16        16.90 o                         
   1   7   4         23.17         33.74        11.15 o                         
   2   7   4        662.74        647.32         7.55 o                         
   3   7   4        414.67        429.01         7.49 o                         
   5   7   4         37.86         23.71        13.97 o                         
   6   7   4        148.98        176.90        17.43 o                         
   7   7   4        188.58        185.08        18.84 o                         
   8   7   4       1956.44       2024.03        46.93 o                         
   9   7   4         27.31         23.22        18.78 o                         
  -3   8   4        289.45        286.21        17.91 o                         
  -2   8   4        459.03        465.52        16.60 o                         
  -1   8   4       1405.70       1415.98        22.48 o                         
   0   8   4        105.70         97.27        13.26 o                         
   1   8   4       1384.91       1437.99        32.40 o                         
   2   8   4         25.28         31.48         4.93 o                         
   3   8   4          3.93         22.28        15.24 o                         
   4   8   4        526.43        509.06         4.51 o                         
   5   8   4        336.37        306.33        19.65 o                         
   6   8   4        640.66        634.31        25.87 o                         
   7   8   4        121.64        127.32        20.25 o                         
   8   8   4        298.43        316.72        24.68 o                         
   9   8   4         89.05         77.46        21.54 o                         
  -2   9   4         73.67         90.37        16.73 o                         
  -1   9   4        560.90        518.80        19.28 o                         
   0   9   4       1914.56       1986.95        48.10 o                         
   1   9   4         60.06         79.68        10.27 o                         
   2   9   4         78.73         94.50         7.95 o                         
   3   9   4        368.13        373.06         6.27 o                         
   4   9   4        354.41        345.84         6.95 o                         
   5   9   4        358.96        387.63        23.28 o                         
   6   9   4       1025.86       1033.64        34.32 o                         
   7   9   4         35.05         42.28        20.57 o                         
   8   9   4          0.27         -0.70        20.84 o                         
   0  10   4        217.17        192.61        12.64 o                         
   1  10   4        448.53        488.94        12.79 o                         
   2  10   4         34.12         33.02        10.58 o                         
   3  10   4         96.84        105.33         6.62 o                         
   4  10   4        639.20        642.16        29.18 o                         
   5  10   4        348.39        356.83        26.36 o                         
   6  10   4        213.58        208.35        25.87 o                         
   7  10   4        361.59        300.37        28.36 o                         
   2  11   4        127.36        120.48        11.39 o                         
   3  11   4          4.42        -21.49        21.49 o                         
   4  11   4          0.13        -16.46        22.03 o                         
   5  11   4        690.71        705.44        55.54 o                         
  -5 -11   5          3.18        -10.00        10.06 o                         
  -4 -11   5        135.59        127.00        12.85 o                         
  -3 -11   5         78.21        106.68        13.98 o                         
  -7 -10   5         87.85         43.90        18.46 o                         
  -6 -10   5        360.36        340.80        17.00 o                         
  -5 -10   5        888.26        856.35        18.08 o                         
  -4 -10   5        511.53        564.88        23.68 o                         
  -3 -10   5        356.70        352.28        17.02 o                         
  -2 -10   5         82.72         81.12        11.56 o                         
  -1 -10   5        459.92        418.96        21.14 o                         
   0 -10   5          0.38         10.73        14.34 o                         
  -8  -9   5        345.83        307.20        33.51 o                         
  -7  -9   5        328.33        310.85        14.12 o                         
  -6  -9   5         16.07         19.27        15.32 o                         
  -5  -9   5        321.11        306.10        11.20 o                         
  -4  -9   5        694.60        708.16        13.64 o                         
  -3  -9   5         13.79         12.93        17.29 o                         
  -2  -9   5         63.84         76.07        10.09 o                         
  -1  -9   5        676.60        669.01        20.03 o                         
   0  -9   5       1379.11       1410.36        31.22 o                         
   1  -9   5          0.92         -3.19        14.30 o                         
   2  -9   5        681.88        703.21        24.88 o                         
  -8  -8   5         53.85         52.64         5.77 o                         
  -7  -8   5       1318.50       1269.83        21.00 o                         
  -6  -8   5        802.56        774.70        13.64 o                         
  -5  -8   5         15.02         18.44        14.43 o                         
  -4  -8   5          4.15         12.71         8.72 o                         
  -3  -8   5          0.52         -4.76         9.40 o                         
  -2  -8   5         41.60         69.69         8.96 o                         
  -1  -8   5         53.82         50.52         9.85 o                         
   0  -8   5        108.53        119.15        22.17 o                         
   1  -8   5       1837.60       1931.61        31.86 o                         
   2  -8   5         38.78         17.63        18.05 o                         
   3  -8   5        171.32        209.14        57.00 o                         
  -9  -7   5        107.70        112.18         6.80 o                         
  -8  -7   5       1504.13       1400.25        30.22 o                         
  -7  -7   5        148.46        137.87         7.21 o                         
  -6  -7   5       2241.07       2179.12        24.74 o                         
  -5  -7   5        305.35        304.02         9.71 o                         
  -4  -7   5        230.32        218.89        11.45 o                         
  -3  -7   5        498.75        496.03        24.66 o                         
  -2  -7   5        964.83        950.06        14.37 o                         
  -1  -7   5         27.37          7.09         8.42 o                         
   0  -7   5         51.90         62.69         9.72 o                         
   1  -7   5        491.73        477.48        18.59 o                         
   2  -7   5       1352.05       1327.81        25.64 o                         
   3  -7   5        504.56        498.37        20.15 o                         
   4  -7   5          1.85         38.62        17.20 o                         
  -9  -6   5         10.03         -2.80         8.51 o                         
  -8  -6   5       1332.37       1183.98        37.73 o                         
  -7  -6   5       2347.71       2256.83        30.85 o                         
  -6  -6   5        463.35        447.45        12.61 o                         
  -5  -6   5        953.50        944.27        17.48 o                         
  -4  -6   5         38.83         91.31        34.45 o                         
  -3  -6   5        146.21        146.53         7.02 o                         
  -2  -6   5       1621.15       1519.08        41.74 o                         
  -1  -6   5       5697.87       5364.62       206.11 o                         
   0  -6   5       1200.59       1163.88        17.03 o                         
   1  -6   5        446.70        455.90        16.73 o                         
   2  -6   5        760.26        713.06        17.16 o                         
   3  -6   5          2.21        -12.87        12.87 o                         
   4  -6   5          2.16         -5.16        17.88 o                         
   5  -6   5        179.00        212.62        31.40 o                         
  -9  -5   5          2.54          8.85         5.98 o                         
  -8  -5   5         73.98         70.07         6.72 o                         
  -7  -5   5       1135.30       1084.89        23.47 o                         
  -6  -5   5         79.83         66.50         5.07 o                         
  -5  -5   5        796.19        806.43        12.76 o                         
  -4  -5   5        867.43        826.71        12.15 o                         
  -3  -5   5        590.82        572.40        20.71 o                         
  -2  -5   5       2074.75       1992.92        20.09 o                         
  -1  -5   5       1656.69       1588.47        17.51 o                         
   0  -5   5       5652.92       5416.71        90.89 o                         
   1  -5   5        289.75        304.67        18.08 o                         
   2  -5   5          9.65         -1.98        11.09 o                         
   3  -5   5       1333.96       1322.05        22.53 o                         
   4  -5   5       1266.02       1230.14        30.64 o                         
   5  -5   5          1.27         13.51        17.36 o                         
   6  -5   5         68.62         78.35        13.94 o                         
  -9  -4   5        699.32        674.64        18.76 o                         
  -8  -4   5        127.65        118.20         9.24 o                         
  -7  -4   5         43.91         62.34         5.24 o                         
  -6  -4   5        123.77        135.27         5.60 o                         
  -5  -4   5       2148.42       2146.10        20.07 o                         
  -4  -4   5          5.98         25.39        11.91 o                         
  -3  -4   5          1.23          9.50         4.59 o                         
  -2  -4   5       4415.24       4305.65        42.29 o                         
  -1  -4   5       7954.71       7565.09        83.63 o                         
   0  -4   5        291.57        293.63         7.55 o                         
   1  -4   5       3957.96       4081.16        41.00 o                         
   2  -4   5       1818.97       1747.56        21.14 o                         
   3  -4   5       2476.22       2467.23        34.42 o                         
   4  -4   5       1555.26       1568.80        24.39 o                         
   5  -4   5       1263.42       1262.97        25.13 o                         
   6  -4   5        106.22        128.22        14.26 o                         
  -9  -3   5        397.87        375.64        13.59 o                         
  -8  -3   5       1732.04       1698.55        28.69 o                         
  -7  -3   5        207.27        203.56         5.88 o                         
  -6  -3   5        451.98        460.40         8.51 o                         
  -5  -3   5        288.84        287.77         7.98 o                         
  -4  -3   5       1122.17       1118.83        11.12 o                         
  -3  -3   5        872.48       1001.62        31.45 o                         
  -2  -3   5         14.98         -6.28         6.28 o                         
  -1  -3   5       3481.76       3545.89        48.75 o                         
   0  -3   5       8376.77       8479.50        89.70 o                         
   1  -3   5        705.30        764.39        10.39 o                         
   2  -3   5        765.78        742.54        30.85 o                         
   3  -3   5        529.10        481.19        11.11 o                         
   4  -3   5        498.78        501.63        13.07 o                         
   5  -3   5       2144.57       2087.49        24.85 o                         
   6  -3   5       1504.86       1585.04        22.35 o                         
   7  -3   5          4.87         12.14        10.92 o                         
  -9  -2   5        322.84        287.33        31.45 o                         
  -8  -2   5        643.66        636.10        21.60 o                         
  -7  -2   5       1902.95       1962.42        34.91 o                         
  -6  -2   5          1.77          9.60         4.79 o                         
  -5  -2   5        119.21        131.41         4.20 o                         
  -4  -2   5       6871.87       7057.25        57.64 o                         
  -3  -2   5       5903.69       5747.23        76.43 o                         
  -2  -2   5        380.88        366.65         6.64 o                         
  -1  -2   5         12.68          3.92         3.83 o                         
   0  -2   5        128.09        127.21         4.54 o                         
   1  -2   5        154.85        184.61         8.12 o                         
   2  -2   5        205.39        216.00         6.52 o                         
   3  -2   5         11.48         -0.48        10.85 o                         
   4  -2   5       2500.94       2465.94        30.55 o                         
   5  -2   5       1994.08       1927.99        20.52 o                         
   6  -2   5         45.35         50.43         8.83 o                         
   7  -2   5        381.13        380.07        14.32 o                         
   8  -2   5         79.02         77.05        11.43 o                         
  -9  -1   5        380.94        353.15        23.55 o                         
  -8  -1   5        742.43        752.48        24.79 o                         
  -7  -1   5         12.48         24.41        13.48 o                         
  -6  -1   5        455.61        481.88        16.08 o                         
  -5  -1   5        281.55        258.96        11.53 o                         
  -4  -1   5       1203.22       1125.10        23.55 o                         
  -3  -1   5       4941.17       5040.81        89.75 o                         
  -2  -1   5      15855.16      17709.23       343.79 o                         
  -1  -1   5       1214.45       1380.24        12.83 o                         
   0  -1   5        246.85        214.08        28.34 o                         
   1  -1   5        634.38        620.50         6.56 o                         
   2  -1   5         76.56         68.71        24.82 o                         
   3  -1   5       3493.21       3448.99        25.81 o                         
   4  -1   5        785.30        722.92         8.87 o                         
   5  -1   5       1089.60       1084.69        12.47 o                         
   6  -1   5       1320.77       1279.20        15.74 o                         
   7  -1   5         12.71         -0.56        14.78 o                         
   8  -1   5         14.00         17.21        12.39 o                         
  -8   0   5        625.09        601.18        26.74 o                         
  -7   0   5        752.08        772.94        24.95 o                         
  -6   0   5        233.87        219.53         7.47 o                         
  -5   0   5          6.08         17.45         5.14 o                         
  -4   0   5       6394.91       6721.54        99.39 o                         
  -3   0   5       4749.92       4959.57        73.67 o                         
  -2   0   5       1242.74       1236.68        14.89 o                         
  -1   0   5       4232.15       4169.95        31.59 o                         
   0   0   5      10964.07      11510.19       120.62 o                         
   1   0   5       1160.44       1184.17         7.74 o                         
   2   0   5      19928.24      20344.06       244.50 o                         
   3   0   5       5939.65       5811.00        80.21 o                         
   4   0   5         65.52         49.15         4.49 o                         
   5   0   5        283.17        298.81        13.02 o                         
   6   0   5        221.99        223.43        14.40 o                         
   7   0   5          5.90         -6.80         7.08 o                         
   8   0   5        167.14        191.87         9.64 o                         
  -8   1   5        117.50        108.64        22.25 o                         
  -7   1   5         94.39         80.20        11.21 o                         
  -6   1   5          2.29        -10.24        10.24 o                         
  -5   1   5         89.11         74.72         4.02 o                         
  -4   1   5       1019.85       1101.15        36.00 o                         
  -3   1   5       4071.62       4218.08        44.63 o                         
  -1   1   5       5907.79       6433.64        52.38 o                         
   0   1   5       5496.27       5553.40        51.70 o                         
   1   1   5       2502.07       2522.85        14.05 o                         
   2   1   5        259.83        263.72         3.69 o                         
   3   1   5      16017.25      16212.22       152.59 o                         
   4   1   5       6513.46       6268.77        48.47 o                         
   5   1   5        230.22        231.07         5.21 o                         
   6   1   5         68.91         79.89         7.11 o                         
   7   1   5       1300.48       1316.64        16.07 o                         
   8   1   5        136.16        136.96         9.37 o                         
   9   1   5        174.23        171.39        11.10 o                         
  -8   2   5          2.76         29.88        38.92 o                         
  -7   2   5          3.16        -20.98        20.98 o                         
  -6   2   5        630.87        639.57        21.16 o                         
  -5   2   5        290.18        277.68         9.58 o                         
  -4   2   5        634.43        617.64         9.42 o                         
  -3   2   5       1191.96       1136.21        34.51 o                         
  -2   2   5        135.58        131.17        10.56 o                         
  -1   2   5       6196.76       6261.01        56.58 o                         
   0   2   5         30.09         44.27        10.45 o                         
   1   2   5        297.76        270.99         2.16 o                         
   2   2   5       5478.86       5522.09        35.62 o                         
   3   2   5        238.59        205.45         2.55 o                         
   4   2   5       3151.87       3191.60        18.85 o                         
   5   2   5       2117.03       2151.84        13.56 o                         
   6   2   5        268.23        263.45         6.24 o                         
   7   2   5         86.76         80.11         8.47 o                         
   8   2   5       1813.34       1852.76        20.48 o                         
   9   2   5        144.45        146.80        11.65 o                         
  -7   3   5        156.03        157.20        18.03 o                         
  -6   3   5        169.75        152.90         9.31 o                         
  -5   3   5       1662.30       1653.13        15.93 o                         
  -4   3   5        639.45        618.45        14.67 o                         
  -3   3   5       2156.44       2111.01        23.12 o                         
  -2   3   5       1137.82       1059.64        12.17 o                         
  -1   3   5        284.31        405.37         6.39 o                         
   0   3   5       1059.74       1050.95        13.27 o                         
   1   3   5       9603.59      10227.31       105.37 o                         
   2   3   5       5136.81       5530.63        46.47 o                         
   3   3   5       1509.39       1360.80        35.27 o                         
   4   3   5        462.70        385.69         5.06 o                         
   5   3   5        325.78        332.30         4.96 o                         
   6   3   5         62.08         63.70         3.64 o                         
   7   3   5        158.53        170.53         6.27 o                         
   8   3   5        116.25        114.61        11.08 o                         
   9   3   5       1453.29       1469.47        30.56 o                         
  -6   4   5        125.17        137.41        26.66 o                         
  -5   4   5          8.98        -12.92        12.92 o                         
  -4   4   5       2825.20       2924.46        55.21 o                         
  -3   4   5       3042.56       3026.40        38.49 o                         
  -2   4   5        562.50        508.38        10.03 o                         
  -1   4   5        272.27        284.23         6.52 o                         
   0   4   5       7527.78       7035.89        67.78 o                         
   1   4   5       1660.76       1697.56        11.81 o                         
   2   4   5        860.03        769.60        16.86 o                         
   3   4   5        683.09        697.92        13.53 o                         
   4   4   5        152.97        176.87         7.71 o                         
   5   4   5       1127.72       1141.68        15.73 o                         
   6   4   5        128.54        126.69         3.39 o                         
   7   4   5         51.17         57.34         6.95 o                         
   8   4   5        501.15        538.97         9.53 o                         
   9   4   5          6.90         24.13         8.01 o                         
  -6   5   5          1.17          1.76        17.01 o                         
  -5   5   5        629.45        620.73        21.15 o                         
  -4   5   5        315.66        320.47        36.89 o                         
  -3   5   5       1292.45       1325.32        39.06 o                         
  -2   5   5       1013.47        989.33        17.24 o                         
  -1   5   5        336.43        289.57         7.88 o                         
   0   5   5        171.40        178.54         5.68 o                         
   1   5   5      12190.04      12603.50       154.98 o                         
   2   5   5       2119.95       2091.75        14.69 o                         
   3   5   5       3170.94       3095.45        42.11 o                         
   4   5   5         51.26         72.59        10.93 o                         
   5   5   5         48.33         46.07        12.13 o                         
   6   5   5         13.23        -19.00        22.09 o                         
   7   5   5       1081.69       1032.93        39.98 o                         
   8   5   5       1172.61       1089.11        16.17 o                         
   9   5   5        329.90        357.05        37.30 o                         
  -5   6   5        297.71        298.86        20.32 o                         
  -4   6   5        349.40        358.03        17.39 o                         
  -3   6   5        515.51        544.32        16.00 o                         
  -2   6   5         21.57         21.89         9.16 o                         
  -1   6   5        242.88        232.79        11.85 o                         
   0   6   5       2941.70       2924.15        27.90 o                         
   1   6   5          6.22         -0.12         6.28 o                         
   2   6   5       4840.93       4772.55        35.44 o                         
   3   6   5       1392.70       1391.70        13.57 o                         
   4   6   5        626.61        629.17        18.46 o                         
   5   6   5        105.14        113.41        14.18 o                         
   6   6   5       2744.32       2771.31        49.53 o                         
   7   6   5         74.53         47.36        16.24 o                         
   8   6   5        642.90        609.79        25.82 o                         
   9   6   5        196.61        203.43        21.76 o                         
  -4   7   5        103.53         88.97        16.38 o                         
  -3   7   5          0.67          8.54        15.94 o                         
  -2   7   5        271.31        270.25        12.80 o                         
  -1   7   5       1245.32       1238.38        21.33 o                         
   0   7   5          2.46          7.01         7.82 o                         
   1   7   5         13.51         24.40         9.58 o                         
   2   7   5          3.85         18.37         6.14 o                         
   3   7   5        942.66        941.92         7.42 o                         
   4   7   5         31.17         38.97        13.48 o                         
   5   7   5         13.24         46.66        14.89 o                         
   6   7   5        643.09        655.58        38.54 o                         
   7   7   5       2058.29       2205.69        47.47 o                         
   8   7   5        123.04        143.94        20.46 o                         
   9   7   5         66.76         83.74        21.00 o                         
  -3   8   5         81.23        115.75        19.21 o                         
  -2   8   5        564.34        631.60        17.94 o                         
  -1   8   5        419.93        399.06        13.42 o                         
   0   8   5       1473.58       1517.11        19.88 o                         
   1   8   5       1088.74       1111.18        28.99 o                         
   2   8   5        589.31        585.19         9.84 o                         
   3   8   5        573.35        548.74         8.31 o                         
   4   8   5        148.80        144.20        19.22 o                         
   5   8   5        166.41        178.53        18.89 o                         
   6   8   5        434.15        503.91        24.85 o                         
   7   8   5         57.22         69.61        19.60 o                         
   8   8   5        819.06        939.61        34.05 o                         
  -2   9   5         30.69         16.72        13.30 o                         
  -1   9   5        953.94       1026.23        20.78 o                         
   0   9   5          2.25         11.43        10.91 o                         
   1   9   5       1360.63       1448.83        25.97 o                         
   2   9   5        474.59        454.72        13.37 o                         
   3   9   5         12.59         12.30         5.70 o                         
   4   9   5        228.85        222.62         4.50 o                         
   5   9   5        807.43        840.98        29.34 o                         
   6   9   5       1149.25       1116.30        35.73 o                         
   7   9   5        150.99        190.49        38.87 o                         
   8   9   5        165.79        215.55        42.76 o                         
   0  10   5       1440.66       1445.12        23.89 o                         
   1  10   5         94.29        101.12        10.96 o                         
   2  10   5        409.55        436.57         9.96 o                         
   3  10   5        148.68        154.94         7.09 o                         
   4  10   5        327.74        400.41        24.90 o                         
   5  10   5         19.10         29.50        20.35 o                         
   6  10   5       1365.58       1369.25        43.25 o                         
   7  10   5        124.27        133.43        26.04 o                         
   3  11   5          5.59          9.80        35.02 o                         
   4  11   5        120.78        116.92        23.76 o                         
   5  11   5        440.60        417.79        30.48 o                         
  -7 -10   6         22.11         25.98        10.56 o                         
  -6 -10   6        398.05        360.34        11.56 o                         
  -5 -10   6         97.28        128.87         9.67 o                         
  -4 -10   6        875.81        876.85        37.68 o                         
  -3 -10   6         27.70         59.93        10.75 o                         
  -2 -10   6          6.01         12.25        17.54 o                         
  -1 -10   6         56.54         73.86        13.51 o                         
   0 -10   6        651.72        626.64        21.87 o                         
  -8  -9   6         10.82         22.35         5.90 o                         
  -7  -9   6         70.50         64.30        12.10 o                         
  -6  -9   6        271.81        260.97        13.32 o                         
  -5  -9   6       1554.93       1549.06        21.33 o                         
  -4  -9   6        755.61        725.33        14.64 o                         
  -3  -9   6         40.97         57.50        12.07 o                         
  -2  -9   6        120.93        129.00        14.01 o                         
  -1  -9   6        736.07        724.67        39.76 o                         
   0  -9   6         29.38         26.21        13.36 o                         
   1  -9   6        447.71        459.80        20.37 o                         
  -8  -8   6        142.82        126.18        13.20 o                         
  -7  -8   6        151.82        146.46        11.12 o                         
  -6  -8   6         43.64         42.71        10.01 o                         
  -5  -8   6          2.56         19.17         7.20 o                         
  -4  -8   6        898.93        895.60        21.80 o                         
  -3  -8   6        367.12        391.31        11.60 o                         
  -2  -8   6        208.04        222.41        11.01 o                         
  -1  -8   6          5.06         -2.60        12.09 o                         
   0  -8   6       1327.12       1375.52        37.11 o                         
   1  -8   6        157.13        162.94        15.26 o                         
   2  -8   6        751.68        767.47        23.21 o                         
   3  -8   6        382.28        418.11        22.24 o                         
  -9  -7   6        420.74        363.29         8.58 o                         
  -8  -7   6        121.62         96.03         6.59 o                         
  -7  -7   6        490.90        555.77        12.02 o                         
  -6  -7   6       1790.67       1739.87        21.46 o                         
  -5  -7   6        139.01        121.20         7.98 o                         
  -4  -7   6         11.89         27.15         7.13 o                         
  -3  -7   6        320.79        311.08        21.63 o                         
  -2  -7   6         27.96         18.79         9.45 o                         
  -1  -7   6        111.01        122.57         9.83 o                         
   0  -7   6        105.79        109.75        13.16 o                         
   1  -7   6       1104.05       1083.84        25.25 o                         
   2  -7   6        229.57        264.97        33.18 o                         
   3  -7   6        399.62        411.42        24.39 o                         
   4  -7   6         12.23         23.45        21.28 o                         
  -9  -6   6          0.82         -6.01         6.01 o                         
  -8  -6   6        221.61        246.43         8.18 o                         
  -7  -6   6        286.07        278.23         7.65 o                         
  -6  -6   6       1588.81       1564.17        25.52 o                         
  -5  -6   6        765.74        764.98        16.67 o                         
  -4  -6   6        255.53        274.87        15.70 o                         
  -3  -6   6        531.54        557.96        14.83 o                         
  -2  -6   6       2209.86       2210.71        24.55 o                         
  -1  -6   6         42.36         44.75         8.07 o                         
   0  -6   6        211.20        181.90        12.14 o                         
   1  -6   6          3.92          8.51        13.51 o                         
   2  -6   6        556.39        574.37        26.43 o                         
   3  -6   6        909.87        982.50        26.36 o                         
   4  -6   6         17.52         20.60        24.39 o                         
   5  -6   6         59.62         74.80        21.98 o                         
  -9  -5   6         26.32         28.27         6.27 o                         
  -8  -5   6        706.48        682.94        13.75 o                         
  -7  -5   6       2321.77       2264.38        28.77 o                         
  -6  -5   6        453.00        449.36         7.56 o                         
  -5  -5   6       3038.19       3059.72        55.00 o                         
  -4  -5   6          0.74          8.84        22.95 o                         
  -3  -5   6       1512.70       1431.69        15.85 o                         
  -2  -5   6        121.92        117.10         7.66 o                         
  -1  -5   6       5493.88       5335.44        66.86 o                         
   0  -5   6        316.01        276.61        15.40 o                         
   1  -5   6          4.24         10.92         9.77 o                         
   2  -5   6        407.55        398.04        12.95 o                         
   3  -5   6         90.38         75.90        12.88 o                         
   4  -5   6        185.54        189.35        20.27 o                         
   5  -5   6          0.75          8.85        14.40 o                         
   6  -5   6         10.48          9.26        15.51 o                         
  -9  -4   6         16.14         -9.79        11.43 o                         
  -8  -4   6          4.08          8.22         5.32 o                         
  -7  -4   6        367.52        382.58         8.50 o                         
  -6  -4   6       2293.62       2242.00        18.44 o                         
  -5  -4   6         85.14         92.38         5.63 o                         
  -4  -4   6        998.02        928.14        16.40 o                         
  -3  -4   6         12.40         30.88         5.38 o                         
  -2  -4   6       4664.40       4633.21        44.71 o                         
  -1  -4   6       1422.98       1456.42        16.73 o                         
   0  -4   6      13942.51      13971.83       243.40 o                         
   1  -4   6       2236.46       2182.94        37.84 o                         
   2  -4   6        334.37        311.57        10.72 o                         
   3  -4   6       1006.42        985.53        17.77 o                         
   4  -4   6       1435.49       1436.40        23.80 o                         
   5  -4   6         60.82         53.99        24.47 o                         
   6  -4   6          5.01         18.72        13.18 o                         
  -9  -3   6        594.76        609.42        16.14 o                         
  -8  -3   6        432.57        438.05        13.16 o                         
  -7  -3   6          4.20         -7.76         9.39 o                         
  -6  -3   6         27.51         20.29         5.97 o                         
  -5  -3   6        490.07        491.45         6.65 o                         
  -4  -3   6        719.37        713.67        14.13 o                         
  -3  -3   6         44.48         70.97         8.74 o                         
  -2  -3   6       2416.50       2416.66        30.64 o                         
  -1  -3   6       9472.55       9192.63       110.24 o                         
   0  -3   6        223.04        198.55         8.09 o                         
   1  -3   6       1499.40       1257.96        21.63 o                         
   2  -3   6          4.03         55.48        27.39 o                         
   3  -3   6       1583.30       1544.20        37.54 o                         
   4  -3   6       1681.87       1607.34        31.94 o                         
   5  -3   6       4459.93       4194.81        44.18 o                         
   6  -3   6          0.37         18.62        11.19 o                         
   7  -3   6        143.37        159.77        18.57 o                         
  -9  -2   6         78.49         53.75        16.83 o                         
  -8  -2   6       1268.20       1276.74        31.07 o                         
  -7  -2   6         78.85         87.75        13.42 o                         
  -6  -2   6       1274.67       1280.50        26.98 o                         
  -5  -2   6          2.10         -2.34         3.97 o                         
  -4  -2   6        264.31        297.38         5.04 o                         
  -3  -2   6       1626.10       1718.94        23.01 o                         
  -2  -2   6       9784.71      10615.57       120.74 o                         
  -1  -2   6       3336.91       3458.33        31.09 o                         
   0  -2   6       7970.17       7827.66        78.62 o                         
   1  -2   6       5643.64       5857.06       108.64 o                         
   2  -2   6        902.88        860.97        12.37 o                         
   3  -2   6       2302.85       2201.38        39.19 o                         
   4  -2   6       3686.73       3490.86        47.67 o                         
   5  -2   6        339.63        289.35        16.40 o                         
   6  -2   6       2798.15       2731.87        32.78 o                         
   7  -2   6         34.19         31.15        10.04 o                         
   8  -2   6         25.41         40.71        13.84 o                         
  -9  -1   6        250.39        268.55        23.22 o                         
  -8  -1   6        131.04        113.73        17.97 o                         
  -7  -1   6       2352.82       2450.42        62.58 o                         
  -6  -1   6          0.42          9.04        11.64 o                         
  -5  -1   6        843.82        857.71        18.08 o                         
  -4  -1   6       4552.31       4704.67        82.04 o                         
  -3  -1   6       9787.63       9971.01       160.70 o                         
  -2  -1   6         33.10         44.17         6.39 o                         
  -1  -1   6         22.89         37.00         7.04 o                         
   0  -1   6        117.35        135.99         8.63 o                         
   1  -1   6        260.07        281.83         5.15 o                         
   2  -1   6        929.87        924.16        14.43 o                         
   3  -1   6          0.45          7.46         4.34 o                         
   4  -1   6        534.70        509.89         8.24 o                         
   5  -1   6       2462.06       2379.39        24.67 o                         
   6  -1   6        364.26        335.41        11.51 o                         
   7  -1   6       1061.22       1066.98        16.49 o                         
   8  -1   6          0.93          9.20        11.86 o                         
  -8   0   6        451.92        465.20        40.87 o                         
  -7   0   6         12.45         35.67        27.39 o                         
  -6   0   6        852.17        883.04        23.55 o                         
  -5   0   6        299.66        325.76        14.45 o                         
  -4   0   6        420.20        394.62        12.88 o                         
  -3   0   6       1503.45       1469.18        20.84 o                         
  -2   0   6      16129.60      17098.47       329.66 o                         
  -1   0   6        289.18        295.06        15.08 o                         
   0   0   6       2894.22       2981.23        18.01 o                         
   1   0   6       4573.74       4551.12        31.44 o                         
   2   0   6       1694.46       1746.65        11.74 o                         
   3   0   6          6.44         -3.53         3.53 o                         
   4   0   6        903.22        909.09        18.58 o                         
   5   0   6       1008.95       1004.32        16.80 o                         
   6   0   6       1006.96       1014.99        12.36 o                         
   7   0   6        335.48        339.67        16.16 o                         
   8   0   6         84.44         94.54        10.44 o                         
  -8   1   6        431.74        453.35        28.42 o                         
  -7   1   6       1034.40       1032.83        50.23 o                         
  -5   1   6         39.29         36.18         8.55 o                         
  -3   1   6      10571.27      11288.12       192.92 o                         
  -2   1   6        499.36        539.31        10.93 o                         
  -1   1   6       6787.38       6992.51        94.89 o                         
   0   1   6        159.25        126.22         4.56 o                         
   1   1   6       4953.85       4917.82        28.54 o                         
   2   1   6       4086.33       4029.45        23.08 o                         
   3   1   6       7310.63       7191.71        51.21 o                         
   4   1   6       1022.84       1022.51         8.87 o                         
   5   1   6       1101.27       1119.54        12.78 o                         
   6   1   6          1.19         -7.39         8.87 o                         
   7   1   6         41.85         42.36         6.49 o                         
   8   1   6         72.72         61.18         9.82 o                         
   9   1   6        142.91        170.12         9.62 o                         
  -8   2   6         50.18         34.37        24.41 o                         
  -7   2   6         88.34         84.17        21.87 o                         
  -6   2   6         15.41         27.54        14.63 o                         
  -5   2   6        759.78        802.70        26.04 o                         
  -4   2   6        693.49        674.64         5.88 o                         
  -3   2   6       1081.64       1165.51        19.11 o                         
  -2   2   6       4754.93       4957.31        66.58 o                         
  -1   2   6        180.91        171.47         5.03 o                         
   0   2   6       8039.48       8488.31       212.38 o                         
   1   2   6       1204.63       1258.73        12.79 o                         
   2   2   6        196.32        212.18        10.46 o                         
   3   2   6      10127.87      10420.67       101.54 o                         
   4   2   6      13161.37      13699.76       122.79 o                         
   5   2   6          2.43         14.17         4.25 o                         
   6   2   6        370.15        342.36         6.97 o                         
   7   2   6       2151.22       2125.35        18.96 o                         
   8   2   6        735.53        724.37        10.90 o                         
   9   2   6        135.46        134.34         8.60 o                         
  -7   3   6         58.87         44.18        22.63 o                         
  -6   3   6       1264.01       1295.43        31.62 o                         
  -5   3   6        939.14        938.41        16.98 o                         
  -4   3   6        723.34        718.13        30.83 o                         
  -3   3   6        744.03        717.01        12.43 o                         
  -2   3   6        733.42        735.24        10.31 o                         
  -1   3   6        932.00        834.25         8.99 o                         
   0   3   6       1071.32       1069.76        32.83 o                         
   1   3   6       1206.59       1321.27        17.16 o                         
   2   3   6       4538.88       4829.87        46.75 o                         
   3   3   6       7384.23       7796.63        81.62 o                         
   4   3   6       4694.67       4665.67        28.33 o                         
   5   3   6       4173.45       4186.85        26.56 o                         
   6   3   6        755.71        750.55         6.58 o                         
   7   3   6        232.48        225.88         9.23 o                         
   8   3   6        902.72        911.94        12.33 o                         
   9   3   6        489.21        496.42        19.41 o                         
  -6   4   6         17.74          3.95        25.77 o                         
  -5   4   6       1980.48       2014.38        25.59 o                         
  -4   4   6       2825.67       2814.24        41.91 o                         
  -3   4   6        644.78        605.61        13.53 o                         
  -2   4   6       1090.24       1042.15        13.74 o                         
  -1   4   6        615.37        624.07         8.92 o                         
   0   4   6         95.53        108.90         5.37 o                         
   1   4   6       2062.32       1999.57        24.55 o                         
   2   4   6       1467.64       1427.21        11.09 o                         
   3   4   6       4032.30       4127.79        55.16 o                         
   4   4   6       3560.15       3736.96        38.01 o                         
   5   4   6         14.90         29.01         8.15 o                         
   6   4   6          6.42         10.63         5.99 o                         
   7   4   6        778.03        811.41         9.90 o                         
   8   4   6        202.46        199.67        11.36 o                         
   9   4   6        863.37        895.71        31.50 o                         
  -6   5   6         64.99         91.19        22.52 o                         
  -5   5   6        116.82        132.94        20.03 o                         
  -4   5   6       1874.33       1906.88        35.43 o                         
  -3   5   6       2687.11       2683.24        38.84 o                         
  -2   5   6          9.65         17.07         7.88 o                         
  -1   5   6         32.57         20.97        16.37 o                         
   0   5   6       4581.83       4403.89        40.51 o                         
   1   5   6       2636.29       2599.35        26.24 o                         
   2   5   6       2153.65       2071.55        53.81 o                         
   3   5   6       1659.97       1702.38        26.36 o                         
   4   5   6        386.07        429.21        14.94 o                         
   5   5   6          1.78        -12.23        12.23 o                         
   6   5   6         93.19        139.66        15.48 o                         
   7   5   6         25.21         41.36        15.43 o                         
   8   5   6        640.96        649.25        40.33 o                         
   9   5   6          1.38         31.67        19.60 o                         
  -5   6   6         26.81         30.90        16.55 o                         
  -4   6   6        356.68        372.16        21.52 o                         
  -3   6   6        444.06        418.87        15.40 o                         
  -2   6   6       2259.47       2232.21        32.25 o                         
  -1   6   6        721.25        672.41        11.94 o                         
   0   6   6        922.40        851.03        16.31 o                         
   1   6   6       4467.63       4470.57        33.96 o                         
   2   6   6       3785.52       3737.07        25.77 o                         
   3   6   6       1600.76       1585.30        13.08 o                         
   4   6   6       1254.50       1280.15        25.66 o                         
   5   6   6        345.48        347.90        17.32 o                         
   6   6   6         28.60         17.54        14.99 o                         
   7   6   6       1025.45       1034.72        29.88 o                         
   8   6   6       1262.82       1241.72        35.62 o                         
   9   6   6        164.46        196.93        38.70 o                         
  -4   7   6        134.40        128.67        16.83 o                         
  -3   7   6        372.38        338.40        19.28 o                         
  -2   7   6          2.23        -11.05        12.72 o                         
  -1   7   6        123.80        135.30        16.73 o                         
   0   7   6       1032.15        917.25        13.10 o                         
   1   7   6         27.49         33.09        27.34 o                         
   2   7   6       5903.53       5959.61        82.50 o                         
   3   7   6       1016.05       1028.90        30.04 o                         
   4   7   6       1869.20       1813.24        34.54 o                         
   5   7   6        316.73        324.73        19.16 o                         
   6   7   6       1646.68       1690.58        38.49 o                         
   7   7   6        173.84        176.58        20.95 o                         
   8   7   6        716.86        688.12        30.26 o                         
   9   7   6        289.56        293.34        42.82 o                         
  -3   8   6         38.37         32.06        17.27 o                         
  -2   8   6         81.85         59.54        14.84 o                         
  -1   8   6        338.20        362.40        12.90 o                         
   0   8   6        825.18        813.59        21.03 o                         
   1   8   6        468.29        467.60         9.23 o                         
   2   8   6        208.57        214.11        11.30 o                         
   3   8   6       1184.88       1154.11         8.90 o                         
   4   8   6        488.75        472.89        20.68 o                         
   5   8   6         66.43        100.41        18.13 o                         
   6   8   6        222.11        197.85        20.95 o                         
   7   8   6       1692.33       1774.48        68.53 o                         
   8   8   6        428.78        457.73        46.99 o                         
  -2   9   6        250.25        294.88        19.68 o                         
  -1   9   6         23.33         53.35        20.43 o                         
   0   9   6        820.80        881.45        31.07 o                         
   1   9   6        154.79        166.59        10.29 o                         
   2   9   6        257.04        243.86        10.30 o                         
   3   9   6        175.59        183.71         5.62 o                         
   4   9   6         15.43          8.65        14.02 o                         
   5   9   6          0.26         -8.72        18.46 o                         
   6   9   6         28.05         26.20        20.89 o                         
   7   9   6          1.10         29.88        21.92 o                         
   8   9   6        828.45        916.12        38.97 o                         
   0  10   6        235.35        270.25        19.38 o                         
   1  10   6        437.53        533.11        12.63 o                         
   2  10   6        222.48        227.45         8.64 o                         
   3  10   6         29.07         45.95         9.61 o                         
   4  10   6         16.73          5.58        19.00 o                         
   5  10   6        456.80        464.61        44.28 o                         
   6  10   6         91.27         89.21        39.25 o                         
   7  10   6        574.11        545.97        53.64 o                         
   4  11   6        270.54        281.59        27.44 o                         
  -6 -10   7        125.78        141.21        11.91 o                         
  -5 -10   7        148.41        120.34        10.62 o                         
  -4 -10   7        827.48        822.56        18.04 o                         
  -3 -10   7        253.87        253.63        35.37 o                         
  -2 -10   7          5.97         26.55        12.07 o                         
  -1 -10   7         51.06         35.49        38.08 o                         
  -7  -9   7          0.38         17.43        18.57 o                         
  -6  -9   7        923.82        841.74        32.26 o                         
  -5  -9   7        796.97        827.65        18.54 o                         
  -4  -9   7        143.40        133.15        23.66 o                         
  -3  -9   7        749.27        756.87        16.85 o                         
  -2  -9   7         97.44        106.54        11.71 o                         
  -1  -9   7        159.56        169.36        16.73 o                         
   0  -9   7       1083.23       1052.69        39.14 o                         
   1  -9   7        547.36        543.17        21.94 o                         
  -8  -8   7         79.42         55.97         6.73 o                         
  -7  -8   7          6.71         21.59        10.69 o                         
  -6  -8   7         15.68         35.24        10.88 o                         
  -5  -8   7        651.55        639.79        13.20 o                         
  -4  -8   7        330.13        330.59        11.38 o                         
  -3  -8   7        243.50        245.61        13.90 o                         
  -2  -8   7         45.56         36.67        10.05 o                         
  -1  -8   7        627.78        619.25        16.97 o                         
   0  -8   7         93.10         83.44        12.89 o                         
   1  -8   7       1040.82       1027.19        34.78 o                         
   2  -8   7        270.69        247.74        18.59 o                         
   3  -8   7         14.99         13.63        23.17 o                         
  -9  -7   7          1.19         10.70         7.75 o                         
  -8  -7   7         59.99         40.02         7.31 o                         
  -7  -7   7        566.71        558.62        11.47 o                         
  -6  -7   7         48.83         65.66        13.56 o                         
  -5  -7   7        112.24        127.87         8.50 o                         
  -4  -7   7       2808.69       2804.42        64.80 o                         
  -3  -7   7       2183.56       2166.42        26.29 o                         
  -2  -7   7          3.45          0.84         8.33 o                         
  -1  -7   7        114.05         95.53        10.23 o                         
   0  -7   7       3775.00       3843.88        60.60 o                         
   1  -7   7       1065.00       1088.82        22.07 o                         
   2  -7   7        544.84        550.08        19.46 o                         
   3  -7   7        201.81        190.94        18.29 o                         
   4  -7   7        130.44        164.22        19.74 o                         
  -9  -6   7          1.66          1.98         7.51 o                         
  -8  -6   7        118.59        113.34         6.86 o                         
  -7  -6   7       1484.40       1422.88        14.95 o                         
  -6  -6   7       1044.59       1053.15        16.89 o                         
  -5  -6   7        123.49        103.50        11.10 o                         
  -4  -6   7        333.99        357.39        25.71 o                         
  -3  -6   7         13.38         20.78         7.35 o                         
  -2  -6   7        111.56        136.54        12.34 o                         
  -1  -6   7         55.70         55.68        33.48 o                         
   0  -6   7        274.15        262.41        11.69 o                         
   1  -6   7       2104.33       2092.24        30.07 o                         
   2  -6   7        959.13        988.12        21.04 o                         
   3  -6   7        507.28        543.09        31.54 o                         
   4  -6   7        113.71        137.75        26.66 o                         
   5  -6   7        348.13        401.71        22.86 o                         
  -9  -5   7          0.67         -3.04         6.22 o                         
  -8  -5   7        568.54        544.74        11.35 o                         
  -7  -5   7          6.14         21.96         5.57 o                         
  -6  -5   7       3088.11       3024.15        34.82 o                         
  -5  -5   7       2637.10       2575.62        50.83 o                         
  -4  -5   7         13.40         28.71         7.84 o                         
  -3  -5   7        343.20        358.19         9.03 o                         
  -2  -5   7       5136.84       5192.52        55.31 o                         
  -1  -5   7        144.98        117.39         8.80 o                         
   0  -5   7         18.54         34.73        29.23 o                         
   1  -5   7          8.68         27.41         9.12 o                         
   2  -5   7        560.01        575.08        18.13 o                         
   3  -5   7        841.44        852.02        19.43 o                         
   4  -5   7         13.24         25.12        21.41 o                         
   5  -5   7          4.59         -2.29        14.47 o                         
   6  -5   7        866.68        830.82        23.42 o                         
  -9  -4   7         14.20         17.79        10.02 o                         
  -8  -4   7        265.17        246.57         7.47 o                         
  -7  -4   7       2682.96       2633.65        24.33 o                         
  -6  -4   7       1286.21       1304.91        12.43 o                         
  -5  -4   7        410.46        387.53         7.62 o                         
  -4  -4   7         43.30         35.67         9.31 o                         
  -3  -4   7       2638.87       2578.00        54.67 o                         
  -2  -4   7         19.00          4.44         7.13 o                         
  -1  -4   7       1211.83       1103.70        15.75 o                         
   0  -4   7       1113.77       1057.05        27.77 o                         
   1  -4   7        833.99        844.46        17.32 o                         
   2  -4   7          2.82          5.79        10.27 o                         
   3  -4   7        107.14        120.02        21.30 o                         
   4  -4   7        581.86        575.26        19.71 o                         
   5  -4   7         11.70         21.42        12.59 o                         
   6  -4   7         32.98         35.58        11.86 o                         
  -9  -3   7         17.41         26.85        11.11 o                         
  -8  -3   7          0.09         13.16        15.78 o                         
  -7  -3   7        567.94        557.01        16.67 o                         
  -6  -3   7       2166.69       2070.10        29.54 o                         
  -5  -3   7        926.99        910.06        12.57 o                         
  -4  -3   7         65.83         40.92        14.78 o                         
  -3  -3   7        251.28        271.29         8.63 o                         
  -2  -3   7       9901.52       9889.00       275.10 o                         
  -1  -3   7        139.10        180.96        11.15 o                         
   0  -3   7      12078.53      12122.82       156.80 o                         
   1  -3   7       3356.01       3280.72        40.07 o                         
   2  -3   7        209.01        230.34         8.71 o                         
   3  -3   7        681.95        625.47        26.39 o                         
   4  -3   7       4690.02       4457.91        70.05 o                         
   5  -3   7        425.96        395.26        12.39 o                         
   6  -3   7          9.01         12.29        10.14 o                         
   7  -3   7          0.75         12.47        19.08 o                         
  -9  -2   7        478.79        427.37        37.95 o                         
  -8  -2   7        564.87        613.25        23.44 o                         
  -7  -2   7         74.85         93.00        14.24 o                         
  -6  -2   7        101.86         95.81         5.34 o                         
  -5  -2   7        785.19        797.68         8.31 o                         
  -4  -2   7         66.62         98.00        11.50 o                         
  -3  -2   7        648.50        728.88        13.75 o                         
  -2  -2   7       1268.18       1400.40        14.10 o                         
  -1  -2   7       8549.77       8640.33       143.12 o                         
   0  -2   7       1072.49        980.61        11.00 o                         
   1  -2   7      10084.51       9982.80       114.35 o                         
   2  -2   7        171.47        135.85         6.43 o                         
   3  -2   7       2857.37       2743.34        28.48 o                         
   4  -2   7        152.07        156.44         7.93 o                         
   5  -2   7       2403.41       2433.08        27.92 o                         
   6  -2   7        513.46        475.57        12.57 o                         
   7  -2   7         71.37         97.56        10.89 o                         
  -9  -1   7          0.06         15.86        19.16 o                         
  -8  -1   7       1267.12       1307.54        35.46 o                         
  -7  -1   7        737.24        773.00        25.23 o                         
  -6  -1   7          5.68        -10.12        12.29 o                         
  -5  -1   7        130.24        144.15        12.02 o                         
  -4  -1   7        571.55        569.32        14.43 o                         
  -3  -1   7        508.18        501.12         3.93 o                         
  -2  -1   7       1591.96       1675.15        21.81 o                         
  -1  -1   7       3928.45       3986.47        51.70 o                         
   0  -1   7      10633.58      10887.31       246.92 o                         
   1  -1   7       3945.97       3855.13        33.40 o                         
   2  -1   7         14.91         60.31        14.67 o                         
   3  -1   7        449.69        456.84        10.98 o                         
   4  -1   7       5543.02       5220.14        48.22 o                         
   5  -1   7         79.73         46.92        13.84 o                         
   6  -1   7       2839.50       2736.96        27.82 o                         
   7  -1   7        132.40        134.39        11.24 o                         
   8  -1   7        262.19        248.17        12.03 o                         
  -8   0   7         15.28         17.81        19.27 o                         
  -7   0   7       1927.22       1952.73        43.41 o                         
  -6   0   7        322.54        324.19        18.62 o                         
  -5   0   7        882.13        898.31        32.42 o                         
  -4   0   7        289.10        282.57        12.34 o                         
  -3   0   7       9437.79       9841.46       158.33 o                         
  -2   0   7       1081.20       1125.47        55.13 o                         
  -1   0   7       1244.73       1274.06        18.95 o                         
   0   0   7        123.83        137.36         4.32 o                         
   1   0   7        228.44        222.23         3.75 o                         
   2   0   7        239.78        209.07         5.86 o                         
   3   0   7        100.50        122.45         4.48 o                         
   4   0   7        471.76        459.89         8.64 o                         
   5   0   7       2123.32       2010.65        44.87 o                         
   6   0   7          0.65         -7.07         7.07 o                         
   7   0   7       1799.08       1764.77        22.38 o                         
   8   0   7          6.40         10.32         8.53 o                         
  -8   1   7        560.47        537.69        30.96 o                         
  -7   1   7         31.08         35.83        19.05 o                         
  -6   1   7        943.64        996.88        28.91 o                         
  -5   1   7        106.78        100.85        14.62 o                         
  -4   1   7       1415.44       1483.96        26.15 o                         
  -3   1   7       4245.45       4538.59        63.66 o                         
  -2   1   7      15648.32      16532.47       322.89 o                         
  -1   1   7       1673.24       1611.92         8.58 o                         
   0   1   7        214.06        165.43         2.68 o                         
   1   1   7         25.32         13.43         2.83 o                         
   2   1   7       1806.66       1596.87        10.32 o                         
   3   1   7        298.10        305.30         6.19 o                         
   4   1   7       1221.65       1249.75        20.29 o                         
   5   1   7       1314.10       1295.85        12.81 o                         
   6   1   7       2813.73       2727.44        23.48 o                         
   7   1   7        483.15        444.97         9.93 o                         
   8   1   7          4.07         -7.32         7.32 o                         
   9   1   7         56.74         58.85        18.72 o                         
  -7   2   7        121.16        140.69        23.11 o                         
  -6   2   7          7.71          3.74        17.21 o                         
  -5   2   7         19.21         68.53        15.81 o                         
  -4   2   7        672.20        684.44        18.43 o                         
  -2   2   7        183.77        197.59         4.03 o                         
  -1   2   7      11541.26      12106.06       139.97 o                         
   0   2   7        740.20        777.78        12.45 o                         
   1   2   7       3681.81       3702.20        46.86 o                         
   2   2   7         25.52         27.38         4.74 o                         
   3   2   7       7517.04       7574.87        53.66 o                         
   4   2   7         10.39         23.00         3.05 o                         
   5   2   7       2490.16       2496.65        18.04 o                         
   6   2   7        785.26        788.52         9.45 o                         
   7   2   7        302.75        302.23         8.51 o                         
   8   2   7        112.84        140.91         9.21 o                         
   9   2   7        102.57        106.95         7.93 o                         
  -7   3   7         18.25         12.34        23.60 o                         
  -6   3   7          4.57          1.55        13.74 o                         
  -5   3   7        121.08        142.92        13.94 o                         
  -4   3   7         35.30         29.17         9.74 o                         
  -3   3   7       1189.34       1186.81        27.44 o                         
  -2   3   7       3771.91       3753.96        36.12 o                         
  -1   3   7         14.40         11.66         4.35 o                         
   0   3   7       3868.51       3976.94        32.50 o                         
   1   3   7          0.97         10.77         3.52 o                         
   2   3   7       8093.66       8622.01        69.44 o                         
   3   3   7       5377.14       5443.33        39.50 o                         
   4   3   7      11440.07      11646.93       114.32 o                         
   5   3   7        899.27        913.48         6.66 o                         
   6   3   7        374.66        354.14         5.98 o                         
   7   3   7        229.39        234.71        10.50 o                         
   8   3   7        730.98        735.44        10.52 o                         
   9   3   7         48.33         47.45         6.37 o                         
  -6   4   7        185.95        216.24        18.54 o                         
  -5   4   7       1103.06       1088.22        37.93 o                         
  -4   4   7          3.20          0.47        17.65 o                         
  -3   4   7        854.76        863.67        15.40 o                         
  -2   4   7        286.75        309.69         8.95 o                         
  -1   4   7        812.51        790.94         7.44 o                         
   0   4   7        192.62        171.75         4.09 o                         
   1   4   7         22.31         21.79         5.58 o                         
   2   4   7        912.35        865.50         8.73 o                         
   3   4   7        991.87        917.55        13.02 o                         
   4   4   7        204.44        180.84         8.73 o                         
   5   4   7       2750.99       2844.00        32.61 o                         
   6   4   7        115.66        130.02        10.64 o                         
   7   4   7        157.96        142.01         4.57 o                         
   8   4   7       1044.54       1129.45        28.76 o                         
   9   4   7        463.23        509.92        26.85 o                         
  -6   5   7         51.06         60.15        18.65 o                         
  -5   5   7       1080.39       1117.77        32.12 o                         
  -4   5   7       2237.11       2237.53        34.19 o                         
  -3   5   7          2.67         -2.68        18.76 o                         
  -2   5   7       1312.27       1228.13        20.13 o                         
  -1   5   7        107.13         95.70         6.81 o                         
   0   5   7        135.57        126.20         4.46 o                         
   1   5   7       2679.78       2643.28        18.91 o                         
   2   5   7       1715.34       1773.88        15.56 o                         
   3   5   7       3176.46       3251.56        46.93 o                         
   4   5   7       2589.19       2692.82        41.68 o                         
   5   5   7         14.88         -4.06        12.50 o                         
   6   5   7        914.97        951.47        21.32 o                         
   7   5   7         21.26         20.08        11.18 o                         
   8   5   7        184.06        199.95        15.08 o                         
   9   5   7         52.15         53.86        21.22 o                         
  -5   6   7        146.55        153.68        25.71 o                         
  -4   6   7        345.45        345.68        18.04 o                         
  -3   6   7       2895.00       2914.91        66.34 o                         
  -2   6   7         29.19         21.24         9.37 o                         
  -1   6   7        337.30        367.48        21.68 o                         
   0   6   7        431.97        452.24        10.26 o                         
   1   6   7       1068.01       1053.45        10.97 o                         
   2   6   7         43.80         52.76        11.45 o                         
   3   6   7       1550.71       1535.70        11.69 o                         
   4   6   7        679.95        721.68        20.25 o                         
   5   6   7        322.08        333.88        17.65 o                         
   6   6   7        101.38        101.60        17.16 o                         
   7   6   7         84.16         66.69        29.39 o                         
   8   6   7        513.60        516.36        27.28 o                         
   9   6   7        338.72        376.59        27.66 o                         
  -4   7   7        248.37        248.27        19.84 o                         
  -3   7   7        194.82        144.87        17.83 o                         
  -2   7   7       1755.51       1802.41        52.99 o                         
  -1   7   7        332.18        328.39        27.34 o                         
   0   7   7        116.83        128.94         7.50 o                         
   1   7   7       3060.45       3090.41        33.11 o                         
   2   7   7       6424.15       6565.83        77.74 o                         
   3   7   7         24.84         28.05         8.09 o                         
   4   7   7        600.42        547.48        20.30 o                         
   5   7   7          4.52         38.16        15.43 o                         
   6   7   7        139.36        108.15        31.13 o                         
   7   7   7         85.00         69.45        33.34 o                         
   8   7   7        650.36        694.45        30.64 o                         
   9   7   7        303.87        295.94        27.77 o                         
  -3   8   7        336.21        322.96        18.00 o                         
  -2   8   7         14.56         13.39        11.71 o                         
  -1   8   7        203.09        184.47        11.15 o                         
   0   8   7         87.76         86.67         9.80 o                         
   1   8   7        339.07        330.56        12.43 o                         
   2   8   7       1708.19       1703.73        24.17 o                         
   3   8   7       2514.80       2503.47        23.90 o                         
   4   8   7        416.89        401.01        20.73 o                         
   5   8   7        145.98        172.57        19.81 o                         
   6   8   7       1123.57       1168.86        35.19 o                         
   7   8   7        677.19        700.62        31.07 o                         
   8   8   7        106.17         76.22        23.17 o                         
  -1   9   7        440.50        479.94        32.24 o                         
   0   9   7        217.26        236.87        10.98 o                         
   1   9   7        203.36        206.98        13.78 o                         
   2   9   7         93.99         91.56         9.41 o                         
   3   9   7        160.88        178.83        23.30 o                         
   4   9   7        874.18        830.21        29.01 o                         
   5   9   7        236.99        226.86        22.09 o                         
   6   9   7          1.30         13.59        20.41 o                         
   7   9   7       1025.20       1144.61        40.82 o                         
   8   9   7        393.73        414.81        31.67 o                         
   0  10   7        135.17        152.40        11.11 o                         
   1  10   7        176.81        183.92        12.75 o                         
   2  10   7         64.96         66.08         6.27 o                         
   3  10   7          1.63        -11.75        18.13 o                         
   4  10   7         42.40         33.24        19.97 o                         
   5  10   7          0.15        -21.22        21.22 o                         
   6  10   7        201.96        206.78        26.15 o                         
  -6 -10   8        200.57        186.06        11.10 o                         
  -5 -10   8        699.45        672.71        16.42 o                         
  -4 -10   8        244.77        282.43        20.68 o                         
  -3 -10   8        127.26        139.74        15.74 o                         
  -2 -10   8         17.93         43.03        13.24 o                         
  -1 -10   8        141.33        158.44        16.57 o                         
  -7  -9   8         32.14          7.20        12.45 o                         
  -6  -9   8        620.91        592.52        20.30 o                         
  -5  -9   8        102.98        104.56        20.76 o                         
  -4  -9   8        363.93        351.00        21.61 o                         
  -3  -9   8         65.00         90.46        16.83 o                         
  -2  -9   8         17.84          5.06        16.24 o                         
  -1  -9   8          8.19         16.52        12.87 o                         
   0  -9   8         10.24         34.16        14.40 o                         
   1  -9   8         16.19         43.64        22.71 o                         
  -8  -8   8          0.64          1.86         8.42 o                         
  -7  -8   8          1.55          6.83        11.69 o                         
  -6  -8   8        855.48        794.27        31.99 o                         
  -5  -8   8       1182.69       1218.01        30.96 o                         
  -4  -8   8        303.91        274.04        11.79 o                         
  -3  -8   8       1435.87       1462.55        23.15 o                         
  -2  -8   8          0.03         41.62        11.85 o                         
  -1  -8   8        191.22        184.64        13.20 o                         
   0  -8   8        207.09        192.72        14.76 o                         
   1  -8   8        572.17        589.14        20.67 o                         
   2  -8   8         71.25         69.64        16.99 o                         
  -8  -7   8         25.24         39.42         9.04 o                         
  -7  -7   8         17.70         18.36        11.77 o                         
  -6  -7   8         37.68         36.16        19.22 o                         
  -5  -7   8        639.83        621.73        13.34 o                         
  -4  -7   8       1479.20       1458.27        24.10 o                         
  -3  -7   8        120.35        139.28        16.61 o                         
  -2  -7   8       1062.48       1105.97        21.80 o                         
  -1  -7   8         63.43         52.16        21.30 o                         
   0  -7   8        679.19        655.95        26.44 o                         
   1  -7   8        624.82        645.82        19.09 o                         
   2  -7   8       1421.94       1446.44        34.95 o                         
   3  -7   8         51.73         48.13        16.32 o                         
   4  -7   8          3.75         -6.37        17.83 o                         
  -9  -6   8         17.52          5.61         6.32 o                         
  -8  -6   8         58.18         54.43        10.76 o                         
  -7  -6   8         28.28         44.05        10.91 o                         
  -6  -6   8         53.04         58.95        23.38 o                         
  -5  -6   8         16.98         19.16        10.83 o                         
  -4  -6   8       1000.96        965.55        24.55 o                         
  -3  -6   8       5867.80       5810.00        67.55 o                         
  -2  -6   8        152.55        164.90        11.93 o                         
  -1  -6   8          4.60          9.57         8.82 o                         
   0  -6   8       2779.30       2724.66       102.25 o                         
   1  -6   8       4503.60       4465.92        88.02 o                         
   2  -6   8        167.72        163.53        14.24 o                         
   3  -6   8        806.76        860.69        23.21 o                         
   4  -6   8        282.23        331.56        19.48 o                         
   5  -6   8         40.36         18.85        29.77 o                         
  -9  -5   8         15.77          8.10        14.13 o                         
  -8  -5   8        308.73        315.29         9.51 o                         
  -7  -5   8        289.50        300.33         7.93 o                         
  -6  -5   8       2156.57       2152.55        25.60 o                         
  -5  -5   8        576.42        524.37        16.08 o                         
  -4  -5   8         89.17         84.96        16.16 o                         
  -3  -5   8        186.78        184.98         8.55 o                         
  -2  -5   8         12.40         36.02         7.62 o                         
  -1  -5   8        188.33        221.90         9.47 o                         
   0  -5   8         25.08         17.33        26.17 o                         
   1  -5   8       2765.18       2821.84        40.79 o                         
   2  -5   8       1654.42       1697.14        30.13 o                         
   3  -5   8        132.22        158.01        13.93 o                         
   4  -5   8        514.03        468.64        22.05 o                         
   5  -5   8        208.31        209.26        17.79 o                         
  -9  -4   8          8.39         19.71        13.26 o                         
  -8  -4   8        332.20        309.89        13.57 o                         
  -7  -4   8        533.87        541.78         8.12 o                         
  -6  -4   8       1721.43       1714.02        31.32 o                         
  -5  -4   8       4385.24       4388.10        46.58 o                         
  -4  -4   8         96.45         91.16        10.83 o                         
  -3  -4   8         45.18         58.12         8.35 o                         
  -2  -4   8       2064.00       2029.04        21.70 o                         
  -1  -4   8       3797.93       3837.27        43.10 o                         
   0  -4   8        109.72        113.58        16.81 o                         
   1  -4   8         21.15          2.00         8.02 o                         
   2  -4   8        161.09        168.96        15.78 o                         
   3  -4   8       1849.07       1723.82        25.12 o                         
   4  -4   8         42.09         39.00        11.90 o                         
   5  -4   8         51.55         58.89        13.49 o                         
   6  -4   8        423.73        417.54        15.92 o                         
  -9  -3   8          1.55          3.00        11.99 o                         
  -8  -3   8         53.35         41.48        10.82 o                         
  -7  -3   8        885.71        876.08        13.29 o                         
  -6  -3   8       1350.92       1362.53        29.74 o                         
  -5  -3   8        523.95        525.85        26.96 o                         
  -4  -3   8       3309.87       3252.92        47.31 o                         
  -3  -3   8       1300.95       1288.38        32.24 o                         
  -2  -3   8       1221.58       1248.52        31.21 o                         
  -1  -3   8       6155.16       6155.36        63.21 o                         
   0  -3   8       3590.18       3521.66        37.95 o                         
   1  -3   8         34.31         14.89         6.72 o                         
   2  -3   8        258.77        246.56         9.37 o                         
   3  -3   8          1.79         13.65         8.51 o                         
   4  -3   8        652.91        616.83        25.28 o                         
   5  -3   8        337.86        346.99        11.92 o                         
   6  -3   8         81.11         91.39        12.67 o                         
   7  -3   8        875.20        869.07        22.28 o                         
  -9  -2   8          0.81          6.66        19.16 o                         
  -8  -2   8          0.09          5.60        11.41 o                         
  -7  -2   8         96.63        103.50        15.48 o                         
  -6  -2   8       3220.36       3155.21        26.17 o                         
  -5  -2   8       2396.02       2348.20        18.16 o                         
  -4  -2   8        724.03        749.55         8.54 o                         
  -3  -2   8       3950.01       4253.05        58.68 o                         
  -2  -2   8       1082.06        977.61        11.90 o                         
  -1  -2   8       3367.08       3228.88        58.16 o                         
   0  -2   8       9423.06       9256.20       108.82 o                         
   1  -2   8       6518.64       6537.67        71.12 o                         
   2  -2   8        195.13        145.49        13.78 o                         
   3  -2   8        179.83        202.88        31.13 o                         
   4  -2   8       2388.02       2378.78        23.49 o                         
   5  -2   8        597.07        573.21        12.08 o                         
   6  -2   8        190.45        175.25        14.18 o                         
   7  -2   8         27.12         36.28        18.34 o                         
  -8  -1   8        490.85        503.37        25.71 o                         
  -7  -1   8         60.91         24.95        25.87 o                         
  -6  -1   8         96.67        135.22        14.89 o                         
  -5  -1   8          6.64        -10.56        11.26 o                         
  -4  -1   8       1082.42       1138.51        14.75 o                         
  -3  -1   8          2.76         12.40         8.34 o                         
  -2  -1   8        134.60        201.91         9.42 o                         
  -1  -1   8       8660.44       8680.40        93.35 o                         
   0  -1   8       1372.17       1275.23        14.58 o                         
   1  -1   8       5588.01       5370.34        54.11 o                         
   2  -1   8       5004.21       4768.08        92.38 o                         
   3  -1   8        992.41        939.32        27.63 o                         
   4  -1   8         12.35         35.09        11.91 o                         
   5  -1   8       4780.77       4712.50        44.72 o                         
   6  -1   8        468.40        486.57        15.12 o                         
   7  -1   8         13.99         -0.95         8.68 o                         
   8  -1   8          0.01          6.23        11.35 o                         
  -8   0   8       1566.80       1619.61        43.90 o                         
  -7   0   8       1731.09       1794.29        42.06 o                         
  -6   0   8          2.93         -3.41        24.20 o                         
  -5   0   8         26.69         14.07        12.40 o                         
  -4   0   8        698.53        719.95        17.48 o                         
  -3   0   8        763.57        825.29        16.02 o                         
  -1   0   8        590.33        589.90        10.01 o                         
   0   0   8      10493.39      11079.37       103.26 o                         
   1   0   8       5605.84       5424.18        66.60 o                         
   2   0   8        154.55        166.29         4.52 o                         
   3   0   8         63.24         64.84         4.95 o                         
   4   0   8       4390.98       4146.77        35.56 o                         
   5   0   8       1239.09       1180.53        12.94 o                         
   6   0   8       1869.71       1772.38        20.52 o                         
   7   0   8        949.10        919.08        15.90 o                         
   8   0   8        228.21        256.34        12.41 o                         
  -8   1   8        279.31        293.28        28.53 o                         
  -7   1   8        967.45        972.36        33.24 o                         
  -6   1   8       1964.72       2030.41        62.47 o                         
  -5   1   8        474.54        483.39        31.67 o                         
  -4   1   8         44.11         36.11        11.85 o                         
  -3   1   8       6391.43       6555.96        99.11 o                         
  -2   1   8       2005.71       2122.54        27.99 o                         
  -1   1   8        728.14        689.42         9.64 o                         
   0   1   8       3152.52       3213.50        21.90 o                         
   1   1   8        463.09        566.34         6.55 o                         
   2   1   8       4324.76       4313.55        35.91 o                         
   3   1   8       1053.41       1043.61        11.72 o                         
   4   1   8         53.73         64.44         5.72 o                         
   5   1   8       3456.33       3457.87        30.34 o                         
   6   1   8        672.72        659.41         9.44 o                         
   7   1   8        509.47        533.15        10.02 o                         
   8   1   8        200.48        194.77        12.57 o                         
  -7   2   8        169.05        166.29        25.17 o                         
  -6   2   8        934.22        931.87        31.72 o                         
  -5   2   8        582.57        589.98        23.38 o                         
  -4   2   8       1079.85       1160.52        26.15 o                         
  -3   2   8         13.02         14.51        10.50 o                         
  -2   2   8      13265.46      13890.59       220.10 o                         
  -1   2   8       5072.84       5045.05        42.44 o                         
   0   2   8        953.59        896.56         9.71 o                         
   1   2   8       4669.76       4919.58        64.55 o                         
   2   2   8       2285.48       2184.32        12.74 o                         
   3   2   8         59.28         74.40         3.00 o                         
   4   2   8        340.87        356.38         4.30 o                         
   5   2   8         18.91         22.23         3.44 o                         
   6   2   8        468.74        456.40         7.02 o                         
   7   2   8        830.69        833.92        10.27 o                         
   8   2   8        117.25        118.39         7.23 o                         
   9   2   8         11.05         13.97         7.17 o                         
  -7   3   8        208.49        195.04        47.74 o                         
  -6   3   8        798.65        769.31        33.07 o                         
  -5   3   8         76.52         95.05        18.35 o                         
  -4   3   8         15.16          1.92         9.74 o                         
  -3   3   8       1983.94       1907.18        64.80 o                         
  -2   3   8        100.86        105.33         7.52 o                         
  -1   3   8       5539.05       5435.21        51.00 o                         
   0   3   8       4668.05       4622.24        41.43 o                         
   1   3   8       1042.86        913.42        11.53 o                         
   2   3   8        194.87        183.31         9.25 o                         
   3   3   8       6296.09       6057.21        76.60 o                         
   4   3   8       1644.10       1686.96         9.87 o                         
   5   3   8        205.65        203.05         5.46 o                         
   6   3   8         27.54         20.39         6.42 o                         
   7   3   8        392.97        388.52         9.99 o                         
   8   3   8         72.01         86.21         6.39 o                         
   9   3   8         57.34         50.79         8.47 o                         
  -6   4   8         88.92        118.06        25.17 o                         
  -5   4   8        265.58        259.67        16.55 o                         
  -4   4   8        958.57        913.07        22.99 o                         
  -3   4   8        560.20        576.83        22.44 o                         
  -2   4   8       3487.21       3441.27        28.92 o                         
  -1   4   8       1624.59       1582.46        12.92 o                         
   0   4   8       2616.99       2523.23        40.98 o                         
   1   4   8         55.66         60.49         6.30 o                         
   2   4   8       3458.73       3359.76        20.88 o                         
   3   4   8        208.15        220.54         5.91 o                         
   4   4   8       9959.11      10459.35       132.13 o                         
   5   4   8        634.45        614.52        13.89 o                         
   6   4   8       1099.16       1075.59        19.06 o                         
   7   4   8         97.76         82.87        24.25 o                         
   8   4   8       1319.02       1337.64        27.24 o                         
   9   4   8         28.99          5.14        20.57 o                         
  -5   5   8       1089.13       1095.41        66.12 o                         
  -4   5   8          0.24          8.83        12.52 o                         
  -3   5   8        656.04        653.31        19.02 o                         
  -2   5   8        275.07        291.89        10.41 o                         
  -1   5   8        505.56        483.96         7.45 o                         
   0   5   8        688.37        643.45         7.01 o                         
   1   5   8         53.46         33.92         5.76 o                         
   2   5   8          4.59          9.03         3.08 o                         
   3   5   8       1044.04       1008.69        34.29 o                         
   4   5   8        221.77        228.38        14.51 o                         
   5   5   8       5745.47       5954.26        71.48 o                         
   6   5   8       1212.63       1224.14        22.14 o                         
   7   5   8         73.43         98.21        12.95 o                         
   8   5   8        568.47        616.20        20.26 o                         
   9   5   8       1037.17       1081.20        27.82 o                         
  -5   6   8         72.31        100.47        18.02 o                         
  -4   6   8       1624.60       1765.71        38.15 o                         
  -3   6   8         44.27          5.93        13.76 o                         
  -2   6   8        214.29        233.79        11.11 o                         
  -1   6   8        100.45        110.59         5.86 o                         
   0   6   8        241.33        238.86         7.73 o                         
   1   6   8       1133.98       1107.78        32.91 o                         
   2   6   8         91.70        106.07         4.90 o                         
   3   6   8         85.78         87.48         1.90 o                         
   4   6   8       1215.13       1239.66        26.74 o                         
   5   6   8        157.03        157.63        16.78 o                         
   6   6   8        600.19        651.58        24.79 o                         
   7   6   8          9.24        -10.39        17.92 o                         
   8   6   8        201.79        220.15        24.03 o                         
   9   6   8        303.57        347.20        28.42 o                         
  -4   7   8         42.65         31.11        19.85 o                         
  -3   7   8       1554.75       1567.91        33.32 o                         
  -2   7   8        242.76        236.90        32.64 o                         
  -1   7   8        604.74        622.39        28.26 o                         
   0   7   8        356.74        343.99         7.47 o                         
   1   7   8        989.65        990.40        10.05 o                         
   2   7   8          3.33          8.21         5.08 o                         
   3   7   8       1539.92       1498.56        21.27 o                         
   4   7   8        805.66        811.37        23.38 o                         
   5   7   8        235.22        258.21        19.11 o                         
   6   7   8         97.97        116.27        19.22 o                         
   7   7   8         63.26         65.39        20.03 o                         
   8   7   8        329.20        329.88        27.07 o                         
  -2   8   8        813.31        777.28        26.44 o                         
  -1   8   8         89.99         90.75        10.34 o                         
   0   8   8        194.99        195.51         7.62 o                         
   1   8   8        818.24        805.51        14.45 o                         
   2   8   8       3718.65       3788.13        59.25 o                         
   3   8   8         55.27         54.31         4.49 o                         
   4   8   8       1355.54       1394.10        33.67 o                         
   5   8   8        366.26        352.88        21.87 o                         
   6   8   8        117.90        104.91        21.22 o                         
   7   8   8         37.65         64.36        22.25 o                         
   8   8   8        345.49        352.67        29.01 o                         
  -1   9   8        149.19        160.55         9.53 o                         
   0   9   8          0.35         -1.94        12.16 o                         
   1   9   8        292.02        294.49        11.52 o                         
   2   9   8        446.79        425.69         8.48 o                         
   3   9   8       2036.24       2158.90        57.68 o                         
   4   9   8         12.33         32.10        18.24 o                         
   5   9   8         19.03         21.00        19.16 o                         
   6   9   8         18.99         56.84        22.63 o                         
   7   9   8        465.98        503.58        32.48 o                         
   1  10   8         61.60         70.23         8.79 o                         
   2  10   8        131.07        123.11         6.51 o                         
   3  10   8         38.01         68.75        19.22 o                         
   4  10   8        816.46        846.88        32.91 o                         
   5  10   8         12.79         32.75        35.94 o                         
   6  10   8         92.35        117.14        24.95 o                         
  -5 -10   9         26.67         55.85        28.53 o                         
  -4 -10   9         93.00         26.35        19.78 o                         
  -3 -10   9         96.80        111.52        16.94 o                         
  -2 -10   9        990.05       1027.08        38.94 o                         
  -1 -10   9        475.93        556.46        35.01 o                         
  -7  -9   9          7.21          2.22        13.26 o                         
  -6  -9   9         35.24         30.91        14.13 o                         
  -5  -9   9        121.50        137.90        14.05 o                         
  -4  -9   9        261.15        281.14        13.57 o                         
  -3  -9   9        330.89        375.98        15.29 o                         
  -2  -9   9         18.98         11.49        15.08 o                         
  -1  -9   9        241.05        276.81        20.77 o                         
   0  -9   9         26.84          3.47        18.86 o                         
   1  -9   9        149.40        166.73        22.91 o                         
  -8  -8   9        438.50        391.58        27.62 o                         
  -7  -8   9         19.89         39.35        13.70 o                         
  -6  -8   9        119.23        148.86        14.83 o                         
  -5  -8   9          1.81         -9.70         9.70 o                         
  -4  -8   9       1197.07       1236.20        25.08 o                         
  -3  -8   9        592.23        632.68        16.29 o                         
  -2  -8   9         43.83         70.68        14.13 o                         
  -1  -8   9          3.49        -12.17        12.17 o                         
   0  -8   9          3.15          7.41        16.15 o                         
   1  -8   9         73.53         77.79        15.46 o                         
   2  -8   9          4.14         17.75        23.20 o                         
  -8  -7   9         18.93         11.66         6.82 o                         
  -7  -7   9         44.44         50.05         9.63 o                         
  -6  -7   9        313.68        268.65        15.91 o                         
  -5  -7   9       2024.57       2069.65        54.19 o                         
  -4  -7   9         40.08         57.85         9.74 o                         
  -3  -7   9       1206.61       1184.50        20.27 o                         
  -2  -7   9         84.10         66.29        10.60 o                         
  -1  -7   9         15.35         28.61        24.85 o                         
   0  -7   9        897.05        867.38        24.41 o                         
   1  -7   9        657.21        637.77        19.77 o                         
   2  -7   9         78.09         66.38        18.56 o                         
   3  -7   9        134.69        194.37        19.08 o                         
  -8  -6   9         13.15          8.49         6.33 o                         
  -7  -6   9          3.25         -3.50         8.02 o                         
  -6  -6   9         16.45         21.80         8.39 o                         
  -5  -6   9        630.51        582.40        18.84 o                         
  -4  -6   9       2524.59       2473.05        59.30 o                         
  -3  -6   9          2.47          7.85        14.31 o                         
  -2  -6   9        586.99        554.55        21.03 o                         
  -1  -6   9         51.66         54.69        10.07 o                         
   0  -6   9        534.45        546.71        15.43 o                         
   1  -6   9        485.92        516.15        16.86 o                         
   2  -6   9       2540.03       2609.24        39.67 o                         
   3  -6   9        248.94        231.38        17.11 o                         
   4  -6   9         44.86          3.68        15.99 o                         
  -9  -5   9         73.55         65.13        13.88 o                         
  -8  -5   9         24.76         34.89        11.21 o                         
  -7  -5   9        134.27        161.62         6.79 o                         
  -6  -5   9        735.94        735.98        11.69 o                         
  -5  -5   9        258.99        242.45        14.45 o                         
  -4  -5   9        216.70        219.54         9.49 o                         
  -3  -5   9       1788.51       1746.38        55.32 o                         
  -2  -5   9        187.69        170.02        11.43 o                         
  -1  -5   9       1472.70       1505.79        22.14 o                         
   0  -5   9       1240.07       1219.83        27.23 o                         
   1  -5   9       5117.78       5006.05        71.43 o                         
   2  -5   9         34.15         31.15        14.13 o                         
   3  -5   9       1402.85       1368.49        30.62 o                         
   4  -5   9         62.44         37.87        17.46 o                         
   5  -5   9        325.53        294.54        19.25 o                         
  -9  -4   9         88.85         93.29        14.66 o                         
  -8  -4   9        310.57        303.24        16.32 o                         
  -7  -4   9        128.92        128.62         5.48 o                         
  -6  -4   9       1544.25       1582.55        20.18 o                         
  -5  -4   9        739.15        737.65        19.43 o                         
  -4  -4   9        154.28        154.27        12.56 o                         
  -3  -4   9        175.03        159.19        18.16 o                         
  -2  -4   9        580.76        572.98        24.28 o                         
  -1  -4   9        549.64        550.65        11.38 o                         
   0  -4   9          7.64         11.80         7.96 o                         
   1  -4   9       1202.66       1152.51        33.70 o                         
   2  -4   9       4208.32       4168.22        74.92 o                         
   3  -4   9         73.78         48.13        13.71 o                         
   4  -4   9        323.06        364.80        15.37 o                         
   5  -4   9        273.00        225.52        14.88 o                         
   6  -4   9        225.35        229.21        20.51 o                         
  -9  -3   9        112.18        102.78        16.13 o                         
  -8  -3   9        345.21        305.87        22.94 o                         
  -7  -3   9        135.59        146.86         4.56 o                         
  -6  -3   9        481.97        477.99         7.07 o                         
  -5  -3   9       3986.71       3925.06        38.72 o                         
  -4  -3   9        311.25        330.20        14.07 o                         
  -3  -3   9          6.79          6.42         6.79 o                         
  -2  -3   9       3790.75       3806.54        45.90 o                         
  -1  -3   9       2311.62       2298.83        23.67 o                         
   0  -3   9        999.86       1019.60        13.85 o                         
   1  -3   9        169.22        167.08        10.50 o                         
   2  -3   9        141.91        157.98        22.63 o                         
   3  -3   9        922.76        913.92        37.40 o                         
   4  -3   9        373.30        349.07        16.75 o                         
   5  -3   9        211.95        223.06        14.21 o                         
   6  -3   9        265.57        220.48        13.40 o                         
   7  -3   9        471.38        458.84        18.97 o                         
  -8  -2   9          4.25         -8.78        20.98 o                         
  -7  -2   9        385.45        365.98        23.52 o                         
  -6  -2   9       1439.79       1406.87        31.86 o                         
  -5  -2   9        479.62        438.47        11.18 o                         
  -4  -2   9       4176.10       4099.65        82.14 o                         
  -3  -2   9        763.67        842.66        26.42 o                         
  -2  -2   9         62.54         64.52         7.82 o                         
  -1  -2   9       4355.40       4321.42        86.07 o                         
   0  -2   9       6756.80       6584.38        72.47 o                         
   1  -2   9         45.10         53.72         6.47 o                         
   2  -2   9         19.63          9.59         6.60 o                         
   3  -2   9         99.90         96.66         8.03 o                         
   4  -2   9        174.75        152.39         8.40 o                         
   5  -2   9        206.39        194.64        11.87 o                         
   6  -2   9         28.28         35.21         9.50 o                         
   7  -2   9        466.37        489.22        16.91 o                         
  -8  -1   9          1.54         14.29        31.56 o                         
  -7  -1   9        122.33        110.05        17.97 o                         
  -6  -1   9        950.32       1012.47        26.63 o                         
  -5  -1   9       3889.85       3985.34        59.82 o                         
  -4  -1   9        360.03        370.12        11.96 o                         
  -3  -1   9         85.39         55.11        16.24 o                         
  -2  -1   9      10506.88      10920.40       185.13 o                         
  -1  -1   9       5190.69       4966.40        51.25 o                         
   0  -1   9       2150.98       2139.90        39.57 o                         
   1  -1   9       7491.25       7353.15        80.15 o                         
   2  -1   9          3.20          1.79        10.27 o                         
   3  -1   9        640.47        629.20        12.70 o                         
   4  -1   9       1820.18       1808.84        19.96 o                         
   5  -1   9        429.37        438.37        12.67 o                         
   6  -1   9         75.71         81.05         8.51 o                         
   7  -1   9         45.75         46.67        10.79 o                         
   8  -1   9         34.12         63.43        10.79 o                         
  -8   0   9        313.25        368.63        26.85 o                         
  -7   0   9         17.90         24.58        18.73 o                         
  -6   0   9          5.11          1.52        15.16 o                         
  -5   0   9        746.68        764.71        22.14 o                         
  -4   0   9       1217.27       1267.76        24.85 o                         
  -3   0   9          2.93          9.91        10.34 o                         
  -2   0   9        377.18        410.08         4.69 o                         
  -1   0   9        662.04        589.40         7.98 o                         
   0   0   9       6120.11       5987.64        48.36 o                         
   1   0   9       1766.16       1615.26        27.36 o                         
   2   0   9       6951.17       6579.86        56.11 o                         
   3   0   9         98.68        121.33         7.08 o                         
   4   0   9         11.27          7.34         6.01 o                         
   5   0   9       4435.65       4279.83        38.36 o                         
   6   0   9       2905.16       2835.99        41.10 o                         
   7   0   9         11.68          6.82         7.73 o                         
   8   0   9         12.68         23.92        10.06 o                         
  -8   1   9        189.82        247.27        27.55 o                         
  -7   1   9        912.18        958.77        34.48 o                         
  -6   1   9         58.14         69.83        18.51 o                         
  -5   1   9          7.23         20.95        14.83 o                         
  -4   1   9        608.70        645.08        19.16 o                         
  -3   1   9         44.01         56.57        17.76 o                         
  -2   1   9          4.81          6.71         7.85 o                         
  -1   1   9        172.34        174.40         3.48 o                         
   0   1   9       1841.04       1787.95        45.55 o                         
   1   1   9       4302.14       4194.74        46.63 o                         
   2   1   9       1087.50       1162.36        18.73 o                         
   3   1   9        818.10        792.88        11.29 o                         
   4   1   9       1444.90       1383.28        11.74 o                         
   5   1   9        522.20        513.22        10.83 o                         
   6   1   9       2432.86       2326.62        23.48 o                         
   7   1   9       1371.53       1383.82        17.88 o                         
   8   1   9         40.81         40.45         9.73 o                         
  -7   2   9        327.18        319.48        28.80 o                         
  -6   2   9        593.19        606.97        28.31 o                         
  -5   2   9        233.99        270.55        20.03 o                         
  -4   2   9        584.59        583.91        19.97 o                         
  -3   2   9       1264.90       1263.64        24.03 o                         
  -2   2   9       1260.21       1209.16        26.50 o                         
  -1   2   9       2716.81       2760.95        24.77 o                         
   0   2   9       3131.53       3222.09        39.44 o                         
   1   2   9       1455.21       1411.35        10.76 o                         
   2   2   9        155.33         89.98         5.13 o                         
   3   2   9       1161.90       1143.28         9.00 o                         
   4   2   9        459.99        486.60         9.44 o                         
   5   2   9       3185.76       3176.01        25.36 o                         
   6   2   9        708.02        726.65        10.26 o                         
   7   2   9        808.53        817.18        10.46 o                         
   8   2   9        344.49        334.75        10.55 o                         
   9   2   9         56.62         93.43        12.68 o                         
  -7   3   9        281.08        329.55        31.61 o                         
  -6   3   9         54.89         31.40        37.46 o                         
  -5   3   9        317.47        287.76        22.68 o                         
  -4   3   9        322.93        379.03        19.22 o                         
  -3   3   9         71.62         69.49         4.41 o                         
  -2   3   9       5618.41       5678.00        53.80 o                         
  -1   3   9       6312.63       6162.85        58.01 o                         
   0   3   9         60.26         55.20         7.55 o                         
   1   3   9        195.60        231.89         4.16 o                         
   2   3   9       3321.28       3248.10        36.58 o                         
   3   3   9        117.32        123.51         9.17 o                         
   4   3   9        291.08        289.87         4.99 o                         
   5   3   9        187.18        210.57         9.76 o                         
   6   3   9        358.45        366.09         8.35 o                         
   7   3   9        139.04        131.20        10.15 o                         
   8   3   9         21.77         18.08         7.11 o                         
   9   3   9         60.79         41.03        21.81 o                         
  -6   4   9        518.58        573.79        54.51 o                         
  -5   4   9         89.22         67.72        20.89 o                         
  -4   4   9        293.33        261.50        14.16 o                         
  -3   4   9       1086.84        993.35        17.65 o                         
  -2   4   9        476.46        459.23         6.57 o                         
  -1   4   9       5336.95       5294.85        53.48 o                         
   0   4   9       5678.56       5606.98        53.04 o                         
   1   4   9        111.17         93.84         5.76 o                         
   2   4   9         28.69         32.30         2.77 o                         
   3   4   9       5160.71       5070.49        47.93 o                         
   4   4   9       2563.89       2573.28        33.09 o                         
   5   4   9        357.19        347.96        31.37 o                         
   6   4   9        594.10        597.73        28.04 o                         
   7   4   9          0.42        -16.45        22.46 o                         
   8   4   9        457.60        458.98        26.31 o                         
   9   4   9          0.75        -21.60        21.76 o                         
  -5   5   9        172.39        175.17        25.77 o                         
  -4   5   9         39.60         36.86         5.84 o                         
  -3   5   9        703.96        649.57        12.35 o                         
  -2   5   9       2465.72       2406.72        20.11 o                         
  -1   5   9       2093.96       2088.23        22.39 o                         
   0   5   9        917.63        856.89        11.66 o                         
   1   5   9        465.28        477.67         8.82 o                         
   2   5   9       2211.51       2121.36        13.72 o                         
   3   5   9          9.49          6.99         8.01 o                         
   4   5   9       6581.59       6720.73       111.29 o                         
   5   5   9       1441.89       1505.22        22.93 o                         
   6   5   9        236.85        253.21        14.06 o                         
   7   5   9          3.88         20.58        12.45 o                         
   8   5   9        149.27        171.41        16.55 o                         
   9   5   9         56.94         57.86        20.41 o                         
  -4   6   9          7.18         23.90        17.11 o                         
  -3   6   9       1013.01        987.03        19.66 o                         
  -2   6   9        317.62        332.35        14.62 o                         
  -1   6   9         14.45         25.48         5.67 o                         
   0   6   9        125.87        125.29        10.62 o                         
   1   6   9         92.34        100.19         5.95 o                         
   2   6   9       1388.25       1369.11        21.03 o                         
   3   6   9        268.03        250.19         2.93 o                         
   4   6   9          2.09         33.02        13.42 o                         
   5   6   9       2083.18       2201.25        43.41 o                         
   6   6   9        814.16        920.77        29.01 o                         
   7   6   9        146.20        176.90        22.09 o                         
   8   6   9        146.92        180.20        24.03 o                         
   9   6   9        912.98        982.00        41.09 o                         
  -3   7   9        336.65        347.29         9.52 o                         
  -2   7   9        507.80        511.03         9.85 o                         
  -1   7   9        276.05        267.47        10.35 o                         
   0   7   9          5.93          7.82         7.04 o                         
   1   7   9        278.01        265.72        13.56 o                         
   2   7   9       2302.95       2273.03        24.19 o                         
   3   7   9         53.64         54.71         5.96 o                         
   4   7   9       2040.94       2044.43        39.52 o                         
   5   7   9        430.49        462.12        22.36 o                         
   6   7   9        192.81        221.18        21.81 o                         
   7   7   9         27.48         33.45        20.46 o                         
   8   7   9        233.99        250.09        26.96 o                         
  -2   8   9        409.40        409.53        10.57 o                         
  -1   8   9        310.41        320.92        10.73 o                         
   0   8   9          1.08         -4.25        11.20 o                         
   1   8   9        678.19        717.29        14.15 o                         
   2   8   9          4.90         13.31        14.67 o                         
   3   8   9        616.49        635.84        10.91 o                         
   4   8   9        985.74       1037.81        29.50 o                         
   5   8   9        666.60        675.83        27.55 o                         
   6   8   9         41.16         32.97        20.08 o                         
   7   8   9          0.79          8.17        21.87 o                         
   8   8   9         86.85        120.44        25.93 o                         
  -1   9   9        228.20        208.38        17.18 o                         
   0   9   9        104.49        110.93         8.02 o                         
   1   9   9         73.92         67.54         6.55 o                         
   2   9   9       1889.52       1955.44        23.50 o                         
   3   9   9        117.18         84.55        18.13 o                         
   4   9   9        348.87        403.87        38.70 o                         
   5   9   9        305.56        269.41        23.22 o                         
   6   9   9        240.92        293.88        26.36 o                         
   7   9   9          5.13        -13.42        23.60 o                         
   1  10   9         91.65        110.28        11.67 o                         
   2  10   9         62.56         73.13         8.72 o                         
   3  10   9       1052.42       1144.23        52.51 o                         
   4  10   9        158.00        129.32        22.57 o                         
   5  10   9        144.95        210.35        25.44 o                         
   6  10   9         10.33         -3.30        23.06 o                         
  -5 -10  10          3.31         -6.39        13.95 o                         
  -4 -10  10          4.89         25.53        18.59 o                         
  -3 -10  10        404.42        421.68        18.51 o                         
  -2 -10  10        207.53        215.81        36.16 o                         
  -7  -9  10         13.30         50.50        15.27 o                         
  -6  -9  10          1.39          0.97        14.40 o                         
  -5  -9  10         29.86         23.37        11.06 o                         
  -4  -9  10         19.83         23.14        16.02 o                         
  -3  -9  10          4.00        -10.31        12.26 o                         
  -2  -9  10        319.51        365.07        17.39 o                         
  -1  -9  10        583.72        635.49        21.85 o                         
   0  -9  10          1.55          4.99        15.90 o                         
  -7  -8  10         26.10         55.21        14.78 o                         
  -6  -8  10         33.59         22.79        14.07 o                         
  -5  -8  10        755.07        740.67        33.72 o                         
  -4  -8  10        526.26        528.85        38.16 o                         
  -3  -8  10        379.36        378.52        25.69 o                         
  -2  -8  10         32.83         45.85        12.30 o                         
  -1  -8  10         80.96         89.69        14.10 o                         
   0  -8  10         81.53         89.11        15.44 o                         
   1  -8  10         50.68         55.84        20.23 o                         
   2  -8  10         10.03          0.49        35.70 o                         
  -8  -7  10        134.17        137.76         8.51 o                         
  -7  -7  10         91.06        111.39        10.55 o                         
  -6  -7  10        317.91        304.98        17.21 o                         
  -5  -7  10         17.53          2.47        14.13 o                         
  -4  -7  10       1516.94       1545.37        46.31 o                         
  -3  -7  10       1689.57       1721.57        26.07 o                         
  -2  -7  10         30.95         48.74        11.19 o                         
  -1  -7  10        311.47        321.61        14.66 o                         
   0  -7  10        250.54        239.17        15.31 o                         
   1  -7  10          7.40          1.22        27.20 o                         
   2  -7  10         12.96         41.34        15.98 o                         
   3  -7  10          2.31         -2.55        23.30 o                         
  -8  -6  10        102.19        116.60        13.22 o                         
  -7  -6  10         46.37         38.66         6.58 o                         
  -6  -6  10         39.56         79.74        23.33 o                         
  -5  -6  10       1881.64       1854.22        35.83 o                         
  -4  -6  10        368.86        404.13        12.95 o                         
  -3  -6  10        561.10        563.39        14.35 o                         
  -2  -6  10        233.47        263.92        12.06 o                         
  -1  -6  10        265.41        310.03        16.48 o                         
   0  -6  10         22.32         27.50        11.29 o                         
   1  -6  10       1295.24       1208.56        28.09 o                         
   2  -6  10          8.68         24.55        13.66 o                         
   3  -6  10          2.95         -1.93        14.72 o                         
   4  -6  10         16.41         38.52        16.86 o                         
  -8  -5  10         94.13         90.79        19.19 o                         
  -7  -5  10         28.53         19.57         7.47 o                         
  -6  -5  10          3.46         10.15         8.76 o                         
  -5  -5  10        127.58        130.46        14.45 o                         
  -4  -5  10       1729.45       1689.31        35.86 o                         
  -3  -5  10       1113.62       1063.11        17.22 o                         
  -2  -5  10       2016.15       1965.43        70.29 o                         
  -1  -5  10        508.80        510.44        13.45 o                         
   0  -5  10        774.61        790.77        16.76 o                         
   1  -5  10        115.87         95.34        14.03 o                         
   2  -5  10       1990.02       2051.18        31.25 o                         
   3  -5  10        740.41        735.73        20.35 o                         
   4  -5  10         29.15         44.94        16.13 o                         
   5  -5  10        313.33        344.65        20.49 o                         
  -8  -4  10         53.09         55.10        14.41 o                         
  -7  -4  10        405.41        407.05         9.87 o                         
  -6  -4  10        210.52        224.53         7.77 o                         
  -5  -4  10         85.07         97.87        13.48 o                         
  -4  -4  10         96.53        102.90        13.32 o                         
  -3  -4  10       1413.47       1407.47        18.94 o                         
  -2  -4  10        753.39        764.67        20.43 o                         
  -1  -4  10        239.11        245.17        16.34 o                         
   0  -4  10          8.10         -6.40        10.37 o                         
   1  -4  10       3234.83       3261.71        43.90 o                         
   2  -4  10          3.08         -4.28        10.18 o                         
   3  -4  10       3915.79       3833.87        54.02 o                         
   4  -4  10        595.45        577.18        28.48 o                         
   5  -4  10        326.46        334.83        14.51 o                         
   6  -4  10        156.07        167.20        14.41 o                         
  -8  -3  10        173.25        176.68        13.85 o                         
  -7  -3  10         22.24         22.71         4.60 o                         
  -6  -3  10       1703.49       1749.37        20.34 o                         
  -5  -3  10        423.86        415.89         6.35 o                         
  -4  -3  10       1120.52       1115.65        23.87 o                         
  -3  -3  10        302.83        313.77        10.12 o                         
  -2  -3  10        913.58        901.56        23.47 o                         
  -1  -3  10        883.28        826.14        12.96 o                         
   0  -3  10         68.26         57.61         9.66 o                         
   1  -3  10       2695.49       2720.10        45.01 o                         
   2  -3  10       8075.65       7899.97        96.68 o                         
   3  -3  10       2025.87       1988.17        26.53 o                         
   4  -3  10       1048.58        944.89        22.60 o                         
   5  -3  10        115.90         88.49        13.77 o                         
   6  -3  10        919.28        896.64        20.93 o                         
  -8  -2  10         14.07         29.78        13.05 o                         
  -7  -2  10       1429.19       1421.05        25.05 o                         
  -6  -2  10         17.87         27.89        10.24 o                         
  -5  -2  10       3288.74       3235.20        32.56 o                         
  -4  -2  10        753.69        701.27        18.95 o                         
  -3  -2  10         25.82         37.84        10.61 o                         
  -2  -2  10        947.66       1028.66        18.43 o                         
  -1  -2  10       2073.17       2052.44        33.34 o                         
   0  -2  10          7.73          1.24         6.22 o                         
   1  -2  10         14.91         18.07         6.64 o                         
   2  -2  10         47.01          9.80         7.36 o                         
   3  -2  10       1029.76       1031.64        18.50 o                         
   4  -2  10         24.43         27.46         8.94 o                         
   5  -2  10        280.92        297.48        10.74 o                         
   6  -2  10         22.45         21.79        16.68 o                         
   7  -2  10        637.52        690.57        16.91 o                         
  -8  -1  10          1.16         10.89        13.86 o                         
  -7  -1  10        260.17        235.95        15.17 o                         
  -6  -1  10       1703.70       1755.29        31.41 o                         
  -5  -1  10          2.10         -9.64         9.64 o                         
  -4  -1  10       3703.57       3688.27        52.43 o                         
  -3  -1  10         32.48         48.93        10.61 o                         
  -2  -1  10        704.56        673.61        15.21 o                         
  -1  -1  10        771.30        666.99        12.61 o                         
   0  -1  10      15214.88      15266.82       429.61 o                         
   1  -1  10       2859.30       2867.37        33.43 o                         
   2  -1  10          4.07         18.59         8.40 o                         
   3  -1  10        840.33        833.22        10.61 o                         
   4  -1  10         10.10         22.07         6.54 o                         
   5  -1  10        181.44        172.18        11.40 o                         
   6  -1  10          0.12          9.16         8.08 o                         
   7  -1  10        140.29        133.39        10.54 o                         
  -8   0  10        110.53        107.67        23.87 o                         
  -7   0  10        150.73        153.52        21.87 o                         
  -6   0  10        719.59        686.98        25.39 o                         
  -5   0  10       2496.99       2592.95        64.58 o                         
  -4   0  10        940.78        955.03        33.62 o                         
  -3   0  10        281.00        262.70        10.88 o                         
  -2   0  10         58.67         57.31         3.54 o                         
  -1   0  10      11381.71      11808.42       393.48 o                         
   0   0  10       1254.60       1306.01        10.40 o                         
   1   0  10       7861.81       7529.84        68.75 o                         
   2   0  10          5.35          4.56         4.30 o                         
   3   0  10       1772.22       1712.55        17.45 o                         
   4   0  10        227.30        232.36         7.93 o                         
   5   0  10       1536.54       1562.69        18.80 o                         
   6   0  10         30.45         43.90        13.02 o                         
   7   0  10        157.41        160.28        20.00 o                         
   8   0  10         64.06         69.67        10.16 o                         
  -7   1  10         49.48         50.99        21.87 o                         
  -6   1  10        288.47        331.88        23.49 o                         
  -5   1  10        138.32        126.23        17.48 o                         
  -4   1  10       1383.85       1408.55        42.44 o                         
  -3   1  10        632.52        646.60        17.43 o                         
  -2   1  10          3.47         20.22        11.94 o                         
  -1   1  10       2311.68       2339.18        45.44 o                         
   0   1  10       6930.21       6693.29       128.97 o                         
   1   1  10        336.72        377.33         7.44 o                         
   2   1  10      10700.52      10687.45       121.70 o                         
   3   1  10          1.60         -4.68         4.68 o                         
   4   1  10       1842.06       1765.39        16.11 o                         
   5   1  10       4148.44       4027.54        34.32 o                         
   6   1  10       4042.20       3881.58        56.54 o                         
   7   1  10        106.99        100.91         9.75 o                         
   8   1  10         37.15         48.51         9.39 o                         
  -7   2  10        952.81        966.19        40.06 o                         
  -6   2  10        316.62        359.59        26.63 o                         
  -5   2  10        218.63        215.12        20.35 o                         
  -4   2  10         35.77         20.89        14.29 o                         
  -3   2  10        451.83        432.35        16.40 o                         
  -2   2  10        266.41        287.55        19.54 o                         
  -1   2  10        201.87        220.37         3.91 o                         
   0   2  10       3650.90       3801.34        46.99 o                         
   1   2  10       6640.32       6567.49        54.39 o                         
   2   2  10         10.39         10.99         3.38 o                         
   3   2  10       1830.96       1783.11        15.21 o                         
   4   2  10       1031.16       1058.65        10.50 o                         
   5   2  10        727.16        713.15         8.66 o                         
   6   2  10        249.14        273.67         6.26 o                         
   7   2  10       2400.76       2446.36        27.02 o                         
   8   2  10          1.16         37.69         8.49 o                         
  -6   3  10       2438.52       2552.83        63.55 o                         
  -5   3  10          0.02         16.62        18.35 o                         
  -4   3  10        314.45        316.88        19.11 o                         
  -2   3  10       3705.73       3623.95        40.00 o                         
  -1   3  10         15.03         15.47         5.11 o                         
   0   3  10       1097.31       1053.56         8.59 o                         
   1   3  10         99.27         87.83         3.87 o                         
   2   3  10        830.09        826.33        11.34 o                         
   3   3  10       2731.97       2788.39        26.58 o                         
   4   3  10        719.72        730.57        10.56 o                         
   5   3  10       1413.28       1409.79        11.90 o                         
   6   3  10       3179.70       3326.09        36.63 o                         
   7   3  10         33.95         38.92         4.30 o                         
   8   3  10        631.17        611.55        10.12 o                         
  -6   4  10          5.34         36.54        25.66 o                         
  -5   4  10        334.35        365.93        41.95 o                         
  -4   4  10         76.25         82.17        17.86 o                         
  -3   4  10        343.73        338.18        11.12 o                         
  -2   4  10       2672.00       2659.51        35.13 o                         
  -1   4  10       6189.10       6134.16        64.27 o                         
   0   4  10        636.03        618.35        21.81 o                         
   1   4  10        689.27        654.69         6.96 o                         
   2   4  10        515.92        489.62        11.53 o                         
   3   4  10        185.07        175.11         2.50 o                         
   4   4  10        162.50        161.68         3.45 o                         
   5   4  10        307.78        308.11        12.61 o                         
   6   4  10        636.65        647.38        11.53 o                         
   7   4  10       1004.99       1039.03        13.76 o                         
   8   4  10         93.22        116.33        37.57 o                         
   9   4  10         68.28         58.89        23.38 o                         
  -5   5  10         95.89         51.86        39.41 o                         
  -4   5  10        123.44        111.73        20.30 o                         
  -3   5  10        367.74        350.57         8.59 o                         
  -2   5  10       2568.20       2521.34        26.97 o                         
  -1   5  10        930.20        912.79        11.02 o                         
   0   5  10       2821.38       2797.33        28.49 o                         
   1   5  10         89.69         90.94        10.53 o                         
   2   5  10       1191.66       1147.85        14.85 o                         
   3   5  10       2216.73       2146.66        31.74 o                         
   4   5  10       2353.47       2391.64        50.88 o                         
   5   5  10        203.02        190.60        18.43 o                         
   6   5  10        766.82        713.20        19.14 o                         
   7   5  10        142.64        142.77        20.95 o                         
   8   5  10         10.19         41.15        15.46 o                         
  -4   6  10        106.14        108.75        22.36 o                         
  -3   6  10         33.80         43.61        14.32 o                         
  -2   6  10        756.40        676.66        10.51 o                         
  -1   6  10        944.45        868.62        22.84 o                         
   0   6  10        651.64        652.08        12.31 o                         
   1   6  10       2267.89       2222.01        21.59 o                         
   2   6  10       1230.14       1160.38        16.28 o                         
   3   6  10       2464.77       2408.41        34.37 o                         
   4   6  10       2981.18       2992.16        52.24 o                         
   5   6  10       2749.29       2825.98        53.43 o                         
   6   6  10        177.07        154.33        20.41 o                         
   7   6  10        215.61        214.90        24.03 o                         
   8   6  10         56.82         46.82        23.82 o                         
  -3   7  10        252.60        319.97        23.66 o                         
  -2   7  10        515.30        490.10         9.47 o                         
  -1   7  10        631.52        618.15        32.02 o                         
   0   7  10       1146.62       1124.49        14.84 o                         
   1   7  10        259.46        278.40         8.25 o                         
   2   7  10         98.79         94.41         5.77 o                         
   3   7  10       1823.88       1827.26        24.12 o                         
   4   7  10         12.65          4.60        14.89 o                         
   5   7  10       1004.59       1016.70        30.64 o                         
   6   7  10       1402.64       1509.78        40.82 o                         
   7   7  10         33.04         64.20        22.03 o                         
   8   7  10         27.75         -1.79        23.49 o                         
  -2   8  10        174.40        187.40         8.55 o                         
  -1   8  10         99.96        130.35        13.94 o                         
   0   8  10         41.47         49.70         8.16 o                         
   1   8  10         26.70         29.30         7.31 o                         
   2   8  10        577.29        611.62        10.49 o                         
   3   8  10        498.57        499.11         7.48 o                         
   4   8  10        238.07        217.23        19.32 o                         
   5   8  10        355.18        346.39        23.38 o                         
   6   8  10        247.57        287.49        25.33 o                         
   7   8  10        127.53        102.04        25.17 o                         
   8   8  10         17.71          2.44        24.63 o                         
  -1   9  10         89.89         83.42        20.03 o                         
   0   9  10         40.39         57.42        18.13 o                         
   1   9  10        825.14        894.12        15.44 o                         
   2   9  10        111.52        141.86        11.05 o                         
   3   9  10        229.38        257.77        20.30 o                         
   4   9  10        664.46        692.56        28.47 o                         
   5   9  10        202.00        234.50        23.93 o                         
   6   9  10        180.35        175.11        42.01 o                         
   7   9  10         16.98         19.76        39.95 o                         
   2  10  10       1018.15       1034.45        49.15 o                         
   3  10  10        510.47        562.80        27.34 o                         
   4  10  10        249.21        257.88        25.06 o                         
   5  10  10        178.33        136.63        40.82 o                         
  -3 -10  11        199.90        222.51        20.75 o                         
  -6  -9  11         19.42         36.48        27.23 o                         
  -5  -9  11        140.84        173.18        16.69 o                         
  -4  -9  11         40.95         85.83        16.28 o                         
  -3  -9  11        355.09        333.80        17.39 o                         
  -2  -9  11        535.56        570.72        21.15 o                         
  -1  -9  11        141.04        166.26        17.48 o                         
   0  -9  11        267.83        286.02        52.05 o                         
  -7  -8  11         57.72         28.85        15.64 o                         
  -6  -8  11         60.90         51.86        15.59 o                         
  -5  -8  11        206.27        194.98        17.86 o                         
  -4  -8  11         69.72         78.81        12.30 o                         
  -3  -8  11          0.65         18.73        11.94 o                         
  -2  -8  11       1481.48       1506.59        42.76 o                         
  -1  -8  11       1504.62       1604.89        37.86 o                         
   0  -8  11         25.99         33.02        15.27 o                         
   1  -8  11         14.49         -0.28        19.97 o                         
   2  -8  11        608.58        641.15        27.02 o                         
  -8  -7  11        212.64        233.87         9.63 o                         
  -7  -7  11         36.58         59.29        11.58 o                         
  -6  -7  11         48.77         62.36        15.70 o                         
  -5  -7  11          3.77         -1.20        21.95 o                         
  -4  -7  11        732.55        745.27        22.63 o                         
  -3  -7  11        270.24        260.72        13.61 o                         
  -2  -7  11          4.26          9.03        11.56 o                         
  -1  -7  11        325.51        353.28        19.53 o                         
   0  -7  11        516.11        576.25        19.38 o                         
   1  -7  11         25.47         60.46        28.72 o                         
   2  -7  11         28.00          8.75        43.60 o                         
   3  -7  11        457.99        448.25        23.96 o                         
  -8  -6  11        101.97         85.97        10.10 o                         
  -7  -6  11        586.99        593.06        10.59 o                         
  -6  -6  11        103.12        120.60        15.97 o                         
  -5  -6  11         77.37         76.97        15.21 o                         
  -4  -6  11       1755.58       1716.45        86.20 o                         
  -3  -6  11       2429.34       2415.51        32.79 o                         
  -2  -6  11        242.00        249.33        12.68 o                         
  -1  -6  11        158.29        171.90        12.94 o                         
   0  -6  11        592.28        557.47        17.57 o                         
   1  -6  11         19.36         21.71        32.64 o                         
   2  -6  11        174.87        168.63        16.31 o                         
   3  -6  11         86.12        125.34        36.00 o                         
   4  -6  11        356.17        347.04        21.97 o                         
  -8  -5  11        319.02        293.29        14.59 o                         
  -7  -5  11          4.77         -1.06         8.08 o                         
  -6  -5  11        114.95        110.02        14.34 o                         
  -5  -5  11       2401.78       2401.16        45.25 o                         
  -4  -5  11       1807.89       1835.88        51.97 o                         
  -3  -5  11       1013.01        979.91        18.68 o                         
  -2  -5  11        631.34        636.88        14.81 o                         
  -1  -5  11        552.77        558.74        14.87 o                         
   0  -5  11         17.34         15.34        12.89 o                         
   1  -5  11        217.01        234.55        13.24 o                         
   2  -5  11        164.95        132.65        16.66 o                         
   3  -5  11         69.50         63.96        13.70 o                         
   4  -5  11         19.54         -3.31        14.63 o                         
   5  -5  11        132.36        181.34        29.56 o                         
  -8  -4  11        152.01        145.05        13.67 o                         
  -7  -4  11        132.90        145.50         5.32 o                         
  -6  -4  11          5.28          8.38         5.39 o                         
  -5  -4  11        515.18        493.57        19.54 o                         
  -4  -4  11       5926.12       6012.26       125.64 o                         
  -3  -4  11       3063.25       3088.61        54.84 o                         
  -2  -4  11        305.07        277.96        15.37 o                         
  -1  -4  11        337.72        334.13        17.94 o                         
   0  -4  11       1926.99       1909.97        38.19 o                         
   1  -4  11        110.52        113.19        10.91 o                         
   2  -4  11       4354.50       4188.63        52.50 o                         
   3  -4  11       1294.19       1243.61        27.72 o                         
   4  -4  11         90.66        103.89        13.68 o                         
   5  -4  11        203.76        199.60        13.90 o                         
   6  -4  11        129.41        126.07        32.94 o                         
  -8  -3  11         25.86         48.59        12.96 o                         
  -7  -3  11         33.25         73.75        21.54 o                         
  -6  -3  11        432.95        472.21        14.59 o                         
  -5  -3  11        307.27        322.92         7.86 o                         
  -4  -3  11         49.17         43.63        13.32 o                         
  -3  -3  11       3405.85       3569.30        56.03 o                         
  -2  -3  11       1217.82       1296.64        34.54 o                         
  -1  -3  11       1178.12       1144.73        16.44 o                         
   0  -3  11        153.90        118.83         9.19 o                         
   1  -3  11       2184.89       2125.65        26.03 o                         
   2  -3  11       1093.18       1061.27        18.25 o                         
   3  -3  11       1746.67       1696.61        25.01 o                         
   4  -3  11       1120.83       1151.51        19.09 o                         
   5  -3  11         17.58         11.27        14.52 o                         
   6  -3  11        123.65        109.12        14.30 o                         
  -8  -2  11         18.11         20.63        13.64 o                         
  -7  -2  11         19.93          0.19        36.08 o                         
  -6  -2  11       1153.08       1208.05        25.33 o                         
  -5  -2  11        881.90        897.42        20.00 o                         
  -4  -2  11        216.08        187.46        14.67 o                         
  -3  -2  11        698.05        769.59        19.70 o                         
  -2  -2  11         25.77         17.48        15.73 o                         
  -1  -2  11        562.99        539.50        17.16 o                         
   0  -2  11         82.04         95.60         7.73 o                         
   1  -2  11        354.85        375.70        13.34 o                         
   2  -2  11       8461.01       8401.09       179.15 o                         
   3  -2  11       2219.47       2144.70        24.44 o                         
   4  -2  11        714.11        730.87        16.76 o                         
   5  -2  11         64.68         70.04         9.33 o                         
   6  -2  11       1235.36       1230.19        26.33 o                         
   7  -2  11         80.73         90.12        14.07 o                         
  -8  -1  11          1.03         -1.38        14.71 o                         
  -7  -1  11        925.29        937.25        22.89 o                         
  -6  -1  11        297.39        321.61        14.71 o                         
  -5  -1  11       2769.68       2816.23        36.01 o                         
  -4  -1  11       1644.82       1710.32        26.53 o                         
  -3  -1  11        937.43        968.03        15.64 o                         
  -2  -1  11          0.22          6.77        10.07 o                         
  -1  -1  11       1847.02       1920.00        22.22 o                         
   0  -1  11        149.81        149.83         8.68 o                         
   1  -1  11         39.31         44.59         6.00 o                         
   2  -1  11        424.72        412.26         8.07 o                         
   3  -1  11       1275.59       1251.23        14.26 o                         
   4  -1  11       1065.96       1073.88        17.08 o                         
   5  -1  11        188.30        164.50        10.20 o                         
   6  -1  11          2.44          7.01         8.44 o                         
   7  -1  11       1001.88        990.67        33.12 o                         
  -8   0  11         52.34         27.28        22.95 o                         
  -7   0  11        157.19        126.94        22.74 o                         
  -6   0  11       1937.01       1980.29        65.34 o                         
  -5   0  11          9.25         18.87        10.87 o                         
  -4   0  11       3012.52       3069.90        64.47 o                         
  -3   0  11       1305.21       1249.94        21.03 o                         
  -2   0  11        952.35        921.09        21.84 o                         
  -1   0  11        979.80       1020.95        13.80 o                         
   0   0  11       5568.34       5182.59        62.35 o                         
   1   0  11       1320.28       1214.46        11.92 o                         
   2   0  11        175.08        191.92        10.95 o                         
   3   0  11        529.39        492.14        10.82 o                         
   4   0  11        310.07        296.89         7.53 o                         
   5   0  11        625.42        573.76        10.11 o                         
   6   0  11          4.00         -1.92        11.82 o                         
   7   0  11         46.55         37.95         8.36 o                         
   8   0  11        683.45        681.87        24.15 o                         
  -7   1  11          3.41         19.70        22.09 o                         
  -6   1  11        275.76        283.65        24.03 o                         
  -5   1  11       1409.08       1498.68        51.80 o                         
  -4   1  11        461.63        466.18        19.70 o                         
  -3   1  11       1431.55       1477.83        27.36 o                         
  -2   1  11        162.13        174.72        14.18 o                         
  -1   1  11       2869.36       2742.44        37.81 o                         
   0   1  11         68.67         74.76         8.01 o                         
   1   1  11       6137.84       5831.63        50.61 o                         
   2   1  11       1836.85       1763.12        19.43 o                         
   3   1  11        106.92        113.30         7.06 o                         
   4   1  11        147.44        142.41         5.64 o                         
   5   1  11        178.71        176.65        11.64 o                         
   6   1  11         83.60         78.40        11.90 o                         
   7   1  11         83.84        101.16         9.24 o                         
   8   1  11        237.74        261.35         9.80 o                         
  -7   2  11         76.50         56.51        25.50 o                         
  -6   2  11         23.49          3.79        21.11 o                         
  -5   2  11         22.76         44.50        18.19 o                         
  -4   2  11        918.95        978.91        26.96 o                         
  -3   2  11       1075.11       1134.43        37.08 o                         
  -2   2  11          6.63          2.33         9.74 o                         
  -1   2  11        886.36        867.93         7.72 o                         
   0   2  11       9476.78       9648.48        89.72 o                         
   1   2  11       1568.65       1652.91        16.62 o                         
   2   2  11       5622.30       5374.26        45.97 o                         
   3   2  11        931.06        922.41         8.54 o                         
   4   2  11       1661.16       1635.17        14.29 o                         
   5   2  11          9.47          0.84         6.40 o                         
   6   2  11       5114.44       5105.05        60.33 o                         
   7   2  11         53.94         62.81         7.00 o                         
   8   2  11        106.35        109.34        10.18 o                         
  -6   3  11        225.73        207.65        27.55 o                         
  -5   3  11          8.35          8.88        19.22 o                         
  -4   3  11          1.36        -12.29        16.13 o                         
  -3   3  11        209.99        172.03        15.27 o                         
  -2   3  11        201.42        193.11         3.73 o                         
  -1   3  11         11.64         14.27         4.90 o                         
   0   3  11        643.53        640.27         6.80 o                         
   1   3  11       3453.04       3302.87        44.39 o                         
   2   3  11        603.58        590.05         6.97 o                         
   3   3  11        893.54        890.90        14.28 o                         
   4   3  11        591.58        573.58         5.70 o                         
   5   3  11       2785.10       2704.16        19.20 o                         
   6   3  11       1116.61       1141.27        11.16 o                         
   7   3  11       1937.31       2036.56        36.84 o                         
   8   3  11        189.94        182.91        12.54 o                         
  -6   4  11       1337.73       1519.30        52.45 o                         
  -5   4  11        365.84        339.94        26.52 o                         
  -4   4  11        280.74        272.12        21.49 o                         
  -3   4  11        551.76        534.50        28.50 o                         
  -2   4  11       2462.58       2447.99        21.78 o                         
  -1   4  11        127.66        140.69         5.21 o                         
   0   4  11        316.97        303.51         6.52 o                         
   1   4  11       1801.46       1784.53        15.28 o                         
   2   4  11       1219.08       1208.91        14.24 o                         
   3   4  11        370.31        362.36         8.67 o                         
   4   4  11          0.47         -0.29         3.65 o                         
   5   4  11        148.70        137.76         2.71 o                         
   6   4  11       1842.73       1886.13        30.16 o                         
   7   4  11         36.67         33.38         4.38 o                         
   8   4  11        453.11        430.18        29.99 o                         
  -5   5  11        424.95        483.01        30.96 o                         
  -4   5  11          5.92          2.60        19.00 o                         
  -3   5  11        495.33        494.20         9.12 o                         
  -2   5  11        155.55        169.70         5.89 o                         
  -1   5  11       2425.81       2415.61        39.95 o                         
   0   5  11       1082.85       1043.19        17.29 o                         
   1   5  11       1991.20       1939.16        14.81 o                         
   2   5  11        348.91        356.30         7.17 o                         
   3   5  11         20.85         31.40         5.74 o                         
   4   5  11        254.52        268.29        14.13 o                         
   5   5  11        582.13        628.87        16.84 o                         
   6   5  11       1450.03       1543.11        32.65 o                         
   7   5  11        739.47        772.42        22.90 o                         
   8   5  11         74.46         73.69        32.34 o                         
  -4   6  11         89.86        111.89        23.11 o                         
  -3   6  11         26.28         29.72        17.38 o                         
  -2   6  11        624.21        602.87        21.84 o                         
  -1   6  11        553.01        539.23        16.89 o                         
   0   6  11       5953.93       5836.77        71.14 o                         
   1   6  11        236.33        230.90         8.82 o                         
   2   6  11         40.64         41.81         3.48 o                         
   3   6  11        632.87        653.46        11.27 o                         
   4   6  11       2925.26       2945.29        51.97 o                         
   5   6  11         21.89         19.54        16.13 o                         
   6   6  11        337.68        362.08        24.52 o                         
   7   6  11         17.45         48.66        22.19 o                         
   8   6  11         22.59         -1.57        23.60 o                         
  -3   7  11         29.61         22.95        19.43 o                         
  -2   7  11        266.29        266.67        23.98 o                         
  -1   7  11        839.87        812.79        16.07 o                         
   0   7  11         29.43         56.48        19.35 o                         
   1   7  11       1672.39       1677.96        25.27 o                         
   2   7  11         10.82          8.71         4.31 o                         
   3   7  11         35.88         30.53         2.40 o                         
   4   7  11       1406.39       1418.13        49.69 o                         
   5   7  11       3123.04       3152.61        84.93 o                         
   6   7  11         52.32         40.17        19.92 o                         
   7   7  11         49.00         16.73        22.41 o                         
   8   7  11         15.96         13.10        25.17 o                         
  -2   8  11        238.67        227.92         9.45 o                         
  -1   8  11        231.73        224.07        10.90 o                         
   0   8  11        368.84        364.75        12.90 o                         
   1   8  11         28.49         40.45         9.66 o                         
   2   8  11          5.70          8.73         6.38 o                         
   3   8  11        415.74        391.58        16.86 o                         
   4   8  11        741.90        782.09        27.34 o                         
   5   8  11        429.92        457.41        25.77 o                         
   6   8  11        870.19        905.51        35.40 o                         
   7   8  11          8.22         -4.38        37.57 o                         
   0   9  11         16.59         31.44        16.81 o                         
   1   9  11          9.44          6.31        11.29 o                         
   2   9  11         44.20         24.47         7.16 o                         
   3   9  11        154.56        145.56        18.89 o                         
   4   9  11        235.11        227.68        36.54 o                         
   5   9  11        250.01        314.45        25.55 o                         
   6   9  11         21.65         69.78        23.60 o                         
   3  10  11         97.40         86.56        20.73 o                         
   4  10  11        175.61        201.59        23.38 o                         
  -6  -9  12          3.64         38.60        29.07 o                         
  -5  -9  12         99.73        112.97        17.36 o                         
  -4  -9  12         34.09         10.74        16.12 o                         
  -3  -9  12        785.80        845.14        28.84 o                         
  -2  -9  12         62.65         65.49        19.43 o                         
  -1  -9  12        198.07        217.83        23.21 o                         
  -7  -8  12         44.81         54.46        17.54 o                         
  -6  -8  12        231.24        222.86        20.25 o                         
  -5  -8  12         85.15         72.27        15.61 o                         
  -4  -8  12         39.23         45.13        13.07 o                         
  -3  -8  12        122.67        124.80        21.68 o                         
  -2  -8  12        668.20        690.77        21.82 o                         
  -1  -8  12         42.30         56.71        19.02 o                         
   0  -8  12        606.58        635.01        27.81 o                         
   1  -8  12         60.32         70.90        18.24 o                         
  -7  -7  12         38.75         34.75        27.72 o                         
  -6  -7  12         27.55         36.43        16.62 o                         
  -5  -7  12         12.78          6.92        11.27 o                         
  -4  -7  12          1.26          8.34        13.66 o                         
  -3  -7  12         67.70         58.01        18.24 o                         
  -2  -7  12        492.22        475.45        17.70 o                         
  -1  -7  12       3227.11       3306.21        49.94 o                         
   0  -7  12         66.48         80.53        15.27 o                         
   1  -7  12        113.13        142.56        16.94 o                         
   2  -7  12        305.70        304.75        28.72 o                         
   3  -7  12        641.26        631.11        43.47 o                         
  -8  -6  12        444.99        456.43        19.63 o                         
  -7  -6  12        237.08        223.80        12.59 o                         
  -6  -6  12         50.69         68.69        16.78 o                         
  -5  -6  12          1.06         14.02        15.21 o                         
  -4  -6  12        251.68        277.98        20.19 o                         
  -3  -6  12        486.72        462.14        15.50 o                         
  -2  -6  12          4.64         -5.13        11.10 o                         
  -1  -6  12        678.61        662.01        18.66 o                         
   0  -6  12        814.10        893.00        26.10 o                         
   1  -6  12        131.28        132.26        15.64 o                         
   2  -6  12         32.56         27.44        18.45 o                         
   3  -6  12        440.53        451.85        21.91 o                         
   4  -6  12        981.17       1022.22        45.04 o                         
  -8  -5  12         14.03          2.95        13.45 o                         
  -7  -5  12        337.25        340.95        12.98 o                         
  -6  -5  12         16.87         30.46         6.18 o                         
  -5  -5  12        831.91        828.16        25.28 o                         
  -4  -5  12        180.67        210.13        12.99 o                         
  -3  -5  12       2637.88       2669.24       110.75 o                         
  -2  -5  12        463.91        471.00        29.15 o                         
  -1  -5  12        255.02        278.66        13.26 o                         
   0  -5  12        314.07        334.30        20.43 o                         
   1  -5  12         16.47          4.95        11.71 o                         
   2  -5  12          9.61         28.07        13.15 o                         
   3  -5  12        205.12        180.87        16.04 o                         
   4  -5  12         53.21         16.55        19.30 o                         
   5  -5  12        468.17        478.73        21.80 o                         
  -8  -4  12        398.92        349.29        16.98 o                         
  -7  -4  12          0.22          4.70        11.56 o                         
  -6  -4  12        667.89        618.78         8.50 o                         
  -5  -4  12        828.00        849.70        39.46 o                         
  -4  -4  12       1697.90       1722.24        35.46 o                         
  -3  -4  12        587.49        583.06        20.35 o                         
  -2  -4  12       3814.71       3806.49        57.05 o                         
  -1  -4  12        194.96        198.14        13.26 o                         
   0  -4  12        163.00        150.59        11.50 o                         
   1  -4  12       1176.79       1198.13        21.03 o                         
   2  -4  12        475.92        508.52        16.21 o                         
   3  -4  12          3.16          6.45        11.79 o                         
   4  -4  12          3.36        -16.29        24.52 o                         
   5  -4  12         52.66         53.56        17.95 o                         
  -8  -3  12        186.32        171.18        30.80 o                         
  -7  -3  12        254.50        272.60        15.03 o                         
  -6  -3  12         11.84         -0.38        14.78 o                         
  -5  -3  12         40.21         46.80         6.63 o                         
  -4  -3  12       1317.50       1357.24        30.37 o                         
  -3  -3  12       2894.12       2917.76        39.95 o                         
  -2  -3  12          4.84          8.42         8.61 o                         
  -1  -3  12        801.73        782.61        17.45 o                         
   0  -3  12       1485.71       1425.77        19.99 o                         
   1  -3  12       1021.74       1011.86        17.22 o                         
   2  -3  12       1322.67       1311.98        20.77 o                         
   3  -3  12       1179.23       1189.75        24.51 o                         
   4  -3  12         61.67         57.18        10.39 o                         
   5  -3  12         25.53         16.10        12.15 o                         
   6  -3  12        164.86        166.35        15.69 o                         
  -8  -2  12          2.75          0.45        27.96 o                         
  -7  -2  12        147.87        139.80        14.51 o                         
  -6  -2  12        122.60        143.00        12.69 o                         
  -5  -2  12         16.23         19.50        18.32 o                         
  -4  -2  12        285.00        274.01        28.09 o                         
  -3  -2  12        837.05        792.43        21.92 o                         
  -2  -2  12       4612.31       4734.48        53.13 o                         
  -1  -2  12         27.35          9.47        17.00 o                         
   0  -2  12        698.65        645.86        13.53 o                         
   1  -2  12       1135.10       1139.96        19.56 o                         
   2  -2  12       2006.10       1927.24        28.15 o                         
   3  -2  12       1099.49       1101.19        15.43 o                         
   4  -2  12       2161.74       2146.25        24.54 o                         
   5  -2  12          2.76         -6.32        11.77 o                         
   6  -2  12          0.40          7.16        13.71 o                         
   7  -2  12        558.86        550.93        28.04 o                         
  -8  -1  12         60.91         73.69        43.55 o                         
  -7  -1  12         19.84         53.67        17.11 o                         
  -6  -1  12        700.44        730.61        19.18 o                         
  -5  -1  12       2557.53       2582.83        34.95 o                         
  -4  -1  12       1027.00       1039.92        18.24 o                         
  -3  -1  12        444.27        455.82        21.00 o                         
  -2  -1  12        310.55        360.45        21.25 o                         
  -1  -1  12        614.96        644.53        11.60 o                         
   0  -1  12          7.84         12.04         6.78 o                         
   1  -1  12        249.06        231.19         6.92 o                         
   2  -1  12       3857.49       3739.44        41.05 o                         
   3  -1  12       6299.53       6238.56        65.82 o                         
   4  -1  12        399.99        376.30         9.95 o                         
   5  -1  12        739.33        714.57        14.02 o                         
   6  -1  12        691.92        675.24        16.06 o                         
   7  -1  12        195.22        189.85        14.62 o                         
  -7   0  12         77.78         73.31        28.04 o                         
  -6   0  12        309.39        329.27        16.91 o                         
  -5   0  12       1431.06       1437.64        24.92 o                         
  -4   0  12       3993.92       4040.32        63.85 o                         
  -3   0  12         60.42         62.57        10.61 o                         
  -2   0  12        281.16        262.05        13.24 o                         
  -1   0  12       1267.18       1230.71        25.66 o                         
   0   0  12         73.51         64.25         4.93 o                         
   1   0  12        778.41        809.73        10.22 o                         
   2   0  12        536.24        554.50         8.27 o                         
   3   0  12       3941.90       3867.76        46.80 o                         
   4   0  12       1102.40       1104.57        13.19 o                         
   5   0  12        461.95        433.38        10.40 o                         
   6   0  12         30.81         30.34         7.50 o                         
   7   0  12        873.13        822.27        16.24 o                         
  -7   1  12         56.42         69.94        40.82 o                         
  -6   1  12       1136.03       1147.69        37.73 o                         
  -5   1  12       1092.76       1148.67        32.64 o                         
  -4   1  12       1218.61       1270.02        21.86 o                         
  -3   1  12       1802.63       1802.60        23.21 o                         
  -2   1  12        371.54        348.39        11.75 o                         
  -1   1  12        106.21        124.13         7.47 o                         
   0   1  12       6905.89       6808.03       102.63 o                         
   1   1  12       3187.70       3165.49        32.34 o                         
   2   1  12        106.41        101.73         7.63 o                         
   3   1  12          5.24          6.83         4.74 o                         
   4   1  12       1340.38       1320.76        13.96 o                         
   5   1  12        592.52        585.47        12.56 o                         
   6   1  12          2.26          5.19         6.02 o                         
   7   1  12          7.42          6.11         6.94 o                         
   8   1  12        396.79        416.50        15.66 o                         
  -7   2  12          1.62         40.44        43.09 o                         
  -6   2  12         27.61          3.03        36.92 o                         
  -5   2  12        595.11        603.84        43.25 o                         
  -4   2  12       1038.72       1093.45        45.15 o                         
  -3   2  12        258.95        253.55        16.02 o                         
  -2   2  12       1687.01       1690.49        20.73 o                         
  -1   2  12       1965.04       1924.49        23.10 o                         
   0   2  12        507.30        484.47         7.57 o                         
   1   2  12       7547.84       7354.99        64.73 o                         
   2   2  12       4208.79       4219.02        29.04 o                         
   3   2  12        120.68        140.92         5.50 o                         
   4   2  12        226.43        242.29         8.60 o                         
   5   2  12       1010.52       1010.99        10.41 o                         
   6   2  12         25.59         17.67         6.49 o                         
   7   2  12         23.52         35.35         9.16 o                         
   8   2  12         44.02         32.36        12.63 o                         
  -6   3  12         65.29         64.52        41.68 o                         
  -5   3  12        121.06        130.40        22.25 o                         
  -4   3  12        583.73        630.41        25.55 o                         
  -3   3  12       1628.35       1642.24        33.40 o                         
  -2   3  12        237.09        250.05         6.18 o                         
  -1   3  12        782.51        773.04         9.16 o                         
   0   3  12       3492.18       3390.86        27.02 o                         
   1   3  12       2246.74       2213.75        20.58 o                         
   2   3  12       2865.34       2938.73        26.13 o                         
   3   3  12       1424.08       1371.28        12.39 o                         
   4   3  12       2996.60       2970.77        24.49 o                         
   5   3  12         91.86         99.90         8.70 o                         
   6   3  12       1871.42       1932.47        28.28 o                         
   7   3  12        978.72        953.86        18.94 o                         
   8   3  12        131.23        162.99        26.31 o                         
  -5   4  12         11.45         32.80        21.60 o                         
  -4   4  12         10.66         13.59        17.86 o                         
  -3   4  12        145.97        117.09         9.66 o                         
  -2   4  12          3.65          1.05         6.58 o                         
  -1   4  12        949.62        927.99        12.69 o                         
   0   4  12          3.75          5.94         4.27 o                         
   1   4  12       1422.64       1429.13        13.69 o                         
   2   4  12        904.93        916.09        12.09 o                         
   3   4  12        853.18        828.63        11.49 o                         
   4   4  12        613.69        582.39         8.01 o                         
   5   4  12        323.26        395.97        18.24 o                         
   6   4  12         89.14         71.39         2.67 o                         
   7   4  12       2101.87       2163.79        53.97 o                         
   8   4  12        312.99        289.98        28.64 o                         
  -5   5  12        370.28        390.88        30.80 o                         
  -4   5  12        116.49        162.07        21.54 o                         
  -3   5  12        381.99        340.82        42.52 o                         
  -2   5  12       2297.41       2282.56        24.76 o                         
  -1   5  12        177.36        172.89        18.84 o                         
   0   5  12        473.56        444.14         8.63 o                         
   1   5  12        481.92        467.80         7.29 o                         
   2   5  12        135.28        136.85         4.05 o                         
   3   5  12        495.11        458.19         6.54 o                         
   4   5  12         38.04         36.33        10.21 o                         
   5   5  12         56.85         69.57        14.47 o                         
   6   5  12       1056.72       1122.02        29.13 o                         
   7   5  12        105.16        100.09        16.38 o                         
   8   5  12        788.64        872.26        28.43 o                         
  -4   6  12        118.07        105.39        38.87 o                         
  -3   6  12        298.55        319.10        22.36 o                         
  -2   6  12         97.78         93.21         8.73 o                         
  -1   6  12       3461.77       3425.53        35.25 o                         
   0   6  12        603.19        591.38        13.64 o                         
   1   6  12        113.90        113.73         5.13 o                         
   2   6  12        146.64        130.17         6.26 o                         
   3   6  12        279.79        273.75         9.92 o                         
   4   6  12        140.79        154.76        16.83 o                         
   5   6  12        133.23        128.07        18.84 o                         
   6   6  12        724.02        800.06        50.83 o                         
   7   6  12        980.96       1094.27        61.22 o                         
   8   6  12         78.86        119.25        27.61 o                         
  -3   7  12          6.46         -6.55        19.00 o                         
  -2   7  12        443.80        437.46        10.26 o                         
  -1   7  12          2.59          3.76         6.82 o                         
   0   7  12       2767.75       2725.49        29.72 o                         
   1   7  12        498.43        485.33        15.45 o                         
   2   7  12        217.85        218.37         6.10 o                         
   3   7  12        238.59        211.04        16.02 o                         
   4   7  12       2262.09       2257.60        45.63 o                         
   5   7  12        343.07        372.42        23.33 o                         
   6   7  12        380.58        397.49        26.58 o                         
   7   7  12        148.21        126.02        26.09 o                         
  -1   8  12        448.17        421.23        11.37 o                         
   0   8  12        121.16        122.87        10.94 o                         
   1   8  12        643.17        656.32        12.34 o                         
   2   8  12        275.13        279.76         9.23 o                         
   3   8  12        486.74        495.63        21.87 o                         
   4   8  12        154.52        187.89        32.75 o                         
   5   8  12       2018.10       2158.87        51.15 o                         
   6   8  12        138.11        130.40        24.14 o                         
   7   8  12        325.49        411.24        31.29 o                         
   0   9  12        279.30        258.90        11.05 o                         
   1   9  12        111.66        114.25        14.60 o                         
   2   9  12         66.12         58.52        15.59 o                         
   3   9  12         29.63         23.55        27.77 o                         
   4   9  12        426.91        465.10        25.93 o                         
   5   9  12        126.35        141.99        23.28 o                         
   6   9  12       1133.63       1246.43        67.07 o                         
  -5  -9  13        295.92        306.65        17.54 o                         
  -4  -9  13         20.58         29.20        20.65 o                         
  -3  -9  13          1.88         26.41        39.84 o                         
  -2  -9  13        174.65        207.84        25.66 o                         
  -1  -9  13         97.60        135.03        31.72 o                         
  -6  -8  13        346.05        344.22        23.22 o                         
  -5  -8  13         17.49         29.10        13.15 o                         
  -4  -8  13         49.29         80.01        14.12 o                         
  -3  -8  13        624.41        669.19        75.49 o                         
  -2  -8  13          2.61        -15.18        15.18 o                         
  -1  -8  13        353.62        356.77        20.50 o                         
   0  -8  13         42.29         54.68        32.24 o                         
   1  -8  13          2.02          4.19        17.86 o                         
  -7  -7  13         76.01         85.58        19.16 o                         
  -6  -7  13        484.21        400.90        38.22 o                         
  -5  -7  13        193.05        212.35        14.56 o                         
  -4  -7  13         28.18         41.09        15.48 o                         
  -3  -7  13         46.55         39.37        13.26 o                         
  -2  -7  13       1357.27       1384.59        33.44 o                         
  -1  -7  13        131.36        141.74        16.46 o                         
   0  -7  13        266.94        319.76        25.90 o                         
   1  -7  13        158.00        162.26        20.33 o                         
   2  -7  13         26.60         20.08        21.65 o                         
  -7  -6  13        384.14        344.96        13.71 o                         
  -6  -6  13        210.11        228.38        20.68 o                         
  -5  -6  13          2.47         31.50        16.94 o                         
  -4  -6  13        125.07        107.89        12.89 o                         
  -3  -6  13        978.31        948.50        20.71 o                         
  -2  -6  13          1.42         34.14        15.04 o                         
  -1  -6  13       1780.28       1843.27        36.86 o                         
   0  -6  13        763.38        790.09        21.84 o                         
   1  -6  13        588.19        577.98        21.24 o                         
   2  -6  13         39.50          9.69        29.23 o                         
   3  -6  13        745.99        744.26        31.39 o                         
  -8  -5  13        279.85        293.10        16.77 o                         
  -7  -5  13        271.86        278.75        15.53 o                         
  -6  -5  13         15.31          6.87         6.57 o                         
  -5  -5  13        227.66        217.23        19.05 o                         
  -4  -5  13        148.75        192.88        35.46 o                         
  -3  -5  13         31.79         28.53        11.06 o                         
  -2  -5  13         58.04         67.66        11.43 o                         
  -1  -5  13        178.72        174.05        15.48 o                         
   0  -5  13       1413.26       1467.85        25.82 o                         
   1  -5  13        217.51        265.51        25.98 o                         
   2  -5  13         19.67         12.99        16.42 o                         
   3  -5  13        606.53        560.63        21.17 o                         
   4  -5  13       1886.98       1938.45        38.50 o                         
  -8  -4  13         31.07         40.21        14.27 o                         
  -7  -4  13        288.57        316.60        19.97 o                         
  -6  -4  13         37.42         36.31         7.30 o                         
  -5  -4  13         72.80         84.93        17.21 o                         
  -4  -4  13          7.40        -15.59        15.59 o                         
  -3  -4  13       2014.97       2036.92        28.99 o                         
  -2  -4  13       1292.97       1269.21        24.55 o                         
  -1  -4  13        165.18        156.96        16.92 o                         
   0  -4  13        330.74        353.40        27.01 o                         
   1  -4  13          1.96         -1.24        10.79 o                         
   2  -4  13          7.87         13.07        28.77 o                         
   3  -4  13        119.41        131.86        14.08 o                         
   4  -4  13        129.26        113.01        15.29 o                         
   5  -4  13        747.27        706.53        22.25 o                         
  -8  -3  13        469.69        446.26        19.96 o                         
  -7  -3  13         21.65         29.47        26.55 o                         
  -6  -3  13        436.76        424.24        16.26 o                         
  -5  -3  13        135.88        136.76        15.48 o                         
  -4  -3  13       1315.76       1390.15        32.37 o                         
  -3  -3  13        361.34        410.10        30.80 o                         
  -2  -3  13       4568.80       4475.80        53.31 o                         
  -1  -3  13        659.36        637.93        14.70 o                         
   0  -3  13          5.97        -10.23        10.23 o                         
   1  -3  13        725.96        732.68        25.85 o                         
   2  -3  13       2080.24       2091.93        33.06 o                         
   3  -3  13        136.10        142.11        26.36 o                         
   4  -3  13         12.52         15.57        10.18 o                         
   5  -3  13         38.35         36.91        11.57 o                         
   6  -3  13        246.10        268.44        15.12 o                         
  -8  -2  13          6.19          8.28        21.54 o                         
  -7  -2  13        210.95        206.86        16.32 o                         
  -6  -2  13          2.44         -6.21        14.13 o                         
  -5  -2  13         13.57         12.58        10.97 o                         
  -4  -2  13       2818.28       2845.09        52.83 o                         
  -3  -2  13       6705.45       6839.93       121.25 o                         
  -2  -2  13         94.42         84.31        12.56 o                         
  -1  -2  13       1697.87       1744.28        30.91 o                         
   0  -2  13        171.31        142.21         9.47 o                         
   1  -2  13       3972.27       3796.79        89.91 o                         
   2  -2  13       1422.87       1457.99        39.35 o                         
   3  -2  13       1387.19       1399.03        20.25 o                         
   4  -2  13         48.05         38.24        10.36 o                         
   5  -2  13         13.43         14.24        18.21 o                         
   6  -2  13         55.54         70.15        12.18 o                         
  -7  -1  13          9.27          4.43        14.52 o                         
  -6  -1  13          9.43         23.16        13.16 o                         
  -5  -1  13          5.83         14.97        14.02 o                         
  -4  -1  13        146.85        158.43        13.91 o                         
  -3  -1  13        175.66        172.74         7.63 o                         
  -2  -1  13       3190.14       3125.76        30.32 o                         
  -1  -1  13        264.17        275.58         6.78 o                         
   0  -1  13        588.32        563.67         8.94 o                         
   1  -1  13       2339.62       2275.58        38.10 o                         
   2  -1  13        944.18        921.08        15.00 o                         
   3  -1  13        621.65        662.74        11.48 o                         
   4  -1  13       3102.32       3075.23        31.41 o                         
   5  -1  13         71.97         87.60        12.33 o                         
   6  -1  13          3.04         -5.03        10.26 o                         
   7  -1  13        636.56        630.96        15.78 o                         
  -7   0  13          3.13          0.14        15.20 o                         
  -6   0  13        459.42        471.37        18.95 o                         
  -5   0  13       1078.93       1133.89        42.74 o                         
  -4   0  13        729.75        729.33        17.15 o                         
  -3   0  13         57.87         55.25         9.53 o                         
  -2   0  13         70.36         69.97         3.81 o                         
  -1   0  13         28.76         29.95         5.01 o                         
   0   0  13         95.01         96.15         7.89 o                         
   1   0  13        404.65        416.66         9.80 o                         
   2   0  13        861.96        828.74        11.50 o                         
   3   0  13       2231.17       2213.34        21.08 o                         
   4   0  13         97.21        108.35         8.57 o                         
   5   0  13       1821.97       1762.71        24.87 o                         
   6   0  13        145.53        138.12        10.36 o                         
   7   0  13        138.19        144.53        11.22 o                         
  -7   1  13        185.96        152.16        26.80 o                         
  -6   1  13        632.61        663.54        31.34 o                         
  -5   1  13        149.06        157.35        27.12 o                         
  -4   1  13       3793.20       3830.02        96.16 o                         
  -3   1  13         74.22         63.14        11.92 o                         
  -2   1  13        603.01        580.89         5.72 o                         
  -1   1  13        352.87        327.31        11.83 o                         
   0   1  13        864.59        921.27        16.36 o                         
   1   1  13         26.95         32.08         5.42 o                         
   2   1  13        561.54        552.33        14.56 o                         
   3   1  13        837.13        853.62        10.26 o                         
   4   1  13       3699.59       3647.63        34.09 o                         
   5   1  13          1.32         -2.41         7.57 o                         
   6   1  13         22.18         18.07         9.77 o                         
   7   1  13        395.63        404.15        11.85 o                         
  -6   2  13        505.54        518.25        31.99 o                         
  -5   2  13        991.25       1047.44        34.54 o                         
  -4   2  13       1016.00       1035.10        30.58 o                         
  -3   2  13       1279.61       1245.28        20.24 o                         
  -2   2  13         57.54         64.65         8.75 o                         
  -1   2  13         15.29         23.15         3.79 o                         
   0   2  13       4382.72       4215.39        42.99 o                         
   1   2  13       2768.04       2676.27        25.97 o                         
   2   2  13          0.27         10.48         9.17 o                         
   3   2  13          8.33         19.50         4.52 o                         
   4   2  13        147.37        143.86         6.93 o                         
   5   2  13         80.30         94.38         7.69 o                         
   6   2  13        135.33        138.53        13.23 o                         
   7   2  13          5.05         20.83         7.01 o                         
   8   2  13        484.60        492.57        13.82 o                         
  -6   3  13         17.10         23.01        24.63 o                         
  -5   3  13        406.19        390.50        44.82 o                         
  -4   3  13       1050.61       1135.30        51.59 o                         
  -3   3  13         66.81         44.82        25.87 o                         
  -2   3  13        600.38        608.16        24.98 o                         
  -1   3  13         26.76         25.09         6.11 o                         
   0   3  13       1248.77       1211.09        13.62 o                         
   1   3  13       4198.00       4178.87        28.74 o                         
   2   3  13       5914.54       5811.28        50.23 o                         
   3   3  13         36.40         38.85         5.33 o                         
   4   3  13         16.68         22.98         5.54 o                         
   5   3  13        371.45        355.90        10.29 o                         
   6   3  13        411.50        403.58         7.21 o                         
   7   3  13          4.87         -9.77         9.77 o                         
   8   3  13         62.96         39.19        24.95 o                         
  -5   4  13         54.32        100.68        24.25 o                         
  -4   4  13        323.97        304.49        23.71 o                         
  -3   4  13        918.77        888.78        26.96 o                         
  -2   4  13        195.79        190.18         6.93 o                         
  -1   4  13        335.02        327.99         7.53 o                         
   0   4  13       4048.95       3870.82        32.84 o                         
   1   4  13       1052.60       1017.25        16.42 o                         
   2   4  13       1473.87       1469.80        11.52 o                         
   3   4  13       3315.96       3328.00        24.42 o                         
   4   4  13        170.52        166.49         6.61 o                         
   5   4  13        181.12        201.13        13.47 o                         
   6   4  13       1907.27       1933.43        34.31 o                         
   7   4  13        911.01        873.36        36.76 o                         
   8   4  13         39.39         39.89        25.23 o                         
  -4   5  13         63.10         30.64        20.62 o                         
  -3   5  13         54.42         12.40        28.20 o                         
  -2   5  13        145.66        134.54         5.52 o                         
  -1   5  13        227.80        231.96         8.80 o                         
   0   5  13        853.43        847.58         9.56 o                         
   1   5  13       2092.02       2058.10        16.71 o                         
   2   5  13       1298.52       1299.07        13.09 o                         
   3   5  13        314.88        281.15         7.04 o                         
   4   5  13        109.01        119.91        13.92 o                         
   5   5  13       1156.25       1178.01        39.65 o                         
   6   5  13         86.73         88.11        19.54 o                         
   7   5  13       1372.20       1503.72        68.53 o                         
   8   5  13       1105.98       1158.79        46.66 o                         
  -3   6  13         48.03         33.83        18.89 o                         
  -2   6  13        709.96        715.99        17.00 o                         
  -1   6  13         88.38         95.71        12.42 o                         
   0   6  13        133.93        133.75        11.67 o                         
   1   6  13        429.13        406.28         9.64 o                         
   2   6  13        262.02        269.95         7.35 o                         
   3   6  13        756.37        713.98        17.45 o                         
   4   6  13        112.48         73.19        26.74 o                         
   5   6  13        116.53        104.20        18.89 o                         
   6   6  13        645.18        679.40        31.50 o                         
   7   6  13        432.02        470.39        22.71 o                         
   8   6  13        388.12        466.96        24.85 o                         
  -2   7  13          9.29         17.70        16.40 o                         
  -1   7  13       1554.91       1597.68        21.71 o                         
   0   7  13       1102.65       1105.15        17.55 o                         
   1   7  13        129.28        121.53         7.52 o                         
   2   7  13         93.00         81.66         5.58 o                         
   3   7  13        119.34        124.00        10.19 o                         
   4   7  13          0.08        -16.08        16.08 o                         
   5   7  13        145.52        165.26        34.59 o                         
   6   7  13        126.02        105.56        22.57 o                         
   7   7  13        415.86        457.46        32.59 o                         
  -1   8  13         45.37         44.79         8.26 o                         
   0   8  13       1070.66       1024.19        16.04 o                         
   1   8  13        453.53        403.10        11.94 o                         
   2   8  13        163.96        170.32         5.43 o                         
   3   8  13          3.89          2.44        25.28 o                         
   4   8  13        900.89        951.57        30.48 o                         
   5   8  13        323.86        320.35        25.66 o                         
   6   8  13        112.87        121.58        42.01 o                         
   1   9  13        150.20        121.39         9.26 o                         
   2   9  13        286.58        316.83        19.22 o                         
   3   9  13        212.64        270.55        20.57 o                         
   4   9  13          0.06         -9.91        18.57 o                         
   5   9  13        991.12       1057.83        37.24 o                         
  -4  -9  14         10.80         17.50        25.47 o                         
  -3  -9  14         47.65         91.77        17.46 o                         
  -6  -8  14        122.75         80.06        20.95 o                         
  -5  -8  14        460.21        488.82        29.18 o                         
  -4  -8  14         23.23         19.64        14.30 o                         
  -3  -8  14         72.87         61.12        15.88 o                         
  -2  -8  14        286.03        288.03        28.66 o                         
  -1  -8  14        778.65        751.55        30.80 o                         
   0  -8  14        283.86        322.60        26.96 o                         
  -7  -7  14        322.27        363.55        25.66 o                         
  -6  -7  14        311.01        300.48        39.08 o                         
  -5  -7  14         11.34         12.94        18.35 o                         
  -4  -7  14         17.88         19.24        31.45 o                         
  -3  -7  14        622.90        641.32        25.19 o                         
  -2  -7  14        289.98        332.17        19.05 o                         
  -1  -7  14        410.95        413.79        19.86 o                         
   0  -7  14        235.57        240.30        23.35 o                         
   1  -7  14         12.85         -6.54        17.24 o                         
   2  -7  14          4.58         40.91        19.02 o                         
  -7  -6  14          4.72          8.77        19.27 o                         
  -6  -6  14        333.79        377.13        24.58 o                         
  -5  -6  14        241.85        266.27        22.30 o                         
  -4  -6  14         44.22         43.48        15.69 o                         
  -3  -6  14         24.68         32.01        20.79 o                         
  -2  -6  14        973.75       1040.97        37.78 o                         
  -1  -6  14        803.01        837.12        23.17 o                         
   0  -6  14        207.29        221.09        32.42 o                         
   1  -6  14        113.94        143.53        26.74 o                         
   2  -6  14        110.47         99.64        26.77 o                         
   3  -6  14         22.33          4.41        17.43 o                         
  -7  -5  14        275.53        264.66        39.71 o                         
  -6  -5  14          1.06        -18.62        18.62 o                         
  -5  -5  14          2.07         15.59        29.01 o                         
  -4  -5  14         36.42         35.25        14.94 o                         
  -3  -5  14        102.74        116.61        21.00 o                         
  -2  -5  14         36.80         50.99        36.76 o                         
  -1  -5  14       1371.68       1397.08        75.27 o                         
   0  -5  14        357.21        389.09        17.09 o                         
   1  -5  14       1050.24       1123.20        24.94 o                         
   2  -5  14        461.38        489.91        30.39 o                         
   3  -5  14        320.87        332.15        23.56 o                         
   4  -5  14          3.52         18.59        35.65 o                         
  -7  -4  14        507.60        536.99        19.73 o                         
  -6  -4  14         10.55         17.14        12.37 o                         
  -5  -4  14         84.70         65.99        17.92 o                         
  -4  -4  14        465.52        486.69        22.74 o                         
  -3  -4  14        271.35        271.12        16.79 o                         
  -2  -4  14        342.07        307.12        13.84 o                         
  -1  -4  14        159.02        162.10        12.71 o                         
   0  -4  14       1670.07       1637.22        27.14 o                         
   1  -4  14       1789.89       1825.58        53.75 o                         
   2  -4  14          4.10        -15.17        15.17 o                         
   3  -4  14         66.67         66.34        28.72 o                         
   4  -4  14       2214.51       2224.95        37.04 o                         
   5  -4  14        498.38        491.16        27.17 o                         
  -7  -3  14         84.29        109.32        18.50 o                         
  -6  -3  14        138.58        153.70        33.21 o                         
  -5  -3  14        371.85        440.79        23.22 o                         
  -4  -3  14         27.21         34.91        16.62 o                         
  -3  -3  14       1436.24       1507.99        34.32 o                         
  -2  -3  14        926.57        982.60        18.77 o                         
  -1  -3  14        192.65        218.06        12.00 o                         
   0  -3  14        148.63        164.40        11.35 o                         
   1  -3  14         35.96         38.66        13.06 o                         
   2  -3  14          7.34        -10.83        10.83 o                         
   3  -3  14        111.08        149.08        11.25 o                         
   4  -3  14          9.80         34.56        11.88 o                         
   5  -3  14       1019.52       1014.65        21.61 o                         
  -7  -2  14        237.00        260.67        21.65 o                         
  -6  -2  14        111.95        121.90        14.62 o                         
  -5  -2  14         39.90         35.94        22.52 o                         
  -4  -2  14       2694.90       2629.56        96.57 o                         
  -3  -2  14        189.30        193.09        18.08 o                         
  -2  -2  14       4436.70       4592.01        69.45 o                         
  -1  -2  14       2224.81       2246.61        49.69 o                         
   0  -2  14         85.82         90.88        10.39 o                         
   1  -2  14       1992.33       1997.05        51.78 o                         
   2  -2  14       1664.51       1667.45        20.05 o                         
   3  -2  14        748.64        744.10        17.48 o                         
   4  -2  14        110.87        121.50        13.81 o                         
   5  -2  14        104.72        116.47        11.35 o                         
   6  -2  14         34.42         38.32        16.21 o                         
  -7  -1  14        127.20        115.19        20.59 o                         
  -6  -1  14         31.85         23.31        13.91 o                         
  -5  -1  14          2.85         -6.74        13.40 o                         
  -4  -1  14        294.97        290.90        13.95 o                         
  -3  -1  14       2946.30       2894.31        78.11 o                         
  -2  -1  14        391.86        415.34         8.08 o                         
  -1  -1  14       1729.02       1699.55        21.05 o                         
   0  -1  14         73.51         71.53         6.48 o                         
   1  -1  14       1231.01       1221.29        14.51 o                         
   2  -1  14        340.04        327.97         9.32 o                         
   3  -1  14       4717.78       4606.19        68.43 o                         
   4  -1  14        281.98        303.51        11.97 o                         
   5  -1  14          0.98          8.73        12.40 o                         
   6  -1  14         41.39         63.31        20.50 o                         
  -7   0  14          0.02          1.20        20.84 o                         
  -6   0  14        141.71        130.50        16.07 o                         
  -5   0  14         28.07         25.24        12.95 o                         
  -4   0  14         93.33        104.27        12.15 o                         
  -3   0  14        283.62        294.96        12.55 o                         
  -2   0  14       3639.43       3608.01        36.50 o                         
  -1   0  14       2262.97       2240.87        22.44 o                         
   0   0  14       1542.01       1572.21        15.03 o                         
   1   0  14         67.78         74.24         6.17 o                         
   2   0  14       6284.33       6138.52        57.91 o                         
   3   0  14          7.49          7.99         7.43 o                         
   4   0  14       3693.88       3646.36        35.66 o                         
   5   0  14        498.24        490.09        10.96 o                         
   6   0  14        314.55        325.72        10.70 o                         
   7   0  14        166.06        188.33        12.66 o                         
  -6   1  14         28.76         64.53        16.32 o                         
  -5   1  14        796.34        821.34        32.88 o                         
  -4   1  14         38.63         31.61        11.90 o                         
  -3   1  14        414.26        422.17        15.97 o                         
  -2   1  14        391.41        381.79         8.25 o                         
  -1   1  14       1142.18       1105.74        12.20 o                         
   0   1  14        108.58        106.91         8.51 o                         
   1   1  14        167.23        176.29         6.29 o                         
   2   1  14        163.60        164.62         9.69 o                         
   3   1  14       4833.25       4753.46        44.96 o                         
   4   1  14          1.70          7.94         6.93 o                         
   5   1  14       1499.51       1547.95        19.04 o                         
   6   1  14          2.04         -3.23         7.65 o                         
   7   1  14        265.83        269.24         9.86 o                         
  -6   2  14        322.81        406.80        31.45 o                         
  -5   2  14        182.65        194.76        23.60 o                         
  -4   2  14       2430.68       2447.19        36.71 o                         
  -3   2  14       2515.38       2487.52        38.49 o                         
  -2   2  14        560.99        533.31        29.34 o                         
  -1   2  14        916.73        917.80         9.70 o                         
   0   2  14       1089.24       1028.37        14.39 o                         
   1   2  14          0.05          7.35         5.97 o                         
   2   2  14        204.98        224.07        12.59 o                         
   3   2  14       1188.80       1119.89        21.90 o                         
   4   2  14       1614.22       1636.99        15.29 o                         
   5   2  14        409.45        416.28         7.80 o                         
   6   2  14         43.69         49.39         7.26 o                         
   7   2  14        167.77        174.70         7.47 o                         
  -5   3  14       1213.45       1246.92        42.11 o                         
  -4   3  14         52.80         59.11        19.38 o                         
  -3   3  14       2558.88       2633.33        35.65 o                         
  -2   3  14          9.07         18.05         9.01 o                         
  -1   3  14       1879.35       1866.11        48.85 o                         
   0   3  14        493.01        493.33         7.35 o                         
   1   3  14       3739.35       3577.40        25.01 o                         
   2   3  14         47.89         57.07         5.78 o                         
   3   3  14        279.67        252.06        11.55 o                         
   4   3  14          2.36          4.99         6.61 o                         
   5   3  14        211.14        215.57         5.45 o                         
   6   3  14        215.87        228.05         9.40 o                         
   7   3  14          2.52         11.48        23.01 o                         
   8   3  14         97.34        107.88        28.31 o                         
  -5   4  14        262.34        188.81        45.42 o                         
  -4   4  14       1577.98       1544.37        42.98 o                         
  -3   4  14        590.82        598.37        24.63 o                         
  -2   4  14        848.07        839.38         9.39 o                         
  -1   4  14        353.93        373.99         8.27 o                         
   0   4  14       1475.77       1451.08        13.23 o                         
   1   4  14        492.95        505.84         7.27 o                         
   2   4  14       4888.83       4725.54        60.35 o                         
   3   4  14          9.99         20.68         4.00 o                         
   4   4  14        133.51        121.28         7.09 o                         
   5   4  14        292.16        303.48        10.33 o                         
   6   4  14        367.03        418.00        26.47 o                         
   7   4  14         10.46        -10.18        23.17 o                         
   8   4  14         14.95        -17.59        25.77 o                         
  -4   5  14         79.51         98.46        22.68 o                         
  -3   5  14        485.34        497.95        24.52 o                         
  -2   5  14          7.99          5.57         6.99 o                         
  -1   5  14        346.01        357.74         7.77 o                         
   0   5  14        734.40        724.10         9.14 o                         
   1   5  14       3635.01       3518.17        32.14 o                         
   2   5  14        118.88        112.02         4.59 o                         
   3   5  14       2254.67       2198.83        37.09 o                         
   4   5  14         27.11         27.76         4.44 o                         
   5   5  14        350.10        343.60        16.09 o                         
   6   5  14        508.93        567.61        20.88 o                         
   7   5  14        987.84       1057.48        29.93 o                         
  -3   6  14          8.52        -14.51        30.96 o                         
  -2   6  14        105.23        100.41        16.83 o                         
  -1   6  14        410.71        414.86        13.74 o                         
   0   6  14        339.38        331.98        12.76 o                         
   1   6  14        686.27        670.19         9.66 o                         
   2   6  14       1551.52       1510.45        26.74 o                         
   3   6  14          5.58          3.83         5.47 o                         
   4   6  14        465.34        467.15        21.92 o                         
   5   6  14        149.80        152.11        20.57 o                         
   6   6  14        650.00        744.52        51.59 o                         
   7   6  14        508.49        543.02        24.02 o                         
  -2   7  14        553.19        588.62        39.25 o                         
  -1   7  14        490.61        491.98        10.65 o                         
   0   7  14         97.54        118.54         7.94 o                         
   1   7  14        381.68        383.15         8.27 o                         
   2   7  14        137.01        117.99        13.11 o                         
   3   7  14        372.27        359.50        28.47 o                         
   4   7  14         75.54        100.31        17.48 o                         
   5   7  14          3.59         20.89        19.11 o                         
   6   7  14        356.60        387.42        28.69 o                         
   7   7  14        152.62        264.70        49.31 o                         
   0   8  14       1256.41       1291.65        18.24 o                         
   1   8  14          0.59          6.44         6.04 o                         
   2   8  14        174.79        157.18         7.75 o                         
   3   8  14         46.45         32.64        15.70 o                         
   4   8  14          4.21        -12.83        17.70 o                         
   5   8  14        166.18        171.76        23.17 o                         
   6   8  14        109.25         23.76        23.98 o                         
   2   9  14         17.07         15.70        14.89 o                         
   3   9  14          8.48          3.63        16.62 o                         
   4   9  14        203.05        208.46        22.74 o                         
  -5  -8  15        111.32        127.84        16.68 o                         
  -4  -8  15         20.20        -18.60        18.60 o                         
  -3  -8  15          1.36          7.06        15.59 o                         
  -2  -8  15          5.64         16.78        23.63 o                         
  -1  -8  15          4.71         22.02        17.31 o                         
   0  -8  15         55.60         32.66        38.51 o                         
  -6  -7  15         14.17        -35.40        35.40 o                         
  -5  -7  15        430.01        449.13        43.74 o                         
  -4  -7  15         57.82         58.41        18.12 o                         
  -3  -7  15          4.64         -4.47        18.35 o                         
  -2  -7  15        327.22        331.26        19.46 o                         
  -1  -7  15        471.33        501.54        22.49 o                         
   0  -7  15        449.93        480.96        23.24 o                         
   1  -7  15        425.94        485.38        63.17 o                         
  -7  -6  15       1012.11        900.20        56.46 o                         
  -6  -6  15        759.27        798.11        32.70 o                         
  -5  -6  15          7.79         24.74        19.43 o                         
  -4  -6  15        358.31        393.78        17.99 o                         
  -3  -6  15        334.37        343.99        17.39 o                         
  -2  -6  15        594.89        615.12        24.75 o                         
  -1  -6  15        186.38        200.49        29.26 o                         
   0  -6  15        442.81        460.98        33.78 o                         
   1  -6  15         12.15         30.96        25.50 o                         
   2  -6  15         67.11         71.22        21.99 o                         
   3  -6  15         77.85         60.66        24.25 o                         
  -7  -5  15         56.36         27.97        14.73 o                         
  -6  -5  15        562.10        522.58        27.61 o                         
  -5  -5  15       1158.37       1147.04        36.59 o                         
  -4  -5  15          1.17         13.64        17.97 o                         
  -3  -5  15         89.05        107.80        13.72 o                         
  -2  -5  15       2239.22       2250.56        35.87 o                         
  -1  -5  15       1412.82       1456.89        33.52 o                         
   0  -5  15        164.63        198.44        16.27 o                         
   1  -5  15        493.40        516.44        24.57 o                         
   2  -5  15         19.42         41.63        15.25 o                         
   3  -5  15          6.91         -2.07        19.45 o                         
   4  -5  15        273.26        248.07        20.20 o                         
  -7  -4  15        190.81        190.12        17.08 o                         
  -6  -4  15         60.71         47.15        34.37 o                         
  -5  -4  15         54.87         34.75        19.38 o                         
  -4  -4  15         74.42         61.82        18.57 o                         
  -3  -4  15         48.16         52.43        14.97 o                         
  -2  -4  15        102.29        129.66        24.68 o                         
  -1  -4  15        304.49        302.30        15.40 o                         
   0  -4  15       2929.57       2974.47        61.90 o                         
   1  -4  15         27.97         38.92        15.87 o                         
   2  -4  15        393.92        402.08        17.49 o                         
   3  -4  15        251.90        257.30        17.05 o                         
   4  -4  15         13.77         14.70        15.00 o                         
  -7  -3  15        587.88        634.75        23.05 o                         
  -6  -3  15         64.10         64.67        17.65 o                         
  -5  -3  15         17.66         22.74        18.62 o                         
  -4  -3  15        443.42        466.40        24.30 o                         
  -3  -3  15        457.31        470.94        23.38 o                         
  -2  -3  15        385.16        369.67        14.34 o                         
  -1  -3  15        819.35        781.42        22.41 o                         
   0  -3  15       2590.54       2517.48        60.28 o                         
   1  -3  15        802.73        780.37        18.49 o                         
   2  -3  15        155.87        139.73        15.57 o                         
   3  -3  15        265.54        295.68        14.81 o                         
   4  -3  15       1354.67       1324.23        25.64 o                         
   5  -3  15       1318.36       1371.52        27.91 o                         
  -7  -2  15        125.75        128.71        17.85 o                         
  -6  -2  15        230.02        247.98        20.81 o                         
  -5  -2  15        315.90        317.32        16.56 o                         
  -4  -2  15        348.08        329.53         7.50 o                         
  -3  -2  15        303.03        328.09        20.84 o                         
  -2  -2  15       1663.70       1724.22        31.56 o                         
  -1  -2  15        228.18        232.33        14.40 o                         
   0  -2  15        135.06        130.38        10.83 o                         
   1  -2  15          2.42         -8.00         8.00 o                         
   2  -2  15        197.13        213.87        10.20 o                         
   3  -2  15         10.46         25.74         9.04 o                         
   4  -2  15         32.08         38.79        10.92 o                         
   5  -2  15       1478.64       1519.94        24.10 o                         
   6  -2  15        511.49        526.60        16.67 o                         
  -7  -1  15        273.35        317.03        40.03 o                         
  -6  -1  15          5.23         24.96        14.79 o                         
  -5  -1  15        226.04        244.38        15.74 o                         
  -4  -1  15       1710.80       1740.83        28.02 o                         
  -3  -1  15        773.23        703.67        23.95 o                         
  -2  -1  15       2227.44       2186.75        51.40 o                         
  -1  -1  15        826.60        837.84        11.41 o                         
   0  -1  15         60.00         43.36         7.46 o                         
   1  -1  15          8.31          5.18         6.98 o                         
   2  -1  15       1880.82       1817.93        21.91 o                         
   3  -1  15          8.78         32.30         8.08 o                         
   4  -1  15          0.87         -5.03         8.31 o                         
   5  -1  15         63.25         85.22         9.99 o                         
   6  -1  15         33.41         41.35        14.20 o                         
  -7   0  15         64.43         52.73        18.24 o                         
  -6   0  15        267.24        246.17        26.66 o                         
  -5   0  15        585.88        644.40        24.80 o                         
  -4   0  15         48.99         45.54        12.21 o                         
  -3   0  15       1657.42       1658.67        25.53 o                         
  -2   0  15       1029.04        993.94        25.85 o                         
  -1   0  15       1183.72       1201.91        14.92 o                         
   0   0  15       1359.07       1336.73        15.08 o                         
   1   0  15        628.26        625.34        11.39 o                         
   2   0  15         19.87         13.76         6.67 o                         
   3   0  15       1511.19       1510.08        23.53 o                         
   4   0  15        860.55        865.32        17.26 o                         
   5   0  15         10.82          7.74         7.77 o                         
   6   0  15        119.45        109.85        10.10 o                         
   7   0  15          5.05          0.21        11.56 o                         
  -6   1  15         28.83         58.57        42.25 o                         
  -5   1  15         12.19         12.02        28.01 o                         
  -4   1  15          5.90         -4.04        14.52 o                         
  -3   1  15        381.72        398.68        14.37 o                         
  -2   1  15       2930.34       2845.67        33.74 o                         
  -1   1  15       3276.11       3211.39        38.24 o                         
   0   1  15         83.00         80.54        11.94 o                         
   1   1  15         24.90         26.14         5.68 o                         
   2   1  15       4176.65       4143.98        39.45 o                         
   3   1  15        700.87        683.94        11.81 o                         
   4   1  15       1673.82       1683.53        19.70 o                         
   5   1  15        468.97        454.09         9.98 o                         
   6   1  15        169.22        177.47         9.99 o                         
   7   1  15          2.19          6.43         7.61 o                         
  -6   2  15          6.72         33.24        19.76 o                         
  -5   2  15        399.09        408.52        24.20 o                         
  -4   2  15        526.24        508.14        23.11 o                         
  -3   2  15         93.02         86.83        11.83 o                         
  -2   2  15         94.80         72.09        12.36 o                         
  -1   2  15        797.76        781.03         8.92 o                         
   0   2  15        433.23        434.82        10.76 o                         
   1   2  15         16.58         15.60         6.79 o                         
   2   2  15        593.00        602.20        12.87 o                         
   3   2  15       4355.53       4347.48        43.88 o                         
   4   2  15        765.17        724.23        13.40 o                         
   5   2  15       1276.67       1292.23        15.87 o                         
   6   2  15        221.30        219.07        10.08 o                         
   7   2  15        326.24        326.24        18.14 o                         
  -5   3  15          2.83         13.53        22.95 o                         
  -4   3  15       1595.21       1653.75        32.99 o                         
  -3   3  15        894.37        866.17        20.41 o                         
  -2   3  15         10.73          6.23        12.21 o                         
  -1   3  15          4.23          4.92         8.04 o                         
   0   3  15        170.67        143.17         6.22 o                         
   1   3  15         64.30         52.08         7.76 o                         
   2   3  15        103.58        111.14        11.43 o                         
   3   3  15          1.03         10.36         9.99 o                         
   4   3  15       1343.13       1341.18        28.43 o                         
   5   3  15        636.74        623.42        11.59 o                         
   6   3  15         58.39         64.20         6.13 o                         
   7   3  15         14.87        -24.95        24.95 o                         
  -4   4  15        165.96         97.92        38.22 o                         
  -3   4  15        976.59        995.69        31.40 o                         
  -2   4  15        126.95        130.24        11.37 o                         
  -1   4  15        191.32        202.23         8.00 o                         
   0   4  15        155.98        156.86         6.53 o                         
   1   4  15       1773.68       1794.50        28.54 o                         
   2   4  15        214.65        215.25         5.46 o                         
   3   4  15        220.19        232.60         5.55 o                         
   4   4  15        407.61        380.96        12.80 o                         
   5   4  15        167.02        152.56         5.59 o                         
   6   4  15        338.35        373.29        26.90 o                         
   7   4  15         25.32         75.89        25.01 o                         
  -4   5  15        380.93        398.14        27.93 o                         
  -3   5  15         77.79         47.53        19.27 o                         
  -2   5  15        635.99        653.53        24.14 o                         
  -1   5  15        195.32        204.68         6.35 o                         
   0   5  15        694.92        726.19        13.67 o                         
   1   5  15         59.47         63.39         6.93 o                         
   2   5  15       3464.53       3394.45        27.64 o                         
   3   5  15        804.27        733.96        10.87 o                         
   4   5  15        146.49        138.46         6.92 o                         
   5   5  15        255.76        253.58        15.71 o                         
   6   5  15        379.00        407.87        19.96 o                         
   7   5  15          3.26         21.81        24.52 o                         
  -3   6  15        478.39        475.65        26.58 o                         
  -2   6  15        497.63        479.39        22.68 o                         
  -1   6  15         40.68         49.59         5.80 o                         
   0   6  15         46.65         52.22         7.40 o                         
   1   6  15       1019.53        985.70        15.33 o                         
   2   6  15         54.56         52.50         5.45 o                         
   3   6  15       2528.42       2445.12        72.27 o                         
   4   6  15        344.81        341.35        21.49 o                         
   5   6  15        200.63        256.37        22.52 o                         
   6   6  15        319.46        307.09        27.12 o                         
   7   6  15        712.43        728.80        27.64 o                         
  -1   7  15          3.46         14.86         6.74 o                         
   0   7  15         61.99         62.60         6.38 o                         
   1   7  15        340.97        325.90        11.02 o                         
   2   7  15       1896.86       1770.74        35.71 o                         
   3   7  15        123.78        145.61        27.17 o                         
   4   7  15        326.94        346.82        21.87 o                         
   5   7  15        105.44         85.20        34.05 o                         
   6   7  15        395.46        457.68        30.64 o                         
   0   8  15         10.91         11.10         7.25 o                         
   1   8  15         53.85         57.69         8.92 o                         
   2   8  15         81.53         84.17        23.71 o                         
   3   8  15        139.45        163.64        18.19 o                         
   4   8  15        148.97        160.39        20.57 o                         
   5   8  15         20.65        -15.64        20.79 o                         
  -4  -8  16          3.63         -3.52        16.09 o                         
  -3  -8  16        204.52        189.66        23.89 o                         
  -2  -8  16          7.52         19.25        24.39 o                         
  -5  -7  16        298.26        374.48        44.66 o                         
  -4  -7  16         12.66         37.46        21.63 o                         
  -3  -7  16          0.36        -19.70        19.70 o                         
  -2  -7  16         22.28         16.52        21.33 o                         
  -1  -7  16          0.56         21.91        20.47 o                         
   0  -7  16         47.45         41.55        42.09 o                         
   1  -7  16        108.67        146.34        21.76 o                         
  -6  -6  16        364.44        305.46        27.44 o                         
  -5  -6  16         97.95        142.85        23.82 o                         
  -4  -6  16         37.39         43.33        15.23 o                         
  -3  -6  16         26.08          5.10        28.96 o                         
  -2  -6  16          4.09         12.91        23.52 o                         
  -1  -6  16        221.55        218.90        22.71 o                         
   0  -6  16        143.72        165.41        18.49 o                         
   1  -6  16         94.42        148.77        19.29 o                         
   2  -6  16         91.89         88.40        19.63 o                         
  -7  -5  16         51.07         68.86        19.37 o                         
  -6  -5  16       1064.15       1066.93        39.89 o                         
  -5  -5  16         44.21         18.24        21.17 o                         
  -4  -5  16        577.16        595.61        28.42 o                         
  -3  -5  16        336.20        322.58        17.26 o                         
  -2  -5  16       1156.32       1164.93        26.58 o                         
  -1  -5  16        244.93        255.65        20.79 o                         
   0  -5  16       1687.28       1700.18        38.38 o                         
   1  -5  16        370.14        399.55        19.82 o                         
   2  -5  16        120.64        113.48        17.32 o                         
   3  -5  16        195.48        169.81        23.75 o                         
  -7  -4  16         78.96         70.21        29.04 o                         
  -6  -4  16         83.27        130.19        23.71 o                         
  -5  -4  16        629.49        730.23        49.58 o                         
  -4  -4  16         11.07         61.11        33.56 o                         
  -3  -4  16        210.61        221.18        15.25 o                         
  -2  -4  16       1958.82       1969.65        38.35 o                         
  -1  -4  16       2550.59       2652.58        40.97 o                         
   0  -4  16          9.40         -7.44        13.05 o                         
   1  -4  16        285.79        255.54        19.99 o                         
   2  -4  16        289.61        267.15        20.29 o                         
   3  -4  16        199.61        187.45        19.63 o                         
   4  -4  16        260.75        289.58        18.79 o                         
  -7  -3  16        200.73        217.22        35.16 o                         
  -6  -3  16          0.58         11.07        18.22 o                         
  -5  -3  16        143.15         84.77        20.81 o                         
  -4  -3  16        165.14        182.37        22.14 o                         
  -3  -3  16         47.53         77.35        18.57 o                         
  -2  -3  16          8.89          2.85        19.44 o                         
  -1  -3  16       1175.76       1183.69        22.85 o                         
   0  -3  16       1419.23       1468.14        64.66 o                         
   1  -3  16        484.19        478.45        18.35 o                         
   2  -3  16        392.83        400.76        13.67 o                         
   3  -3  16        151.24        164.21        12.49 o                         
   4  -3  16        309.41        346.48        20.79 o                         
   5  -3  16        191.98        200.61        15.13 o                         
  -7  -2  16        903.73        936.21        28.32 o                         
  -6  -2  16        598.46        613.95        29.58 o                         
  -5  -2  16        167.28        140.63        15.29 o                         
  -4  -2  16        277.48        233.62        38.14 o                         
  -3  -2  16        383.16        424.32        14.10 o                         
  -2  -2  16        254.97        236.16         9.23 o                         
  -1  -2  16        345.28        349.80         9.83 o                         
   0  -2  16         12.64          9.10         9.77 o                         
   1  -2  16       2641.68       2609.42        28.78 o                         
   2  -2  16          9.75         18.49        16.16 o                         
   3  -2  16        292.22        300.38        12.05 o                         
   4  -2  16        233.65        249.87        12.47 o                         
   5  -2  16       1126.69       1158.70        31.51 o                         
  -6  -1  16        998.58       1045.17        33.97 o                         
  -5  -1  16         68.56        103.03        20.14 o                         
  -4  -1  16        247.66        263.94        17.70 o                         
  -3  -1  16        693.63        667.10        38.70 o                         
  -2  -1  16       1698.89       1673.92        25.79 o                         
  -1  -1  16         83.63         75.48        10.00 o                         
   0  -1  16        195.74        191.45         9.64 o                         
   1  -1  16          5.47         19.81         8.47 o                         
   2  -1  16        411.00        402.67        10.82 o                         
   3  -1  16        279.35        285.35        10.45 o                         
   4  -1  16         25.65         43.24         9.16 o                         
   5  -1  16       1241.70       1220.73        20.01 o                         
   6  -1  16       1429.19       1450.78        23.40 o                         
  -6   0  16         20.73         26.97        16.75 o                         
  -5   0  16         37.53         42.29        15.02 o                         
  -4   0  16        244.56        274.87        36.00 o                         
  -3   0  16       1507.11       1582.72        30.17 o                         
  -2   0  16       1332.40       1263.14        51.34 o                         
  -1   0  16       2136.74       2153.46        27.46 o                         
   0   0  16        177.67        166.21         9.28 o                         
   1   0  16         57.99         57.98         6.97 o                         
   2   0  16       1098.50       1119.88        20.99 o                         
   3   0  16        422.55        414.76        11.45 o                         
   4   0  16         15.87          8.56         8.90 o                         
   5   0  16         64.12         53.64         8.82 o                         
   6   0  16         42.55         79.34        20.61 o                         
  -6   1  16        106.67        136.09        19.09 o                         
  -5   1  16         58.93         61.90        18.80 o                         
  -4   1  16        147.28        172.77        14.71 o                         
  -3   1  16       1221.64       1227.95        26.62 o                         
  -2   1  16       1635.33       1676.30        42.09 o                         
  -1   1  16         98.44        107.70        10.88 o                         
   0   1  16       1969.43       1993.50        25.15 o                         
   1   1  16         11.85         -2.45         7.21 o                         
   2   1  16         23.74         11.14         6.37 o                         
   3   1  16       2117.90       2164.11        26.66 o                         
   4   1  16       1579.37       1617.56        18.25 o                         
   5   1  16         28.39         38.43         8.64 o                         
   6   1  16         33.93         50.36        14.48 o                         
   7   1  16         70.56         73.96         9.98 o                         
  -5   2  16         10.88         23.02        21.35 o                         
  -4   2  16         10.67         13.03        29.69 o                         
  -3   2  16         22.35         11.02        14.08 o                         
  -2   2  16       1086.53       1110.57        29.56 o                         
  -1   2  16       2467.18       2347.14        20.48 o                         
   0   2  16         20.74          3.82         8.06 o                         
   1   2  16        417.01        377.17         9.66 o                         
   2   2  16       3192.64       3160.28        35.40 o                         
   3   2  16       2199.82       2196.26        26.98 o                         
   4   2  16        716.27        737.94        12.07 o                         
   5   2  16       1471.94       1481.23        16.43 o                         
   6   2  16         86.56         93.45         6.92 o                         
   7   2  16         31.93         46.04         8.38 o                         
  -5   3  16        600.99        619.16        24.54 o                         
  -4   3  16        283.24        280.91        17.70 o                         
  -3   3  16          1.48          3.56        12.13 o                         
  -2   3  16          2.15          3.01        12.19 o                         
  -1   3  16         41.71         51.90         9.16 o                         
   0   3  16        586.99        592.93        10.21 o                         
   1   3  16          2.51          3.14         8.01 o                         
   2   3  16          5.81         11.31         6.77 o                         
   3   3  16        824.36        880.11        22.19 o                         
   4   3  16        781.24        850.66        13.41 o                         
   5   3  16        745.15        760.04        16.90 o                         
   6   3  16        266.10        254.33        10.56 o                         
   7   3  16        271.24        306.55        31.78 o                         
  -4   4  16       1041.33       1038.55        26.96 o                         
  -3   4  16        992.74        962.39        30.39 o                         
  -2   4  16          2.59         -3.69        12.49 o                         
  -1   4  16         72.46         72.20         9.49 o                         
   0   4  16       1123.31       1071.92        13.64 o                         
   1   4  16        150.07        156.23         6.65 o                         
   2   4  16         18.28         14.70         5.34 o                         
   3   4  16        100.57        116.86         7.24 o                         
   4   4  16        789.38        810.72        15.40 o                         
   5   4  16        786.88        782.86        24.12 o                         
   6   4  16        116.00        185.35        25.12 o                         
   7   4  16         57.75         75.89        26.36 o                         
  -3   5  16       1165.49       1189.65        25.85 o                         
  -2   5  16       1050.34       1056.12        33.24 o                         
  -1   5  16         51.80         57.44         6.42 o                         
   0   5  16          4.84          8.86         6.54 o                         
   1   5  16       1692.60       1696.75        21.23 o                         
   2   5  16        676.78        657.39        12.33 o                         
   3   5  16        107.10        104.82         7.33 o                         
   4   5  16          5.75          3.33         6.15 o                         
   5   5  16        157.16        155.33        15.77 o                         
   6   5  16        166.88        220.68        18.73 o                         
   7   5  16         37.07         20.08        25.87 o                         
  -2   6  16        110.77        109.37        12.92 o                         
  -1   6  16        174.19        168.39         7.07 o                         
   0   6  16        460.05        451.69        11.15 o                         
   1   6  16          2.49          0.17         6.81 o                         
   2   6  16       2416.42       2298.47        46.71 o                         
   3   6  16       1101.19       1022.23        44.60 o                         
   4   6  16         57.17         95.38        18.30 o                         
   5   6  16          3.68         53.64        20.73 o                         
   6   6  16        246.87        250.23        19.43 o                         
  -1   7  16         13.72         13.23        10.16 o                         
   0   7  16         45.47         66.06        10.09 o                         
   1   7  16        810.46        788.66        25.43 o                         
   2   7  16        212.46        191.35         6.78 o                         
   3   7  16       1146.40       1173.19        30.91 o                         
   4   7  16        407.97        383.25        37.57 o                         
   5   7  16        170.72        214.90        23.38 o                         
   6   7  16          0.02        -40.54        40.54 o                         
   1   8  16         64.79         48.35         7.86 o                         
   2   8  16        686.93        675.88        22.63 o                         
   3   8  16        105.51         82.28        28.42 o                         
   4   8  16        423.02        465.58        25.87 o                         
  -5  -7  17        810.30        840.82        59.49 o                         
  -4  -7  17        105.98         66.31        42.11 o                         
  -3  -7  17         78.05         67.67        21.78 o                         
  -2  -7  17         29.49         52.03        17.89 o                         
  -1  -7  17        152.15        151.06        20.11 o                         
   0  -7  17          4.72          1.67        19.04 o                         
  -6  -6  17        154.43         99.98        42.55 o                         
  -5  -6  17        365.91        355.81        29.61 o                         
  -4  -6  17         21.20         47.95        17.40 o                         
  -3  -6  17          6.41         38.37        15.73 o                         
  -2  -6  17         43.10         46.86        33.56 o                         
  -1  -6  17          1.87          3.81        15.98 o                         
   0  -6  17         73.16         92.97        18.67 o                         
   1  -6  17         22.29         37.95        18.70 o                         
  -6  -5  17        195.10        230.55        27.66 o                         
  -5  -5  17        117.84        166.29        24.95 o                         
  -4  -5  17        179.58        203.59        25.06 o                         
  -3  -5  17         77.88         72.83        15.58 o                         
  -2  -5  17        264.57        277.47        18.12 o                         
  -1  -5  17          8.46         22.13        18.20 o                         
   0  -5  17         82.62         58.52        28.26 o                         
   1  -5  17         86.52         97.14        22.38 o                         
   2  -5  17          2.24         20.17        32.91 o                         
   3  -5  17        157.18        162.99        20.54 o                         
  -6  -4  17        577.62        623.11        61.41 o                         
  -5  -4  17         79.84        121.42        22.84 o                         
  -4  -4  17        432.74        432.29        28.36 o                         
  -3  -4  17         11.64        -14.08        14.08 o                         
  -2  -4  17        106.94        122.33        15.23 o                         
  -1  -4  17         43.43         15.26        16.67 o                         
   0  -4  17       1942.22       1849.52        37.95 o                         
   1  -4  17        462.59        441.45        18.75 o                         
   2  -4  17        123.33        150.60        16.36 o                         
   3  -4  17        450.65        447.93        20.05 o                         
   4  -4  17         92.72         82.00        14.83 o                         
  -6  -3  17        179.10        173.47        22.53 o                         
  -5  -3  17        961.17        926.08        36.92 o                         
  -4  -3  17        298.00        341.51        42.82 o                         
  -3  -3  17        400.47        423.09        41.46 o                         
  -2  -3  17        228.05        251.88        37.05 o                         
  -1  -3  17       2497.91       2500.78        43.25 o                         
   0  -3  17         99.74        130.93        18.89 o                         
   1  -3  17        914.37        922.34        30.02 o                         
   2  -3  17          0.93         -8.21        10.47 o                         
   3  -3  17        287.83        277.05        14.26 o                         
   4  -3  17         56.03         75.69        13.19 o                         
  -6  -2  17        323.90        269.20        24.47 o                         
  -5  -2  17         54.95         92.84        18.91 o                         
  -4  -2  17         32.47         31.89        21.79 o                         
  -3  -2  17         22.36         28.86        11.42 o                         
  -2  -2  17         12.00         16.25        15.48 o                         
  -1  -2  17        340.20        328.62        10.78 o                         
   0  -2  17       3887.22       3875.62        44.71 o                         
   1  -2  17        186.73        163.21        13.95 o                         
   2  -2  17        589.57        615.50        16.20 o                         
   3  -2  17         38.29         21.95        11.86 o                         
   4  -2  17        775.09        774.54        20.30 o                         
   5  -2  17        117.49        144.30        25.11 o                         
  -6  -1  17        518.89        513.47        29.33 o                         
  -5  -1  17         13.18         15.34        17.97 o                         
  -4  -1  17         54.44         55.51        14.13 o                         
  -3  -1  17        143.93        132.27         5.30 o                         
  -2  -1  17        477.74        469.60        10.05 o                         
  -1  -1  17        857.62        833.76        14.62 o                         
   0  -1  17         43.34         38.60         9.33 o                         
   1  -1  17       1261.57       1243.07        17.02 o                         
   2  -1  17          8.55         23.37        12.44 o                         
   3  -1  17        673.79        677.92        16.60 o                         
   4  -1  17        200.26        196.04        11.26 o                         
   5  -1  17        983.02        996.81        21.59 o                         
  -6   0  17        378.73        405.06        28.13 o                         
  -5   0  17        131.17        133.68        24.30 o                         
  -4   0  17        626.70        598.28        19.98 o                         
  -3   0  17        138.75        180.21        13.62 o                         
  -2   0  17       2125.31       2049.10       101.79 o                         
  -1   0  17       1007.51        960.12        26.77 o                         
   0   0  17          2.69          1.29        11.69 o                         
   1   0  17          3.15          1.68         7.98 o                         
   2   0  17         49.78         60.88         9.99 o                         
   3   0  17         12.27         13.63         9.06 o                         
   4   0  17         27.98         32.62        10.94 o                         
   5   0  17        234.99        218.17        17.94 o                         
   6   0  17       1184.24       1227.67        25.46 o                         
  -5   1  17        351.34        371.89        24.49 o                         
  -4   1  17        393.50        388.48        22.09 o                         
  -3   1  17        844.42        889.26        20.84 o                         
  -2   1  17        380.31        355.43         9.03 o                         
  -1   1  17       3274.78       3064.68        56.54 o                         
   0   1  17          2.53          3.76         7.01 o                         
   1   1  17         35.93         24.74        19.57 o                         
   2   1  17        958.95        924.44        15.79 o                         
   3   1  17        678.22        649.56        12.92 o                         
   4   1  17         22.24         23.76        12.84 o                         
   5   1  17          2.88         18.62        10.10 o                         
   6   1  17         60.67         55.75        10.57 o                         
  -5   2  17         35.78         66.78        16.99 o                         
  -4   2  17         45.01         52.05        17.68 o                         
  -3   2  17        519.97        550.25        21.54 o                         
  -2   2  17       1554.18       1556.56        24.66 o                         
  -1   2  17        238.87        228.90         8.44 o                         
   0   2  17       1885.76       1865.64        48.75 o                         
   1   2  17          7.51         19.93         9.21 o                         
   2   2  17        197.74        224.20        15.91 o                         
   3   2  17        728.19        739.81        13.33 o                         
   4   2  17       1766.44       1782.44        20.60 o                         
   5   2  17        207.91        209.77        12.54 o                         
   6   2  17         43.61         42.47        10.46 o                         
  -4   3  17         12.89          0.13        14.45 o                         
  -3   3  17          0.28          0.80        18.81 o                         
  -2   3  17        605.29        639.86        16.67 o                         
  -1   3  17       1405.85       1353.46        21.01 o                         
   0   3  17         10.64         12.48         5.49 o                         
   1   3  17        641.91        647.39        10.42 o                         
   2   3  17        101.95         99.82        21.68 o                         
   3   3  17       1122.04       1065.47        16.06 o                         
   4   3  17        908.67        851.58        14.69 o                         
   5   3  17       1653.21       1712.35        17.35 o                         
   6   3  17          5.66         21.71        23.06 o                         
  -4   4  17        600.98        593.42        22.84 o                         
  -3   4  17         42.51         33.60        13.38 o                         
  -2   4  17         53.05         66.84        14.38 o                         
  -1   4  17        189.34        200.57        11.33 o                         
   0   4  17        652.74        677.88        13.72 o                         
   1   4  17         69.40         66.37         6.87 o                         
   2   4  17          3.86         15.27         8.64 o                         
   3   4  17       1413.92       1331.71        15.60 o                         
   4   4  17       2366.19       2428.77        49.91 o                         
   5   4  17         64.68         36.54        20.46 o                         
   6   4  17        801.23        817.28        36.76 o                         
  -3   5  17        474.47        474.18        30.58 o                         
  -2   5  17         31.68         41.35        12.05 o                         
  -1   5  17         31.05         40.29         5.88 o                         
   0   5  17        134.91        133.02         7.89 o                         
   1   5  17          1.95          1.15         7.26 o                         
   2   5  17         98.37         83.43         6.40 o                         
   3   5  17          6.66         10.73         4.25 o                         
   4   5  17        836.27        906.24        21.72 o                         
   5   5  17        807.49        850.22        24.09 o                         
   6   5  17          0.29          1.14        23.06 o                         
  -2   6  17       1012.27       1013.21        26.38 o                         
  -1   6  17         44.30         58.92        18.59 o                         
   0   6  17         12.64         14.04        10.87 o                         
   1   6  17        965.66        943.29        18.24 o                         
   2   6  17       1045.51       1026.05        21.74 o                         
   3   6  17          4.20          5.94         4.44 o                         
   4   6  17         11.01         36.92        18.46 o                         
   5   6  17          0.96          5.09        20.25 o                         
   6   6  17         45.04         51.28        17.80 o                         
   0   7  17        306.28        310.16        17.86 o                         
   1   7  17        143.18        146.52        10.04 o                         
   2   7  17        913.70        799.58        18.13 o                         
   3   7  17        670.38        694.99        25.33 o                         
   4   7  17         27.90          6.01        18.24 o                         
   5   7  17         19.15         65.28        37.62 o                         
  -3  -7  18        656.88        683.88        44.29 o                         
  -2  -7  18         25.25         17.98        18.51 o                         
  -1  -7  18          1.75         23.95        24.79 o                         
  -5  -6  18         32.41         40.49        41.90 o                         
  -4  -6  18        238.51        277.95        20.67 o                         
  -3  -6  18        219.76        194.60        19.63 o                         
  -2  -6  18         83.69         73.66        24.49 o                         
  -1  -6  18        138.18        146.73        19.69 o                         
   0  -6  18        226.80        256.42        22.06 o                         
   1  -6  18        145.31        160.36        28.91 o                         
  -5  -5  18        465.42        533.57        33.24 o                         
  -4  -5  18        502.84        504.07        32.59 o                         
  -3  -5  18        198.41        178.78        18.08 o                         
  -2  -5  18          9.34        -10.41        40.98 o                         
  -1  -5  18          9.81        -15.91        26.96 o                         
   0  -5  18         84.87        101.66        17.80 o                         
   1  -5  18         70.80         43.91        17.51 o                         
   2  -5  18        704.91        756.17        27.77 o                         
  -6  -4  18        199.17        231.81        65.66 o                         
  -5  -4  18        153.33        174.25        26.90 o                         
  -4  -4  18        256.58        316.02        28.20 o                         
  -3  -4  18          0.09         11.31        21.06 o                         
  -2  -4  18        232.28        208.90        21.46 o                         
  -1  -4  18        351.08        396.52        24.74 o                         
   0  -4  18        272.78        271.28        17.80 o                         
   1  -4  18        280.82        282.25        21.96 o                         
   2  -4  18          2.00          4.39        12.67 o                         
   3  -4  18        214.81        222.06        16.40 o                         
  -6  -3  18       1248.20       1192.30        39.08 o                         
  -5  -3  18       1243.92       1293.31        44.77 o                         
  -4  -3  18         98.04        118.60        35.13 o                         
  -3  -3  18        434.24        421.90        27.23 o                         
  -2  -3  18        263.63        309.14        17.42 o                         
  -1  -3  18         22.22         11.90        13.22 o                         
   0  -3  18       1402.28       1460.30        37.54 o                         
   1  -3  18       1175.52       1202.44        21.72 o                         
   2  -3  18         29.72         25.00        13.63 o                         
   3  -3  18        313.85        331.36        17.71 o                         
   4  -3  18        336.38        333.34        18.04 o                         
  -6  -2  18         84.49         54.69        22.37 o                         
  -5  -2  18        266.43        261.51        19.59 o                         
  -4  -2  18        192.87        254.96        26.80 o                         
  -3  -2  18        301.26        267.30        14.29 o                         
  -2  -2  18         49.71         42.40         8.32 o                         
  -1  -2  18       2094.37       2088.07        25.01 o                         
   0  -2  18        389.20        391.92        13.41 o                         
   1  -2  18       1160.73       1190.78        19.02 o                         
   2  -2  18        505.46        508.25        14.37 o                         
   3  -2  18          4.53         19.35        10.54 o                         
   4  -2  18        166.82        144.14        14.96 o                         
  -6  -1  18          4.46        -20.45        30.33 o                         
  -5  -1  18         21.92         72.87        16.82 o                         
  -4  -1  18        249.12        245.69        34.21 o                         
  -3  -1  18         89.72         73.84        14.78 o                         
  -2  -1  18         60.90         47.43        16.54 o                         
  -1  -1  18         15.13          7.89         9.72 o                         
   0  -1  18       2522.64       2587.45        39.85 o                         
   1  -1  18       1406.50       1469.77        29.80 o                         
   2  -1  18        304.23        317.16        12.81 o                         
   3  -1  18         96.07         97.92        10.07 o                         
   4  -1  18        891.66        904.63        17.68 o                         
   5  -1  18         69.73        104.51        12.44 o                         
  -5   0  18         10.66          5.60        16.21 o                         
  -4   0  18          3.91         -4.19        13.85 o                         
  -3   0  18         93.93         62.74        16.32 o                         
  -2   0  18          9.77         10.74         5.21 o                         
  -1   0  18        116.79        120.42         8.18 o                         
   0   0  18         10.97         28.76        16.46 o                         
   1   0  18       1599.79       1599.41        21.34 o                         
   2   0  18        586.04        611.46        24.11 o                         
   3   0  18        269.79        271.43        10.46 o                         
   4   0  18          1.27         12.16         8.71 o                         
   5   0  18       1072.14       1053.28        31.16 o                         
  -5   1  18        354.37        355.43        28.96 o                         
  -4   1  18         49.51         30.74        14.83 o                         
  -3   1  18         73.58         68.72        16.24 o                         
  -2   1  18       2100.45       2096.24        36.64 o                         
  -1   1  18        992.99        929.73        31.02 o                         
   0   1  18        179.76        181.82        11.57 o                         
   1   1  18          1.26         -8.53         8.53 o                         
   2   1  18          1.84         -4.31         7.20 o                         
   3   1  18         62.98         79.36        12.68 o                         
   4   1  18        104.86         98.78         8.47 o                         
   5   1  18         52.62         26.89         8.59 o                         
   6   1  18        931.33        974.91        18.98 o                         
  -4   2  18          2.38        -18.57        18.57 o                         
  -3   2  18       1473.63       1474.91        33.53 o                         
  -2   2  18        191.35        181.81        15.91 o                         
  -1   2  18       1757.97       1766.65        26.07 o                         
   0   2  18        641.67        590.15        13.07 o                         
   1   2  18        117.10        100.73         8.76 o                         
   2   2  18         70.19         75.40         9.02 o                         
   3   2  18        302.72        279.41        14.84 o                         
   4   2  18          1.04         -0.38         6.76 o                         
   5   2  18          1.62        -12.23        12.23 o                         
   6   2  18          5.57         21.58         7.25 o                         
  -4   3  18          2.44        -15.50        15.50 o                         
  -3   3  18        223.95        202.79        15.90 o                         
  -2   3  18       2103.97       2108.16        44.58 o                         
  -1   3  18        294.09        319.20        12.98 o                         
   0   3  18       1017.58       1003.82        12.37 o                         
   1   3  18         98.86         88.63         6.61 o                         
   2   3  18       1099.60       1077.58        23.06 o                         
   3   3  18        323.24        294.88        10.48 o                         
   4   3  18       1510.21       1513.85        29.99 o                         
   5   3  18         93.04         82.02         6.33 o                         
   6   3  18         22.13         39.89        25.55 o                         
  -3   4  18         23.55         11.26        13.70 o                         
  -2   4  18         50.54         66.74        12.48 o                         
  -1   4  18       1934.69       1942.49        32.75 o                         
   0   4  18        427.28        398.94        11.75 o                         
   1   4  18        463.91        464.62        13.59 o                         
   2   4  18         42.60         40.52         9.84 o                         
   3   4  18        921.15        895.03        20.17 o                         
   4   4  18         33.36         52.19         7.37 o                         
   5   4  18       1359.83       1366.44        43.41 o                         
   6   4  18        309.00        346.98        30.31 o                         
  -2   5  18         77.84         85.39        13.10 o                         
  -1   5  18         50.99         53.17        10.66 o                         
   0   5  18        327.19        323.30        12.89 o                         
   1   5  18        316.85        322.38         7.90 o                         
   2   5  18         56.00         65.60         6.52 o                         
   3   5  18        308.68        272.81        28.34 o                         
   4   5  18       1670.38       1813.46        32.11 o                         
   5   5  18         23.51         46.82        22.14 o                         
   6   5  18        586.23        640.10        36.11 o                         
  -1   6  18         48.90         61.64        17.97 o                         
   0   6  18          8.72         11.00         8.13 o                         
   1   6  18          1.40         -5.06         7.19 o                         
   2   6  18          0.43          2.65         5.93 o                         
   3   6  18          6.34          4.60        15.32 o                         
   4   6  18        257.62        223.18        22.36 o                         
   5   6  18        502.12        594.42        31.40 o                         
   1   7  18        227.14        208.77         8.53 o                         
   2   7  18        637.31        661.21        21.76 o                         
   3   7  18          1.85         11.21        16.08 o                         
   4   7  18        119.37        161.37        21.60 o                         
  -4  -6  19        913.43        960.18        68.86 o                         
  -3  -6  19        473.15        516.54        30.29 o                         
  -2  -6  19         23.24         44.76        22.98 o                         
  -1  -6  19        156.54        139.31        27.42 o                         
   0  -6  19        216.29        192.85        22.18 o                         
  -5  -5  19         97.34         74.97        44.17 o                         
  -4  -5  19         36.43         80.87        26.25 o                         
  -3  -5  19          2.85         21.19        29.18 o                         
  -2  -5  19        412.24        402.74        54.43 o                         
  -1  -5  19         62.15         33.17        21.21 o                         
   0  -5  19          9.68          8.64        20.94 o                         
   1  -5  19        269.45        274.78        40.19 o                         
  -5  -4  19        359.27        334.69        32.10 o                         
  -4  -4  19        560.83        624.84        34.91 o                         
  -3  -4  19        212.80        197.74        27.01 o                         
  -2  -4  19        110.57         96.06        20.87 o                         
  -1  -4  19         20.74         13.35        18.31 o                         
   0  -4  19        220.59        213.55        18.26 o                         
   1  -4  19        908.67        915.10        26.75 o                         
   2  -4  19         28.99          9.04        13.59 o                         
  -5  -3  19          1.65         -8.01        25.12 o                         
  -4  -3  19        378.00        396.62        31.18 o                         
  -3  -3  19         26.16         31.42        16.43 o                         
  -2  -3  19         29.30          8.23        15.26 o                         
  -1  -3  19         84.52         95.73        11.40 o                         
   0  -3  19         61.68         64.84        10.81 o                         
   1  -3  19        155.54        150.54        12.68 o                         
   2  -3  19        116.81        129.20        13.23 o                         
   3  -3  19        257.59        269.42        17.69 o                         
  -5  -2  19        759.67        819.76        45.77 o                         
  -4  -2  19          3.42          7.58        23.06 o                         
  -3  -2  19         51.58         54.63         6.65 o                         
  -2  -2  19        410.56        387.48        15.29 o                         
  -1  -2  19        528.94        537.94        13.19 o                         
   0  -2  19        227.85        243.06        11.43 o                         
   1  -2  19        373.89        383.41        17.58 o                         
   2  -2  19          3.78         -8.87        11.79 o                         
   3  -2  19         59.93         93.72        27.81 o                         
   4  -2  19         79.67        112.29        23.88 o                         
  -5  -1  19        304.85        293.26        21.32 o                         
  -4  -1  19        487.86        501.85        21.50 o                         
  -3  -1  19          2.21          2.39         4.33 o                         
  -2  -1  19        370.54        343.49        56.24 o                         
  -1  -1  19        680.31        692.83        29.66 o                         
   0  -1  19        516.24        511.68        20.96 o                         
   1  -1  19        420.70        418.22        15.76 o                         
   2  -1  19       1059.45       1083.88        18.28 o                         
   3  -1  19          3.16         13.07        15.55 o                         
   4  -1  19         54.96         43.35        12.63 o                         
   5  -1  19        546.06        592.35        16.60 o                         
  -5   0  19         11.36          9.22        20.51 o                         
  -4   0  19        137.85        139.11        33.70 o                         
  -3   0  19        536.45        517.85        19.97 o                         
  -2   0  19         12.83         15.38         5.56 o                         
  -1   0  19          9.72         10.12        10.93 o                         
   0   0  19       1808.11       1792.19        58.33 o                         
   1   0  19       2285.49       2296.29        26.56 o                         
   2   0  19        112.32        110.90        10.66 o                         
   3   0  19        124.99        137.84        11.54 o                         
   4   0  19        578.69        558.82        15.95 o                         
   5   0  19        170.82        192.62        11.45 o                         
  -4   1  19         26.42         53.98        15.82 o                         
  -3   1  19         47.52         19.02        13.72 o                         
  -2   1  19          2.20          6.95        12.24 o                         
  -1   1  19         74.31         71.89        15.59 o                         
   0   1  19        112.88         92.48         8.86 o                         
   1   1  19       1504.71       1543.70        31.56 o                         
   2   1  19       1842.00       1841.68        23.46 o                         
   3   1  19         28.28         17.42        10.36 o                         
   4   1  19         68.15         87.39        13.44 o                         
   5   1  19       1026.10       1032.21        16.89 o                         
  -4   2  19          4.12         18.31        26.22 o                         
  -3   2  19         25.30         -1.12        16.57 o                         
  -2   2  19        323.43        361.38        15.67 o                         
  -1   2  19        381.05        389.67        14.66 o                         
   0   2  19         74.23         73.07         8.75 o                         
   1   2  19        333.10        303.26        16.92 o                         
   2   2  19          0.53         -4.37        11.50 o                         
   3   2  19        119.78        126.75        10.40 o                         
   4   2  19         33.01         35.91         8.51 o                         
   5   2  19          2.83        -12.29        21.35 o                         
  -3   3  19        497.57        476.61        23.21 o                         
  -2   3  19         68.64         86.72        18.78 o                         
  -1   3  19       1112.64       1144.51        21.40 o                         
   0   3  19        870.48        843.25        18.31 o                         
   1   3  19        113.99        119.93         7.80 o                         
   2   3  19          0.11          6.21        10.29 o                         
   3   3  19        211.79        236.10        10.63 o                         
   4   3  19         35.47         61.82        15.13 o                         
   5   3  19          2.75         19.93        12.28 o                         
  -2   4  19        983.53       1016.70        36.57 o                         
  -1   4  19        431.88        484.08        24.21 o                         
   0   4  19        745.16        708.37        25.63 o                         
   1   4  19        281.39        280.84        11.93 o                         
   2   4  19        258.55        285.17        10.34 o                         
   3   4  19         41.15         39.99         7.17 o                         
   4   4  19       1335.28       1224.37        60.11 o                         
   5   4  19        256.24        221.13        26.36 o                         
  -1   5  19        757.34        778.82        18.28 o                         
   0   5  19        382.76        366.22        14.53 o                         
   1   5  19        448.18        437.37        11.00 o                         
   2   5  19          9.28         12.49         6.17 o                         
   3   5  19        583.39        517.83        10.18 o                         
   4   5  19          2.24         17.76        19.00 o                         
   5   5  19        755.67        844.56        56.57 o                         
   0   6  19        472.65        435.48        10.33 o                         
   1   6  19        197.49        161.49        12.11 o                         
   2   6  19         36.79         18.16         9.63 o                         
   3   6  19         64.49         60.46        17.27 o                         
   4   6  19       1100.79       1169.02        37.08 o                         
  -4  -5  20         45.74         69.07        46.93 o                         
  -3  -5  20        903.05        924.39        58.06 o                         
  -2  -5  20        103.18        157.07        25.28 o                         
  -1  -5  20         41.08         48.13        18.92 o                         
   0  -5  20        129.62        111.21        19.94 o                         
  -4  -4  20         23.40         15.06         9.45 o                         
  -3  -4  20         34.25         20.57        25.01 o                         
  -2  -4  20        541.72        578.19        29.64 o                         
  -1  -4  20        229.13        248.46        23.88 o                         
   0  -4  20          7.10          7.71        14.67 o                         
   1  -4  20        229.09        243.98        24.24 o                         
   2  -4  20        973.57       1020.93        27.55 o
[truncated: 16,687 more chars]
